# Supplementary material for: A heat-sensitive Osh protein controls PI4P polarity
Source: BMC Biol. 2020 Mar 13;18:28. doi: 10.1186/s12915-020-0758-x (PMC7071650; doi:10.1186/s12915-020-0758-x)
Supplement: Supplementary file 2 — Fig. 1c and 1d Dataset [file 12915_2020_758_MOESM2_ESM.xlsx]

## Sheet: Summary
To measure PI4P intensities at the PM of mother and daughter cells (Figures 1 and
S1), cells expressing GFP-P4C and the PM marker mCherry-2xPHPLCγ were
analyzed at 26oC and after a 10 min heat shock at 42oC. Using Fiji, lines that
passed through the cells were drawn and the corresponding fluorescence
intensity profiles were plotted. The two highest GFP-P4C intensity values, which																GFP-P4C(SidC)
coincided with the mCherry-2xPHPLCγ signal peaks in mother and daughter cells,																				10min 42
were averaged and used to calculate Fd/Fm ratios for each cell.															no of cells	minus background	daughter/mother	STEDV	no of cells	minus background	daughter/mother	STEDV
															10	clone A	7.81418		12	clone A	1.4229
															18	clone B	5.84126		12	clone B	1.69601
															12	clone C	11.5129		21	clone C	1.3213
																average	8.38946	2.87928		average	1.48007	0.193789
151103	A clone						151103	10min 42C	A clone
minus background	daughter cell		mother cell					minus background
					daughter/mother			daughter cell		mother cell		daughter/mother
averages	GFP-P4C(SidC)		GFP-P4C(SidC)		GFP-P4C(SidC)		averages	GFP-P4C(SidC)		GFP-P4C(SidC)		GFP-P4C(SidC)
	40515		8304.15		4.87889			7306.37		6036.2		1.21043
	25600.9		3441.13		7.43967			9309.38		10510.6		0.885713
	16647.5		1901.56		8.75462			7759.41		6849.99		1.13276
	15917.8		839.778		18.9548			17223		8175.6		2.10663
	35979.6		12172		2.95592			13940.8		6264.64		2.22531
	18743		1167.17		16.0584			6750.21		6311.25		1.06955
	12046.1		1614.42		7.46159			10498.7		9076.61		1.15668
	9246.8		2401.17		3.85095			9407.55		11834.2		0.794944
	11882.6		3723.2		3.19149			18587.9		15677.6		1.18564
	19130.2		4162.88		4.59542			17275.6		8137.7		2.12291
	20570.9		3972.75		7.81418			8436.71		5754.27		1.46617
								23889.8		13904.9		1.71809
								12532.1		9044.46		1.4229
151103	clone B						151103	10min 42C
minus background	daughter cell		mother cell		daughter/mother		clone B	minus background								GFP-P4C(SidC)
								daughter cell		mother cell		daughter/mother								10min 42
averages	GFP-P4C(SidC)		GFP-P4C(SidC)		GFP-P4C(SidC)											minus background	daughter	STDEV		minus background	daughter	STDEV
	22500.5		1666.85		13.4988		averages	GFP-P4C(SidC)		GFP-P4C(SidC)		GFP-P4C(SidC)				clone A	20570.9			clone A	12532.1
	15017.3		1645.06		9.12875			14403.9		12379.1		1.16356				clone B	19784.5			clone B	12343.4
	25414.9		9253.61		2.74648			10671		5559.52		1.91941				clone C	32084.7			clone C	6622.28
	33730.9		2485.21		13.5727			19687.2		6536.36		3.01195				average	24146.7	6885.76		average	10499.3	3358.89
	18156.3		2100.84		8.64242			17368.8		10554.4		1.64564
	30829.8		10160.7		3.03421			13059.4		6554.09		1.99256				GFP-SidC
	20357.3		9874.83		2.06153			8971.12		7322.2		1.22519								10min 42
	22600.3		4206.6		5.37258			8348.96		5779.31		1.44463				minus background	mother	STDEV		minus background	mother	STDEV
	10809.5		4742.15		2.27945			6073.86		4235.37		1.43408				clone A	3972.75			clone A	9044.46
	25772.4		4302.59		5.98998			17539.5		8228.09		2.13166				clone B	4575.85			clone B	7435.5
	13449.1		3794.77		3.54412			11028		6915.86		1.5946				clone C	3935.82			clone C	4982.69
	23751.8		4704.45		5.04879			12880.6		9539.61		1.35022				average	4161.47	359.338		average	7154.22	2045.44
	11657.8		3039.16		3.83585			8088.3		5622.06		1.43867
	21470.2		5513.86		3.89385			12343.4		7435.5		1.69601
	17569.8		2627.14		6.68783
	15140.9		2866.71		5.28163
	15180.5		7903.21		1.9208
	12711.5		1477.58		8.60287
	19784.5		4575.85		5.84126
151103							151103	10min 42C
clone C	minus background						clone C	minus background
	daughter cell		mother cell		daughter/mother			daughter cell		mother cell		daughter/mother
averages	GFP-P4C(SidC)		GFP-P4C(SidC)		GFP-P4C(SidC)		averages	GFP-P4C(SidC)		GFP-P4C(SidC)		GFP-P4C(SidC)
	35670.3		5909.19		6.03642			3575.84		4097		0.872795
	24680.3		4276.8		5.77073			6835.03		4898.46		1.39534
	37764.1		1144.76		32.9887			9591.81		7914.99		1.21185
	28961.9		1547.95		18.7098			6201.1		5744.97		1.07939
	49676.6		3357.52		14.7956			10150.8		5828.97		1.74145
	42619.5		3589.61		11.873			4907.25		4354.15		1.12703
	43364.7		2748.04		15.7803			8613.54		4475.35		1.92466
	27007.1		6246.86		4.3233			3719.44		3160.68		1.17679
	18827.1		9341.53		2.01542			5967.45		4610.51		1.29431
	29891.9		2799.68		10.6769			10872.6		6415.58		1.69471
	21282.2		3483.36		6.10969			4915.5		3738.02		1.315
	25271.1		2784.51		9.07558			4410.31		3863.67		1.14148
	32084.7		3935.82		11.5129			4998.63		5629.31		0.887964
								3864.43		3131.86		1.23391
								8246.52		5954.87		1.38484
								8922.81		6346.81		1.40587
								4122.3		3994.24		1.03206
								11149.2		9051.64		1.23173
								7259.13		3949.68		1.8379
								7488.98		4517.93		1.65761
								3255.25		2957.81		1.10056
								6622.28		4982.69		1.3213

## Sheet: 42C exp A
151103	10min 42C
	A
	image 2		daughter cell				mother cell						image 1		daughter cell				mother cell						image 1		daughter cell				mother cell						image 12		daughter cell				mother cell						image 12
																									2nd cell												1st cell												2nd cell
			GFP-SidC		mCHerry 2PH PLC				GFP-SidC		mCHerry 2PH PLC				GFP-SidC		mCHerry 2PH PLC				GFP-SidC		mCHerry 2PH PLC				GFP-SidC		mCHerry 2PH PLC				GFP-SidC		mCHerry 2PH PLC				GFP-SidC		mCHerry 2PH PLC				GFP-SidC		mCHerry 2PH PLC
			0	1965	0	1884.5		0	1986	0	1929.25			0	2135.44					0	2450.62					0	2252.22	0	1845.56			0	1965.5	0	1814.5
			0.14421	2149.49	0.14421	1798.24		0.14421	2337.17	0.14421	1794.76			0.14421	2439.87					0.14421	2799.41					0.14421	2196.98	0.14421	1783.97			0.14421	1965.56	0.14421	1842.14			0	2217.5	0	1788.5			0	2104.12	0	1762.06
			0.28842	2040.15	0.28842	1802.74		0.28842	1912.65	0.28842	1800.48			0.28842	2938.5					0.28842	3180.72					0.28842	2186.76	0.28842	1804.41			0.28842	2391.07	0.28842	1908.33			0.14421	2262.02	0.14421	1856.99			0.14421	2198.59	0.14421	1809.55
			0.43263	2110.96	0.43263	1803.35		0.43263	1933.15	0.43263	1770.02			0.43263	5317.37					0.43263	4508.42					0.43263	2181.29	0.43263	1909.19			0.43263	3453.45	0.43263	2081.56			0.28842	2647.41	0.28842	1890.34			0.28842	2217.6	0.28842	1811.02
			0.57684	2124.04	0.57684	1765.82		0.57684	2110.91	0.57684	1813.83			0.57684	10195.5					0.57684	8434.95					0.57684	2521.36	0.57684	1863.31			0.57684	5939.07	0.57684	2505.44			0.43263	3475.47	0.43263	1994.77			0.43263	2346.75	0.43263	1867.25
			0.72105	2060.1	0.72105	1922.58		0.72105	2060.4	0.72105	1878.2			0.72105	13319.2					0.72105	12599					0.72105	3168.79	0.72105	2033.51			0.72105	10566.3	0.72105	2552.67			0.57684	7047.2	0.57684	2284.11			0.57684	3528.46	0.57684	2249.48
			0.86526	2302.7	0.86526	1932.52		0.86526	2179.91	0.86526	1855.12			0.86526	9975.12					0.86526	11249.5					0.86526	6443.44	0.86526	2579.74			0.86526	9821.67	0.86526	2523.22			0.72105	16174.3	0.72105	3079.48			0.72105	5934.26	0.72105	2565.06
			1.00947	2897.44	1.00947	1893.5		1.00947	3153.57	1.00947	2088.4			1.00947	6777.43					1.00947	7259.86					1.00947	10138.4	1.00947	2685.78			1.00947	6556.68	1.00947	2634.35			0.86526	22549.1	0.86526	3691.58			0.86526	9043.06	0.86526	2709.12
			1.15368	4237.32	1.15368	2054.69		1.15368	5851.45	1.15368	2562.85			1.15368	5789.18					1.15368	5531.19					1.15368	9082.67	1.15368	2672.71			1.15368	5291.03	1.15368	2400.25			1.00947	20907.5	1.00947	4043.69			1.00947	10702.6	1.00947	2711.75
			1.29789	7027.17	1.29789	2478.28		1.29789	8247.79	1.29789	2752.52			1.29789	6414.03					1.29789	5166.44					1.29789	7467.01	1.29789	2318.42			1.29789	4911.72	1.29789	2209.35			1.15368	17825.3	1.15368	3771.02			1.15368	7891.58	1.15368	2619.58
			1.4421	9277.6	1.4421	2903.47		1.4421	6922.38	1.4421	2521.91			1.4421	8676.48					1.4421	4400.91					1.4421	7584.86	1.4421	2252.17			1.4421	5416.47	1.4421	2229.24			1.29789	20945.5	1.29789	3535.1			1.29789	5476.96	1.29789	2648.23
			1.58631	7514.28	1.58631	2906.88		1.58631	4790.97	1.58631	2309.92			1.58631	10793.6					1.58631	4673.02					1.58631	7964.88	1.58631	2239.46			1.58631	6326.16	1.58631	2110.54			1.4421	21702.7	1.4421	2952.78			1.4421	4727.43	1.4421	2507.05
			1.73052	5619.18	1.73052	2729.39		1.73052	4327.64	1.73052	2198.89			1.73052	10150.3					1.73052	4670.61					1.73052	8645.14	1.73052	2144.06			1.73052	6059.96	1.73052	2000.52			1.58631	26170.7	1.58631	2765.42			1.58631	5458.11	1.58631	2486.61
			1.87473	4381.82	1.87473	2255.22		1.87473	5401.78	1.87473	2126.92			1.87473	8698.57					1.87473	5490.5					1.87473	9455.49	1.87473	2065.62			1.87473	6982.31	1.87473	1959.04			1.73052	28411.8	1.73052	2582.38			1.73052	6534.09	1.73052	2299.23
			2.01894	4264.71	2.01894	2293.01		2.01894	5761.02	2.01894	2082.91			2.01894	6820.23					2.01894	5518.28					2.01894	7980.6	2.01894	1976.53			2.01894	7595.41	2.01894	2096.75			1.87473	28881.8	1.87473	2509.38			1.87473	8281.39	1.87473	2383.65
			2.16316	5679.08	2.16316	2368.24		2.16316	4988.8	2.16316	2023.64			2.16316	6180.31					2.16316	6002.18					2.16316	6356.69	2.16316	1940.06			2.16316	8007.86	2.16316	2096.4			2.01894	26188.3	2.01894	2346.32			2.01894	7499.7	2.01894	2225.04
			2.30737	8311.1	2.30737	2487.14		2.30737	3905.89	2.30737	1923.13			2.30737	6435.47					2.30737	7233.15					2.30737	5449.55	2.30737	2130.49			2.30737	7339.29	2.30737	2013.08			2.16316	20766.6	2.16316	2258.9			2.16316	5777.74	2.16316	2084.23
			2.45158	9063.06	2.45158	2293.75		2.45158	3298.5	2.45158	1865.97			2.45158	6561.25					2.45158	8347.64					2.45158	4797.97	2.45158	2047.63			2.45158	6978.14	2.45158	2001.9			2.30737	17776.1	2.30737	2330.72			2.30737	4699.48	2.30737	1990.46
			2.59579	9378.06	2.59579	2216.27		2.59579	2983.08	2.59579	1872.88			2.59579	7133.12					2.59579	8732.87					2.59579	4264.06	2.59579	1975.93			2.59579	6581.74	2.59579	2059.63			2.45158	14588.4	2.45158	2258.76			2.45158	3838.01	2.45158	1908.85
			2.74	8498.93	2.74	2235.95		2.74	2867.47	2.74	1987.31			2.74	7847.64					2.74	9439.52					2.74	3803.28	2.74	1910.59			2.74	6880.76	2.74	2080.76			2.59579	12506.1	2.59579	2221.72			2.59579	3445.81	2.59579	1968.68
			2.88421	7404.68	2.88421	2162.83		2.88421	2715.55	2.88421	2048.15			2.88421	9813.7					2.88421	9926					2.88421	3881.04	2.88421	1869.82			2.88421	5359.75	2.88421	2119.33			2.74	11652	2.74	2229.65			2.74	3265.25	2.74	1941.83
			3.02842	6764.03	3.02842	2232.74		3.02842	2707.23	3.02842	1895.47			3.02842	10425.5					3.02842	10488.9					3.02842	3703.78	3.02842	1899.43			3.02842	4771.06	3.02842	2065.44			2.88421	14450.7	2.88421	2256.22			2.88421	3074.76	2.88421	2054.81
			3.17263	7106.04	3.17263	2246.87		3.17263	2621.7	3.17263	1883.63			3.17263	10460.6					3.17263	10878.8					3.17263	3698.16	3.17263	1828.43			3.17263	4034.81	3.17263	2040.99			3.02842	21026.2	3.02842	2361.97			3.02842	2971.1	3.02842	2027.96
			3.31684	8181.09	3.31684	2258.06		3.31684	2719.93	3.31684	1847.66			3.31684	9516.77					3.31684	11712.3					3.31684	5541.13	3.31684	2113.35			3.31684	3301.28	3.31684	2000.06			3.17263	26607.7	3.17263	2487.32			3.17263	3011.07	3.17263	1929.59
			3.46105	9442.92	3.46105	2128.1		3.46105	2866.66	3.46105	1939.14			3.46105	9908.19					3.46105	12901.5					3.46105	6732.95	3.46105	2164.7			3.46105	3221.61	3.46105	2236.03			3.31684	25696.8	3.31684	2889.51			3.31684	2928.22	3.31684	1932.55
			3.60526	11935.6	3.60526	2316.44		3.60526	3006.74	3.60526	1992.01			3.60526	10489.5					3.60526	11556.3					3.60526	7934.16	3.60526	2280.7			3.60526	3320.3	3.60526	2371.01			3.46105	19262	3.46105	2774.66			3.46105	3073.47	3.46105	1853.72
			3.74947	13311.2	3.74947	2425.44		3.74947	2901.73	3.74947	2127.08			3.74947	7174.65					3.74947	10363.9					3.74947	7488.89	3.74947	2375.34			3.74947	3310.75	3.74947	2375.95			3.60526	12830.6	3.60526	2785.36			3.60526	2994.32	3.60526	1936.07
			3.89368	10268.1	3.89368	2435.15		3.89368	3006.87	3.89368	1903.49			3.89368	4441.36					3.89368	9933.31					3.89368	6618.99	3.89368	2450.75			3.89368	3560.32	3.89368	2250.54			3.74947	9816.28	3.74947	2702.84			3.74947	3123.68	3.74947	1981.66
			4.03789	7856.15	4.03789	2326.67		4.03789	2772.05	4.03789	1881.89			4.03789	3391.06					4.03789	8059.5					4.03789	7084.33	4.03789	2803.14			4.03789	4530.92	4.03789	2370.47			3.89368	8917.2	3.89368	2487.83			3.89368	3142.92	3.89368	2078.48
			4.1821	7451.29	4.1821	2297.5		4.1821	2796.89	4.1821	1875.58			4.1821	2791.55					4.1821	6514.92					4.1821	9012.77	4.1821	3114.98			4.1821	6660.32	4.1821	2634.26			4.03789	7589.07	4.03789	2543.41			4.03789	3204.21	4.03789	1983.16
			4.32631	9100.84	4.32631	2230.79		4.32631	3152.91	4.32631	1926.55			4.32631	2576.18					4.32631	7141.35					4.32631	9439.31	4.32631	2845.97			4.32631	7910.26	4.32631	2667.11			4.1821	7947.8	4.1821	2544.15			4.1821	3234.58	4.1821	1928.68
			4.47052	9013.4	4.47052	2444.83		4.47052	3770.33	4.47052	1927.57			4.47052	2556.39					4.47052	11403.5					4.47052	6251.97	4.47052	2121.2			4.47052	6581.88	4.47052	2332.85			4.32631	9385.04	4.32631	2850.18			4.32631	3140.55	4.32631	2056.69
			4.61473	7432.31	4.61473	2563.74		4.61473	3890.3	4.61473	1989.79									4.61473	14190.2					4.61473	3313.62	4.61473	1856.6			4.61473	4337.32	4.61473	2023.88			4.47052	10364.4	4.47052	2826.19			4.47052	3179.79	4.47052	2026
			4.75894	7675.48	4.75894	2737.65		4.75894	4575.21	4.75894	2194.17			0	2537.75					4.75894	9058.91					4.75894	2553.82	4.75894	1853.21			4.75894	2563.8	4.75894	1863.57			4.61473	10370.4	4.61473	2895.01			4.61473	3409.04	4.61473	1998.03
			4.90315	9996.3	4.90315	3130.28		4.90315	6662.44	4.90315	2188.6			0.14421	2893.23					4.90315	4864.44					4.90315	2190	4.90315	1820.3			4.90315	2121.98	4.90315	1883.93			4.75894	11012.9	4.75894	2963.35			4.75894	3668.92	4.75894	2075.71
			5.04736	9543.16	5.04736	3491.79		5.04736	8044.07	5.04736	2325.62			0.28842	3449.41					5.04736	3236.36					5.04736	2024.74	5.04736	1792.38			5.04736	1987.99	5.04736	1785.16			4.90315	10198.7	4.90315	3041.02			4.90315	4240.04	4.90315	2054.03
			5.19157	5132.11	5.19157	2914.15		5.19157	6426.05	5.19157	2489.76			0.43263	5698.4					5.19157	2486.98					5.19157	1915.91	5.19157	1767.66			5.19157	1976.38	5.19157	1730.81			5.04736	12368.9	5.04736	3282.26			5.04736	5499.52	5.04736	2034.77
			5.33578	3218.14	5.33578	2343.78		5.33578	4707.42	5.33578	2307.08			0.57684	9655.52					5.33578	2299.59					5.33578	1931.17	5.33578	1799.72			5.33578	1869.01	5.33578	1783.3			5.19157	16582.4	5.19157	3852.74			5.19157	7788.95	5.19157	2178.01
			5.47999	2948.47	5.47999	2204.98		5.47999	4492.31	5.47999	2187.08			0.72105	11474.6					5.47999	2075.02											5.47999	1861.39	5.47999	1803.22			5.33578	19126	5.33578	3779.32			5.33578	9905.34	5.33578	2558.17
			5.6242	2816.43	5.6242	2072.32		5.6242	3580.68	5.6242	2279.33			0.86526	9153.48					5.6242	2149					0	1959.78	0	1799.89									5.47999	13328.1	5.47999	3135.22			5.47999	8234.19	5.47999	2803.65
			5.76841	2413.53	5.76841	2055.7		5.76841	2988.52	5.76841	2409.19			1.00947	7411.58											0.14421	1979.83	0.14421	1786.87			0	1895	0	1903			5.6242	6900.81	5.6242	2335.15			5.6242	6130.95	5.6242	2684.72
			5.91262	2652.75	5.91262	2029.3		5.91262	2927.22	5.91262	2464.37			1.15368	6078.41					0	2244					0.28842	1939.05	0.28842	1855.49			0.14421	1939.76	0.14421	1788.4			5.76841	3585.48	5.76841	2049.49			5.76841	6105.07	5.76841	3054.11
			6.05683	2669.25	6.05683	2036.93		6.05683	2912.84	6.05683	2429.01			1.29789	6545.74					0.14421	2278.78					0.43263	2353.41	0.43263	1812.22			0.28842	2087.11	0.28842	1848.99			5.91262	2693.22	5.91262	1889.73			5.91262	6408.76	5.91262	2828.34
			6.20105	2354.73	6.20105	1977.69		6.20105	2998.05	6.20105	2377.32			1.4421	8187.07					0.28842	2511.11					0.57684	3594.75	0.57684	2210.14			0.43263	2226.23	0.43263	1854.1			6.05683	2608.56	6.05683	1789.04			6.05683	7080.32	6.05683	3161.33
			6.34526	2318.74	6.34526	2004.35		6.34526	3121.19	6.34526	2318.93			1.58631	10492.1					0.43263	2983.32					0.72105	6691.85	0.72105	2554.26			0.57684	2594.52	0.57684	1952.66			6.20105	2299.33	6.20105	1850.27			6.20105	7761.97	6.20105	3257.86
			6.48947	2363.01	6.48947	2055.02		6.48947	3383.69	6.48947	2375.99			1.73052	10581.4					0.57684	4835.36					0.86526	10002.5	0.86526	2716.31			0.72105	4255.91	0.72105	2210.52			6.34526	2126.21	6.34526	1825.71			6.34526	6352.66	6.34526	2595.41
			6.63368	2389.12	6.63368	2091.5		6.63368	3787.44	6.63368	2418.57			1.87473	10433.9					0.72105	9745.08					1.00947	8793.22	1.00947	2695.24			0.86526	6869.78	0.86526	2401.02			6.48947	2122.61	6.48947	1765.77			6.48947	4038.33	6.48947	2052.92
								6.77789	4418.67	6.77789	2373.37			2.01894	9569.72					0.86526	13973.7					1.15368	6729.89	1.15368	2530.31			1.00947	7706.15	1.00947	2608.82			6.63368	2097.82	6.63368	1768.74			6.63368	2724.64	6.63368	1844.24
			0	2135.25	0	1748.75		6.9221	5554.89	6.9221	2761.98			2.16316	9401.1					1.00947	12113.3					1.29789	5516.9	1.29789	2399.94			1.15368	6455.88	1.15368	2461.9			6.77789	2146	6.77789	1754			6.77789	2377.08	6.77789	1833.24
			0.14421	2180.54	0.14421	1763.96		7.06631	7304.4	7.06631	2811.69			2.30737	8727.53					1.15368	8652.45					1.4421	5525.23	1.4421	2239.43			1.29789	5686.16	1.29789	2411.75									6.9221	2408.21	6.9221	1846.12
			0.28842	2137.36	0.28842	1838.76		7.21052	7794.56	7.21052	2619.09			2.45158	9751.94					1.29789	5204.26					1.58631	6866.8	1.58631	2274.36			1.4421	7222.1	1.4421	2209.51			0	2153	0	1766.5			7.06631	2284.08	7.06631	1853.87
			0.43263	2225.15	0.43263	1781.07		7.35473	5616.35	7.35473	2186.19			2.59579	10634.5					1.4421	4611.41					1.73052	8568.57	1.73052	2371.34			1.58631	7798.39	1.58631	2100.86			0.14421	2129.19	0.14421	1775.34			7.21052	2108.72	7.21052	1779.51
			0.57684	2254.08	0.57684	1780.15		7.49894	3340.37	7.49894	1952.55			2.74	11830.2					1.58631	4015.07					1.87473	8423.2	1.87473	2111.66			1.73052	6456.69	1.73052	2053.18			0.28842	2092.62	0.28842	1837.24			7.35473	2008.84	7.35473	1787.62
			0.72105	2252.69	0.72105	1879.46		7.64315	2832.94	7.64315	2000.05			2.88421	12363.5					1.73052	3883.39					2.01894	6030.33	2.01894	1938.87			1.87473	5171.7	1.87473	2167.74			0.43263	2450.27	0.43263	1807.4			7.49894	2169.49	7.49894	1792.15
			0.86526	2677.49	0.86526	1963.59		7.78736	2519.2	7.78736	1990.43			3.02842	9856.26					1.87473	5094.37					2.16316	4885.02	2.16316	1865.99			2.01894	4052.76	2.01894	1999.12			0.57684	2451.11	0.57684	1785.74			7.64315	2115	7.64315	1819
			1.00947	3896.5	1.00947	2482		7.93157	2345.16	7.93157	2009.05			3.17263	7996.83					2.01894	5787.06					2.30737	4267.45	2.30737	1934.58			2.16316	3352.89	2.16316	1983.04			0.72105	3161.54	0.72105	1881.24
			1.15368	6398.29	1.15368	2958.81		8.07578	2168.67	8.07578	1889.36			3.31684	9279.1					2.16316	5995.13					2.45158	4158.89	2.45158	1961.39			2.30737	3003.88	2.30737	2008.85			0.86526	3587.19	0.86526	2101.88			0	2031.5	0	1850.38
			1.29789	8867.47	1.29789	3257.41		8.21999	2264	8.21999	1913.75			3.46105	11700.4					2.30737	7257.29					2.59579	3910.81	2.59579	1909.83			2.45158	3140.27	2.45158	1913.33			1.00947	5530.82	1.00947	2300.18			0.14421	2010.36	0.14421	1761.66
			1.4421	9067.02	1.4421	3132.13								3.60526	11872.6					2.45158	8109.05					2.74	4055.14	2.74	1858.2			2.59579	3169.35	2.59579	1942.75			1.15368	9547.11	1.15368	2626.16			0.28842	2034.69	0.28842	1803.1
			1.58631	7386.11	1.58631	2872.9		0	1898.5	0	1815			3.74947	8791.68					2.59579	8155.81					2.88421	4159.72	2.88421	1927.4			2.74	3028.4	2.74	1948.77			1.29789	14913.4	1.29789	3278.77			0.43263	2407.44	0.43263	1849.53
			1.73052	6614.1	1.73052	2174.8		0.14421	1971.39	0.14421	1811.59			3.89368	5222.87					2.74	7549.6					3.02842	4284.02	3.02842	1963.68			2.88421	2987.63	2.88421	1823.06			1.4421	17542.2	1.4421	3521.59			0.57684	3357.68	0.57684	2134.5
			1.87473	7242.43	1.87473	2442.99		0.28842	1953.17	0.28842	1825.42			4.03789	3566.29					2.88421	8329.97					3.17263	5031.26	3.17263	1887.01			3.02842	2730.67	3.02842	1849.39			1.58631	15613.3	1.58631	3257.66			0.72105	6173.88	0.72105	2640.2
			2.01894	8626.25	2.01894	2287.5		0.43263	1866.14	0.43263	1867.76			4.1821	2946.02					3.02842	8663.98					3.31684	6063.04	3.31684	1911.21			3.17263	2754.19	3.17263	1884.58			1.73052	12154.7	1.73052	2853.66			0.86526	9597.49	0.86526	2895.09
			2.16316	7922.97	2.16316	2220.01		0.57684	1952	0.57684	1738.91			4.32631	2554.35					3.17263	7897.82					3.46105	7986.2	3.46105	1958.46			3.31684	3020.54	3.31684	1854.67			1.87473	10170.6	1.87473	2447.2			1.00947	9690.51	1.00947	3103.58
			2.30737	7455.52	2.30737	2196.96		0.72105	2055.94	0.72105	1769.2			4.47052	2571.7					3.31684	7243.09					3.60526	9355.53	3.60526	2106.12			3.46105	3169.1	3.46105	1898.09			2.01894	9728.25	2.01894	2485.76			1.15368	6865.7	1.15368	2755.25
			2.45158	7033.21	2.45158	2054.74		0.86526	1993.96	0.86526	1802.63			4.61473	2765.93					3.46105	6939.92					3.74947	7591.66	3.74947	2301.86			3.60526	3834.07	3.60526	1872.05			2.16316	8669.84	2.16316	2682.94			1.29789	6044.38	1.29789	2437.22
			2.59579	7327.81	2.59579	2149.5		1.00947	2121.76	1.00947	1875.99			4.75894	2688.75					3.60526	5984.89					3.89368	6186.83	3.89368	2407.96			3.74947	5005.9	3.74947	1978.97			2.30737	8342.45	2.30737	2569.89			1.4421	7400.7	1.4421	2481.69
			2.74	7460.46	2.74	2206.9		1.15368	3018.76	1.15368	2115.28									3.74947	5718.45					4.03789	6056.24	4.03789	2654.98			3.89368	6125.88	3.89368	2102.65			2.45158	7921.68	2.45158	2734.99			1.58631	9456.11	1.58631	2536.34
			2.88421	8115.52	2.88421	2219.47		1.29789	5068.24	1.29789	2493.55									3.89368	5523.02					4.1821	7522.81	4.1821	2554.61			4.03789	5660.24	4.03789	2087.59			2.59579	10383.3	2.59579	2778.39			1.73052	9937.75	1.73052	2313.55
			3.02842	8900	3.02842	2244.5		1.4421	8458.99	1.4421	2494									4.03789	5489.26					4.32631	9684.08	4.32631	2755.09			4.1821	4640.37	4.1821	2064.1			2.74	14372.2	2.74	2894.1			1.87473	10996.6	1.87473	2246.49
			3.17263	9378.94	3.17263	2165.97		1.58631	7623.33	1.58631	2642.19									4.1821	5729.83					4.47052	9305.88	4.47052	2558.82			4.32631	3657.32	4.32631	2205.72			2.88421	21968.1	2.88421	2980.71			2.01894	11541.7	2.01894	2210.55
			3.31684	9803.31	3.31684	2240.57		1.73052	6163.81	1.73052	2358.22									4.32631	6409.93					4.61473	5585.94	4.61473	2153.09			4.47052	3102	4.47052	2386.02			3.02842	28769.3	3.02842	2627.07			2.16316	9427.81	2.16316	2138.73
			3.46105	10460.9	3.46105	2216.11		1.87473	5562.22	1.87473	2248.06									4.47052	8421.16					4.75894	2994.45	4.75894	2009.62			4.61473	2944.14	4.61473	2210.13			3.17263	31230.3	3.17263	2524.2			2.30737	5664.57	2.30737	2065.73
			3.60526	10030.8	3.60526	2289.13		2.01894	5879.9	2.01894	2277.81									4.61473	10478.7					4.90315	2357.89	4.90315	1850.94			4.75894	2837.19	4.75894	2177.93			3.31684	32125.1	3.31684	2489.41			2.45158	3566.17	2.45158	1971.03
			3.74947	6897.8	3.74947	2258.37		2.16316	6767.45	2.16316	2250.29									4.75894	9220.82					5.04736	2135.19	5.04736	1783.43			4.90315	2875.04	4.90315	2190.93			3.46105	32666.6	3.46105	2535.45			2.59579	3007.73	2.59579	1941.67
			3.89368	5373.24	3.89368	2391.18		2.30737	7494.24	2.30737	2105.01									4.90315	5573.61					5.19157	2109.51	5.19157	1807.35			5.04736	3179.81	5.04736	2267.93			3.60526	29111.4	3.60526	2301.24			2.74	2788.77	2.74	1890.07
			4.03789	5498	4.03789	2309.75		2.45158	7750.67	2.45158	2075.39									5.04736	3697.06					5.33578	2083.5	5.33578	1902.5			5.19157	3435.93	5.19157	2229.44			3.74947	21241.9	3.74947	2400.53			2.88421	3060.62	2.88421	1898.29
			4.1821	5629.12	4.1821	2164.54		2.59579	6198.55	2.59579	2125.79									5.19157	3104.38											5.33578	4023.2	5.33578	2242.04			3.89368	17378.1	3.89368	2298.65			3.02842	2810.61	3.02842	1913.74
			4.32631	5471.41	4.32631	2300.44		2.74	4392.69	2.74	1935.99									5.33578	2741.91											5.47999	5869.59	5.47999	2740.08			4.03789	19708.4	4.03789	2559.23			3.17263	2846.32	3.17263	1959.79
			4.47052	5776.01	4.47052	2496.41		2.88421	3344.09	2.88421	1896.43									5.47999	2498.86											5.6242	8989.44	5.6242	2795.82			4.1821	22648.4	4.1821	2879.52			3.31684	2719.88	3.31684	1940.65
			4.61473	8075.46	4.61473	3230.14		3.02842	3240.07	3.02842	1954.87									5.6242	2457.09											5.76841	8750.85	5.76841	2553.89			4.32631	19064.6	4.32631	2953.04			3.46105	2753.3	3.46105	1929.1
			4.75894	10368.2	4.75894	3217.17		3.17263	3199.75	3.17263	1927.03									5.76841	2355.5											5.91262	5476.54	5.91262	2218.01			4.47052	13223.3	4.47052	2923.89			3.60526	2730.91	3.60526	1980.89
			4.90315	9202.58	4.90315	2675.57		3.31684	2984.86	3.31684	1911.77																					6.05683	2967.69	6.05683	1914.4			4.61473	9963.3	4.61473	2810.83			3.74947	2856.74	3.74947	1932.7
			5.04736	5571	5.04736	2110.25		3.46105	3046.37	3.46105	1954.03																					6.20105	2188.45	6.20105	1804.45			4.75894	9400.24	4.75894	3155.73			3.89368	3024.77	3.89368	1931.06
			5.19157	3459.91	5.19157	1903.71		3.60526	2986.32	3.60526	1965.17																					6.34526	2046.83	6.34526	1824.65			4.90315	8875.31	4.90315	3049.6			4.03789	2912.35	4.03789	1991.05
			5.33578	3058.84	5.33578	1862.76		3.74947	2754.5	3.74947	1900.25																					6.48947	2117.18	6.48947	1883.44			5.04736	9995.83	5.04736	3201.5			4.1821	2825.62	4.1821	1898.8
			5.47999	2945.1	5.47999	1882.01		3.89368	2789.84	3.89368	1868.4																					6.63368	2050.33	6.63368	1841			5.19157	12451.6	5.19157	3353.38			4.32631	3154.5	4.32631	1940.69
			5.6242	3109.41	5.6242	1916.23		4.03789	2800.99	4.03789	1861.49																											5.33578	15053.9	5.33578	4292.01			4.47052	3082.07	4.47052	1959.73
			5.76841	2718.8	5.76841	1892.62		4.1821	2791.55	4.1821	1920.89																											5.47999	18107.1	5.47999	3834.14			4.61473	3132.02	4.61473	1947.88
			5.91262	2588.22	5.91262	1948.57		4.32631	2668.58	4.32631	2010.19																											5.6242	19621.9	5.6242	3048.98			4.75894	3467.87	4.75894	1988.74
			6.05683	2994.25	6.05683	1905.25		4.47052	2980.03	4.47052	2013.59																											5.76841	11500.7	5.76841	2299.89			4.90315	3418.08	4.90315	2012.09
								4.61473	3093.72	4.61473	1932.11																											5.91262	5688.62	5.91262	1944.98			5.04736	3779.8	5.04736	2082.15
								4.75894	3339.97	4.75894	1968																											6.05683	3056.29	6.05683	1828.45			5.19157	3826.93	5.19157	2157.8
								4.90315	3331.62	4.90315	1992.71																											6.20105	2559.51	6.20105	1814.79			5.33578	4248	5.33578	2132.84
								5.04736	4064.3	5.04736	1976.38																											6.34526	2274.88	6.34526	1782.05			5.47999	5610.92	5.47999	2193.55
								5.19157	4952.47	5.19157	2058.92																											6.48947	2038.41	6.48947	1830.97			5.6242	7515.71	5.6242	2361.73
								5.33578	5807.56	5.33578	2213.73																											6.63368	2192.45	6.63368	1822.63			5.76841	10351.2	5.76841	2355.33
								5.47999	5418.94	5.47999	2291.23																											6.77789	2066.64	6.77789	1875.07			5.91262	10845	5.91262	2362.35
								5.6242	4857.38	5.6242	2386.72																											6.9221	1974.63	6.9221	1794.44			6.05683	9712.59	6.05683	2681.7
								5.76841	4872.6	5.76841	2651.26																											7.06631	1997.87	7.06631	1800.98			6.20105	7282.16	6.20105	2676.41
								5.91262	6423.37	5.91262	2738.89																											7.21052	1956.07	7.21052	1799.71			6.34526	5798.18	6.34526	2761.85
								6.05683	7775.96	6.05683	2592.59																											7.35473	1883.09	7.35473	1791.79			6.48947	5459.65	6.48947	2915.12
								6.20105	6384.37	6.20105	2588.58																											7.49894	1915.66	7.49894	1805.39			6.63368	5240.65	6.63368	2757.51
								6.34526	3965.09	6.34526	2077.92																											7.64315	1830.2	7.64315	1770			6.77789	6060.52	6.77789	2830.77
								6.48947	2356.87	6.48947	1913.9																											7.78736	1887.08	7.78736	1833.71			6.9221	8011	6.9221	3085.43
								6.63368	2392.61	6.63368	1915.3																											7.93157	1884.24	7.93157	1755.27			7.06631	11960.2	7.06631	3863.39
								6.77789	2239.44	6.77789	1837.24																											8.07578	1852.06	8.07578	1809.06			7.21052	13014.9	7.21052	3863.14
								6.9221	2131.45	6.9221	1803.22																											8.21999	1803.56	8.21999	1754.84			7.35473	9101.5	7.35473	2925.92
								7.06631	2325.73	7.06631	1825.72																											8.3642	1853.57	8.3642	1775.63			7.49894	4482	7.49894	2170.22
								7.21052	2181.05	7.21052	1830.71																											8.50841	1893.21	8.50841	1771.66			7.64315	2851.61	7.64315	1956.48
								7.35473	1964.68	7.35473	1894.26																											8.65262	1960.15	8.65262	1831.86			7.78736	2538.47	7.78736	1858.81
								7.49894	1984	7.49894	1769.5																											8.79683	1789.25	8.79683	1749.25			7.93157	2373.52	7.93157	1834.42
																																												8.07578	2237.78	8.07578	1835.8
																																												8.21999	2197.38	8.21999	1812.83
																																												8.3642	2153.02	8.3642	1769.4
151103	10min 42C																																											8.50841	2254.16	8.50841	1804.7
																																												8.65262	2217	8.65262	1812.5
	image 2						image 1						image 1	2nd cell					image 12	1st cell					image 12	2nd cell					image 8	1st cell					image 8	2nd cell					image 3, 1st						image 5
	daughter cell			mother cell			daughter cell			mother cell			daughter cell			mother cell			daughter cell			mother cell			daughter cell			mother cell			daughter cell			mother cell			daughter cell			mother cell			daughter cell			mother cell			daughter cell
	GFP-SidC	mCHerry 2PH PLC		GFP-SidC	mCHerry 2PH PLC		GFP-SidC	mCHerry 2PH PLC		GFP-SidC	mCHerry 2PH PLC		GFP-SidC	mCHerry 2PH PLC		GFP-SidC	mCHerry 2PH PLC		GFP-SidC	mCHerry 2PH PLC		GFP-SidC	mCHerry 2PH PLC		GFP-SidC	mCHerry 2PH PLC		GFP-SidC	mCHerry 2PH PLC		GFP-SidC	mCHerry 2PH PLC		GFP-SidC	mCHerry 2PH PLC		GFP-SidC	mCHerry 2PH PLC		GFP-SidC	mCHerry 2PH PLC		GFP-SidC	mCHerry 2PH PLC		GFP-SidC	mCHerry 2PH PLC		GFP-SidC
	9277.6	2906.88		8247.79	2752.52		13319.2			12599			10138.4	2685.78		10566.3	2552.67		20907.5	4043.69		10702.6	2711.75		13818	2472.06		9810.3	2372.17		9819.56	2288.23		7821.6	2153.43		13047.5	2241.16		11316.4	2476.52		13199.5	3219.93		13214.8	3702.68		19948
	9996.3	3491.79		7794.56	2811.69		10489.5			14190.2			9439.31	3114.98		7910.26	2667.11		19126	3852.74		7761.97	3257.86		18184.8	2437.66		8320.51	2231.74		10055.2	2223.96		8448.43	2370.74		12181.4	2287.02		10801.3	2449.84		11678.8	2958.25		14648.6	3483.78		19434.4
	9067.02	3257.41		8458.99	2642.19		11474.6			13973.7			10002.5	2716.31		7706.15	2608.82		17542.2	3521.59		9690.51	3103.58		18283.3	2413.58		9430.29	2369.16		10415.5			8476.6	2232.04		13328.5	2375.64		10082.5	2335.78								20388.4
	10368.2	3230.14		7775.96	2738.89		11872.6			10478.7			9684.08	2755.09		8989.44	2795.82		19621.9	4292.01		13014.9	3863.39		14275.7	2611.71		7569.28	2358.54		8802.03			8650.71	2427.71		12469.1	2222.24		11941.5	2310.38								23925.8
average	9677.28	3221.55		8069.32	2736.32		11789			12810.4			9816.07	2818.04		8793.05	2656.11		19299.4	3927.51		10292.5	3234.14		16140.5	2483.75		8782.59	2332.9		9773.08	2256.09		8349.34	2295.98		12756.6	2281.52		11035.4	2393.13		12439.1	3089.09		13931.7	3593.23		20924.2
	background			background			background			background			background			background			background			background			background			background			background			background			background			background			background			background			background
	1965			1986			2135.44			2450.62			2252.22			1965.5			2217.5			2104.12			2077			2414.62			3486.67			1895.78			2472			2308.25			3878.5			2083.17			2323.67
	2389.12			2264			2556.39			2149			1931.17			1861.39			2146			2115			2079			2786			2179.39			2103.44			2059			1774			2184.67			2111.78			1874
	2135.25			1898.5			2537.75			2244			1959.78			1895			2153			2031.5			2011.25			2531.31			2637			2211.83			2214			1858.56									2560.28
	2994.25			1984			2688.75			2355.5			2083.5			2050.33			1789.25			2217			2631.38			2339.88			3788.44			1941.28			2286.5			1894.5									2587
	2370.91			2033.12			2479.58			2299.78			2056.67			1943.06			2076.44			2116.91			2199.66			2517.95			3022.88			2038.08			2257.88			1958.83			3031.58			2097.47			2336.24
	average-background			average-background			average-background			average-background			average-background			average-background			average-background			average-background			average-background			average-background			average-background			average-background			average-background			average-background			average-background			average-background			average-background
	7306.37			6036.2			9309.38			10510.6			7759.41			6849.99			17223			8175.6			13940.8			6264.64			6750.21			6311.25			10498.7			9076.61			9407.55			11834.2			18587.9
151103	10min 42C
	daughter cell			mother cell			daughter/mother
averages	GFP-SidC	mCHerry 2PH PLC		GFP-SidC	mCHerry 2PH PLC		GFP-SidC	mCHerry 2PH PLC
	9677.28	3221.55		8069.32	2736.32		1.19927	1.17733
	11789			12810.4			0.920266	#DIV/0!
	9816.07	2818.04		8793.05	2656.11		1.11635	1.06097
	19299.4	3927.51		10292.5	3234.14		1.87509	1.21439
	16140.5	2483.75		8782.59	2332.9		1.83778	1.06466
	9773.08	2256.09		8349.34	2295.98		1.17052	0.982627
	12756.6	2281.52		11035.4	2393.13		1.15597	0.95336
	12439.1	3089.09		13931.7	3593.23		0.892866	0.859698
	20924.2	2729.21		18317	2600.83		1.14233	1.04936
	20036.1	2485.68		10897.6	2475.76		1.83858	1.00401
	12171.2	2572.61		8214.81	2472.28		1.48161	1.04059
	26565.4	2571.68		16180.2	2719.63		1.64184	0.9456
	15115.6	2766.98		11306.2	2682.75		1.35604	1.03205
151103	10min 42C
	minus background
	daughter cell			mother cell			daughter/mother
averages	GFP-SidC			GFP-SidC			GFP-SidC
	7306.37			6036.2			1.21043
	9309.38			10510.6			0.885713
	7759.41			6849.99			1.13276
	17223			8175.6			2.10663
	13940.8			6264.64			2.22531
	6750.21			6311.25			1.06955
	10498.7			9076.61			1.15668
	9407.55			11834.2			0.794944
	18587.9			15677.6			1.18564
	17275.6			8137.7			2.12291
	8436.71			5754.27			1.46617
	23889.8			13904.9			1.71809
	12532.1			9044.46			1.4229
[truncated: 64 more columns]

## Sheet: 26C exp A
151103	26C
	A
	image 2		daughter cell				mother cell					image 11	daughter cell				mother cell					image 11	daughter cell					mother cell				image 11	daughter cell				mother cell					image 10	daughter cell				mother cell
																						2nd cell										3rd cell cell
			GFP-SidC		mCHerry 2PH PLC		GFP-SidC		mCHerry 2PH PLC				GFP-SidC		mCHerry 2PH PLC		GFP-SidC		mCHerry 2PH PLC				GFP-SidC		mCHerry 2PH PLC			GFP-SidC		mCHerry 2PH PLC			GFP-SidC		mCHerry 2PH PLC		GFP-SidC			mCHerry 2PH PLC			GFP-SidC		mCHerry 2PH PLC		GFP-SidC
		0	2417.64	0	1705.64		0	2165.44	0	1715.83		0	2110.72	0	1746.17		0	1858.17	0	1712.11		0	2103.94	0	1767.39		0	1766.39	0	1745.61		0	2013	0	1781.33		0	1784.83	0	1764		0	1996.84	0	1742.86		0	2048.39	0
		0.14421	2468.52	0.14421	1800.7		0.14421	2382.92	0.14421	1694.72		0.14421	2559.66	0.14421	1815.6		0.14421	1888	0.14421	1719.31		0.14421	2865.18	0.14421	1936.23		0.14421	1759.61	0.14421	1688.65		0.14421	2103.9	0.14421	1867.14		0.14421	1773.77	0.14421	1801.37		0.14421	2004.67	0.14421	1861.6		0.14421	2318.51	0.14421
		0.28842	2874.84	0.28842	1870.37		0.28842	3059.43	0.28842	1833.03		0.28842	5059.25	0.28842	2050.03		0.28842	2028.91	0.28842	1759.44		0.28842	4919.76	0.28842	2082.59		0.28842	1767.58	0.28842	1745.21		0.28842	2123.47	0.28842	1912.4		0.28842	1725.83	0.28842	1843.47		0.28842	2262.98	0.28842	1768.04		0.28842	3309.76	0.28842
		0.43263	3063.7	0.43263	1734.18		0.43263	4921.1	0.43263	1994.27		0.43263	15141.4	0.43263	2410.98		0.43263	2548.52	0.43263	1998.92		0.43263	12235.5	0.43263	2264.07		0.43263	1738.52	0.43263	1772.26		0.43263	2623.46	0.43263	2032.11		0.43263	1885.64	0.43263	1847.93		0.43263	2701.65	0.43263	1893.67		0.43263	6432.2	0.43263
		0.57684	4079.72	0.57684	1744.66		0.57684	8586.25	0.57684	2179.59		0.57684	29092.1	0.57684	2798.09		0.57684	4041.4	0.57684	2146.52		0.57684	19463.8	0.57684	2445.27		0.57684	1823.37	0.57684	1746.99		0.57684	4870.03	0.57684	2217.64		0.57684	2104.89	0.57684	2097.98		0.57684	3742.93	0.57684	2089.21		0.57684	14029.8	0.57684
		0.72105	7620.32	0.72105	1935.88		0.72105	12067.1	0.72105	2252.86		0.72105	35353.7	0.72105	2599.23		0.72105	5870.37	0.72105	2295.92		0.72105	16051.7	0.72105	2314.12		0.72105	1859.69	0.72105	1821.16		0.72105	11425.5	0.72105	2507.17		0.72105	2452.64	0.72105	2228.08		0.72105	8151.29	0.72105	2423.34		0.72105	19358.6	0.72105
		0.86526	19563.7	0.86526	2250.87		0.86526	10236.7	0.86526	2152.09		0.86526	26841.9	0.86526	2395.16		0.86526	5680.12	0.86526	2195.61		0.86526	10526.2	0.86526	2118.89		0.86526	2117.47	0.86526	1917.47		0.86526	19392.2	0.86526	2640.28		0.86526	2626.69	0.86526	2180.42		0.86526	19951.1	0.86526	3508.61		0.86526	14910.9	0.86526
		1.00947	40301	1.00947	2323.14		1.00947	8200.88	1.00947	1894.65		1.00947	19399	1.00947	2218.2		1.00947	4284.37	1.00947	1944.52		1.00947	8119.95	1.00947	2078.67		1.00947	2514.1	1.00947	2082.08		1.00947	19167.9	1.00947	2405.59		1.00947	2754.92	1.00947	2062.04		1.00947	35789.5	1.00947	3366.59		1.00947	8308.24	1.00947
		1.15368	44142.2	1.15368	2143.68		1.15368	7583.9	1.15368	1810.75		1.15368	16770.4	1.15368	2042.8		1.15368	3664.35	1.15368	1779.16		1.15368	8864.73	1.15368	1997.21		1.15368	2924.1	1.15368	2106.43		1.15368	13590.2	1.15368	2153.44		1.15368	2616.42	1.15368	1958.83		1.15368	36347.2	1.15368	2938.13		1.15368	5488.19	1.15368
		1.29789	31744.2	1.29789	2054.9		1.29789	7930.83	1.29789	1833.37		1.29789	14105.3	1.29789	2001.55		1.29789	3041.55	1.29789	1878		1.29789	8995.31	1.29789	1916.16		1.29789	2975.27	1.29789	2040.36		1.29789	10306.6	1.29789	2034.66		1.29789	2555.3	1.29789	2016.56		1.29789	28805.9	1.29789	2384.03		1.29789	4649.57	1.29789
		1.4421	24287.3	1.4421	1968.38		1.4421	8849.75	1.4421	1825.01		1.4421	10409.2	1.4421	1984.84		1.4421	3225.34	1.4421	1839.6		1.4421	7452.6	1.4421	1924.29		1.4421	2527.07	1.4421	1903.89		1.4421	11106.3	1.4421	2127.81		1.4421	2521.43	1.4421	1839.59		1.4421	22760.6	1.4421	2431.56		1.4421	4260.9	1.4421
		1.58631	24367	1.58631	1912.47		1.58631	10389.2	1.58631	1815.59		1.58631	8344.83	1.58631	1979.82		1.58631	3761.89	1.58631	1804.52		1.58631	5805.9	1.58631	1874.63		1.58631	2435.57	1.58631	1984.92		1.58631	16604	1.58631	2253.76		1.58631	2350	1.58631	1774.43		1.58631	18878.7	1.58631	2481.44		1.58631	4077.05	1.58631
		1.73052	23442	1.73052	1811.69		1.73052	10321.4	1.73052	1951.06		1.73052	8039.92	1.73052	2003.91		1.73052	5154.9	1.73052	1882.18		1.73052	5619.61	1.73052	1851.22		1.73052	2715.69	1.73052	1979.34		1.73052	23247.9	1.73052	2327.76		1.73052	2522.55	1.73052	1765.35		1.73052	18256.2	1.73052	2395.04		1.73052	4303.13	1.73052
		1.87473	21687.1	1.87473	1952.26		1.87473	8935.6	1.87473	1928.72		1.87473	9724.27	1.87473	2105.4		1.87473	6435.06	1.87473	1840.06		1.87473	5862.64	1.87473	1866.7		1.87473	2942.5	1.87473	1918.04		1.87473	24931.8	1.87473	2435.44		1.87473	3281.88	1.87473	1820.58		1.87473	17313.9	1.87473	2141.27		1.87473	4458.19	1.87473
		2.01894	21359.3	2.01894	1916.41		2.01894	6893.92	2.01894	1746.17		2.01894	10133	2.01894	1908.72		2.01894	5929.11	2.01894	1930.35		2.01894	6383.02	2.01894	1889.13		2.01894	2868.16	2.01894	1956.86		2.01894	20935.6	2.01894	2302.11		2.01894	2984.94	2.01894	1868.71		2.01894	16456.2	2.01894	2199.18		2.01894	5039.88	2.01894
		2.16316	20333.6	2.16316	1867.09		2.16316	5497.71	2.16316	1694.33		2.16316	10009.7	2.16316	1978.69		2.16316	4336.99	2.16316	1769.39		2.16316	6855.15	2.16316	1891.14		2.16316	3060.82	2.16316	1902.87		2.16316	14522.5	2.16316	2040.03		2.16316	2618.29	2.16316	1887.55		2.16316	13621.8	2.16316	2235.92		2.16316	5692.64	2.16316
		2.30737	25430.9	2.30737	1869.55		2.30737	4707.29	2.30737	1779.7		2.30737	10143	2.30737	1999.56		2.30737	3974.81	2.30737	1839.04		2.30737	7172.8	2.30737	1971.54		2.30737	3347.26	2.30737	1852.38		2.30737	9078.82	2.30737	1930.21		2.30737	2445.17	2.30737	1920.46		2.30737	10239.7	2.30737	2116.35		2.30737	7203.15	2.30737
		2.45158	34824.2	2.45158	1821.32		2.45158	4985.99	2.45158	1809.8		2.45158	9837.35	2.45158	2094.36		2.45158	4407.07	2.45158	1982.73		2.45158	7101	2.45158	1914.92		2.45158	3419.56	2.45158	1896.69		2.45158	7280.63	2.45158	1904.22		2.45158	2331.03	2.45158	1919.69		2.45158	9549.94	2.45158	2164.14		2.45158	9601.08	2.45158
		2.59579	42686	2.59579	2044.06		2.59579	4930.03	2.59579	1847.34		2.59579	9413.08	2.59579	1980.64		2.59579	4522.87	2.59579	1920.27		2.59579	6913.25	2.59579	1903.54		2.59579	3896.03	2.59579	1910.78		2.59579	7886.19	2.59579	1994.53		2.59579	2329.73	2.59579	1860.56		2.59579	11230.5	2.59579	2289.88		2.59579	11989.9	2.59579
		2.74	36138.4	2.74	1898.35		2.74	4789.6	2.74	1751.91		2.74	9930.28	2.74	2214.45		2.74	4764.77	2.74	1846.02		2.74	7604.79	2.74	1953.07		2.74	4362	2.74	1921		2.74	8834.12	2.74	2046.62		2.74	2277.85	2.74	1825.27		2.74	12797.4	2.74	2388.78		2.74	15012.3	2.74
		2.88421	28221.1	2.88421	1938.93		2.88421	4799.5	2.88421	1811.36		2.88421	12050	2.88421	2474.68		2.88421	5136.76	2.88421	1817.35		2.88421	8129.11	2.88421	1898.47		2.88421	3889.08	2.88421	1898.89		2.88421	10185.5	2.88421	2061.09		2.88421	2521.39	2.88421	1872		2.88421	15682	2.88421	2545.12		2.88421	16589.8	2.88421
		3.02842	18122	3.02842	2070.51		3.02842	4834.29	3.02842	1756.99		3.02842	19054.7	3.02842	2858.31		3.02842	6467.56	3.02842	1931.42		3.02842	7550.5	3.02842	1842.41		3.02842	3220.54	3.02842	1829.03		3.02842	11607.3	3.02842	2078.33		3.02842	2809.16	3.02842	1851.16		3.02842	23556.2	3.02842	2885.59		3.02842	15677.2	3.02842
		3.17263	14924	3.17263	1856.87		3.17263	4853.88	3.17263	1766.61		3.17263	21209.8	3.17263	2755.92		3.17263	8811.08	3.17263	2046.71		3.17263	7376.85	3.17263	1947.66		3.17263	2791.53	3.17263	1842.37		3.17263	11387.4	3.17263	2016.8		3.17263	3302.61	3.17263	1852.39		3.17263	37263.7	3.17263	3428.91		3.17263	13907.8	3.17263
		3.31684	15258.7	3.31684	1841.54		3.31684	5154.45	3.31684	1845.32		3.31684	14827.4	3.31684	2228.21		3.31684	9084.94	3.31684	1856		3.31684	6449.6	3.31684	2016.85		3.31684	2675.04	3.31684	1805.27		3.31684	9832.46	3.31684	2016.61		3.31684	2826.3	3.31684	1851.86		3.31684	42223.9	3.31684	3745.89		3.31684	12373.8	3.31684
		3.46105	16545.4	3.46105	1925.67		3.46105	6279.98	3.46105	1804.81		3.46105	5895.89	3.46105	1790.06		3.46105	8002.02	3.46105	1842.2		3.46105	5149.45	3.46105	1967.96		3.46105	3056.88	3.46105	1876.23		3.46105	8636.92	3.46105	1944.03		3.46105	2572.08	3.46105	1879.03		3.46105	29481.2	3.46105	2959.62		3.46105	11987	3.46105
		3.60526	23388.2	3.60526	1919.05		3.60526	6731.74	3.60526	1790.73		3.60526	3215.22	3.60526	1753.18		3.60526	6405.73	3.60526	1863.16		3.60526	5715.35	3.60526	2047.11		3.60526	3243.6	3.60526	1900.69		3.60526	8167.77	3.60526	1917.99		3.60526	2753.93	3.60526	1858.74		3.60526	12642	3.60526	2106.41		3.60526	12081.6	3.60526
		3.74947	28506.3	3.74947	1924.83		3.74947	9681.18	3.74947	1972.68		3.74947	2270.89	3.74947	1747.89		3.74947	5755.9	3.74947	1892.83		3.74947	8020.04	3.74947	2175.91		3.74947	3825.65	3.74947	1933.37		3.74947	8067.73	3.74947	2049.49		3.74947	2743.38	3.74947	1819.4		3.74947	4641.96	3.74947	1823.26		3.74947	12460.5	3.74947
		3.89368	28155.8	3.89368	2031.14		3.89368	13708.4	3.89368	1829.44							3.89368	5331.77	3.89368	1818.36		3.89368	12071.9	3.89368	2568.91		3.89368	3494.88	3.89368	1856.97		3.89368	7695.07	3.89368	2111.72		3.89368	2641.11	3.89368	1953.34		3.89368	2607.2	3.89368	1774.52		3.89368	12445.2	3.89368
		4.03789	23947.3	4.03789	1937.86		4.03789	15106.9	4.03789	1852.86		0	1883	0	1720.5		4.03789	4163.33	4.03789	2075.61		4.03789	16532.9	4.03789	2483.13		4.03789	2794.3	4.03789	1761.01		4.03789	7960.96	4.03789	1959.83		4.03789	2721.62	4.03789	1940.7		4.03789	2045.78	4.03789	1758.47		4.03789	11648.2	4.03789
		4.1821	22554.7	4.1821	1820.53		4.1821	13404.2	4.1821	1814.3		0.14421	2027.23	0.14421	1782.49		4.1821	3754.6	4.1821	1858.98		4.1821	13212.9	4.1821	2139.86		4.1821	2324.68	4.1821	1797.9		4.1821	8946.06	4.1821	1963.04		4.1821	2774.11	4.1821	1829.85		4.1821	1816.05	4.1821	1715.77		4.1821	9567.44	4.1821
		4.32631	28140.2	4.32631	2185.19		4.32631	10305.6	4.32631	1768.15		0.28842	2618.12	0.28842	1845.07		4.32631	4102.1	4.32631	1839.92		4.32631	5536.64	4.32631	1942.7		4.32631	2339.65	4.32631	1826.95		4.32631	8774.82	4.32631	2069.61		4.32631	2756.88	4.32631	1864.87		4.32631	1819.99	4.32631	1678.86		4.32631	6747.8	4.32631
		4.47052	39319.4	4.47052	2428.3		4.47052	6550.32	4.47052	1914.96		0.43263	3177.12	0.43263	1966.91		4.47052	4233.67	4.47052	1753.55		4.47052	2597.82	4.47052	1825.61		4.47052	2142.61	4.47052	1869.59		4.47052	7113.09	4.47052	1950.34		4.47052	2831.74	4.47052	1839.73		4.47052	1786.87	4.47052	1741.76		4.47052	6349.09	4.47052
		4.61473	38478.5	4.61473	2304.52		4.61473	5852.56	4.61473	1741.55		0.57684	6878.07	0.57684	2276.93		4.61473	4691.68	4.61473	1812.95		4.61473	2137.18	4.61473	1698.94		4.61473	2183	4.61473	1798.83		4.61473	6105.48	4.61473	1877.93		4.61473	2606	4.61473	1937.87		4.61473	1868	4.61473	1734.12		4.61473	7280.57	4.61473
		4.75894	21031.6	4.75894	1893.72		4.75894	6015.6	4.75894	1755.24		0.72105	15786.3	0.72105	2721.36		4.75894	4085.61	4.75894	1828.51		4.75894	1913.11	4.75894	1815.26		4.75894	1966.95	4.75894	1936		4.75894	6704.71	4.75894	2015.7		4.75894	2839.95	4.75894	1987.44							4.75894	5821.9	4.75894
		4.90315	9243.98	4.90315	1726.1		4.90315	5725.41	4.90315	1796.32		0.86526	24154.1	0.86526	2477.04		4.90315	3084.44	4.90315	1789.33		4.90315	1767	4.90315	1773		4.90315	2032.59	4.90315	1812.53		4.90315	8211.44	4.90315	2327.27		4.90315	2646.63	4.90315	1833.61		0	2682.25	0	1732		4.90315	4227.4	4.90315
		5.04736	4685.01	5.04736	1682.98		5.04736	5556.58	5.04736	1906.91		1.00947	23209.5	1.00947	2384.18		5.04736	2840.21	5.04736	1860.34							5.04736	1922.33	5.04736	1792.75		5.04736	11216.5	5.04736	2354.45		5.04736	2362.69	5.04736	1814.01		0.14421	3766.41	0.14421	1734.82		5.04736	4502.11	5.04736
		5.19157	3540.08	5.19157	1743.03		5.19157	5995.65	5.19157	2085.72		1.15368	17867.5	1.15368	2158.08		5.19157	3266.75	5.19157	1925.52							5.19157	1917.46	5.19157	1860.32		5.19157	13311.1	5.19157	2155.43		5.19157	2378.07	5.19157	2050.26		0.28842	7630.12	0.28842	1954.16		5.19157	6745.15	5.19157
		5.33578	2926.39	5.33578	1708.03		5.33578	7576.28	5.33578	2309.41		1.29789	15411.9	1.29789	2016.88		5.33578	3587.92	5.33578	1952.36		0	2133.69	0	1744.36		5.33578	2212.89	5.33578	1905.82		5.33578	10378.1	5.33578	1921.27		5.33578	2573.35	5.33578	2277.89		0.43263	21037.5	0.43263	2737.24		5.33578	9770.5	5.33578
		5.47999	2612.26	5.47999	1685.36		5.47999	6345.89	5.47999	2089.88		1.4421	14350.4	1.4421	2013.79		5.47999	4085.82	5.47999	2169.23		0.14421	2547.29	0.14421	1784.68		5.47999	2308.42	5.47999	1823.58		5.47999	5467.81	5.47999	1774.87		5.47999	2401.5	5.47999	2148.14		0.57684	36824.4	0.57684	3287.63		5.47999	9035.33	5.47999
		5.6242	2297	5.6242	1693.81		5.6242	3707.51	5.6242	1836.63		1.58631	11730.5	1.58631	2013.81		5.6242	4076.16	5.6242	2234.86		0.28842	4501.48	0.28842	2136.32		5.6242	2216.45	5.6242	1790.5		5.6242	2825.47	5.6242	1744.58		5.6242	2109.1	5.6242	1929.1		0.72105	36480	0.72105	3547.3		5.6242	5200.6	5.6242
							5.76841	2391.65	5.76841	1743.65		1.73052	9804.6	1.73052	1976.8		5.76841	2860.14	5.76841	2070.64		0.43263	8813.2	0.43263	2373.18		5.76841	2360.74	5.76841	1867.93		5.76841	2156.89	5.76841	1788.52		5.76841	2011.11	5.76841	1801.27		0.86526	28775	0.86526	3213.8		5.76841	2770.85	5.76841
							5.91262	1949.94	5.91262	1750.89		1.87473	9186.1	1.87473	2010.59		5.91262	2014.81	5.91262	1764.62		0.57684	15248.5	0.57684	2418.89		5.91262	2393.01	5.91262	1866.04		5.91262	2087.73	5.91262	1793.21		5.91262	1914.52	5.91262	1821.6		1.00947	23472.7	1.00947	2481.53		5.91262	2316.18	5.91262
		0	2618.5	0	1702.5							2.01894	10119.8	2.01894	1944.28		6.05683	1898.5	6.05683	1701.83		0.72105	13244.9	0.72105	2161.05		6.05683	2532.2	6.05683	1819.15		6.05683	1902.33	6.05683	1767.44		6.05683	1801.62	6.05683	1731.13		1.15368	19653.3	1.15368	2350.89		6.05683	2064.24	6.05683
		0.14421	3409.12	0.14421	1759.06		0	1977	0	1709.83		2.16316	11324	2.16316	1943.5							0.86526	8388.93	0.86526	2031.96		6.20105	2709.95	6.20105	1892.3							6.20105	1728.56	6.20105	1699.56		1.29789	15615.6	1.29789	2190.37		6.20105	1783.19	6.20105
		0.28842	5160.92	0.28842	1727.24		0.14421	2037.24	0.14421	1709.02		2.30737	10605.4	2.30737	1969.4							1.00947	5780.53	1.00947	2003.4		6.34526	2896.97	6.34526	2073.95												1.4421	12091.8	1.4421	2217.04
		0.43263	12288	0.43263	1964.09		0.28842	2161.2	0.28842	1760.36		2.45158	9664.12	2.45158	1944.73		0	1839	0	1732.33		1.15368	5326.72	1.15368	1727.01		6.48947	4540.9	6.48947	2179.31		0	1805.67	0	1748		0	1795.5	0	1742		1.58631	10657.1	1.58631	2353.53		0	1873.06	0
		0.57684	31440.5	0.57684	2288.06		0.43263	2083.15	0.43263	1748.72		2.59579	9878.06	2.59579	2037.99		0.14421	1780.1	0.14421	1713.14		1.29789	4767.66	1.29789	1873.36		6.63368	4437.24	6.63368	2147.78		0.14421	1865	0.14421	1760.83		0.14421	1787.19	0.14421	1748.79		1.73052	10670.9	1.73052	2086.84		0.14421	1952.65	0.14421
		0.72105	45946.4	0.72105	2285.15		0.57684	2489.97	0.57684	1785.55		2.74	12002	2.74	2109.29		0.28842	2221.5	0.28842	1789.21		1.4421	5271.97	1.4421	1959.98		6.77789	3213.48	6.77789	1928.42		0.28842	1869.5	0.28842	1786.67		0.28842	1805	0.28842	1808.22		1.87473	12938.9	1.87473	2167.57		0.28842	2213.63	0.28842
		0.86526	41221.6	0.86526	1997.8		0.72105	3850.8	0.72105	1900.66		2.88421	16567.1	2.88421	2211.72		0.43263	2489.2	0.43263	2074.36		1.58631	7260.67	1.58631	1889.31		6.9221	2162.42	6.9221	1809.66		0.43263	2087.42	0.43263	1769.33		0.43263	1921.42	0.43263	2190.3		2.01894	15581.1	2.01894	2298.59		0.43263	2777.42	0.43263
		1.00947	28424.1	1.00947	1943.01		0.86526	8167.26	0.86526	2325.34		3.02842	23641	3.02842	2370.05		0.57684	3617.17	0.57684	2220.49		1.73052	8179.88	1.73052	1986.15		7.06631	1787.62	7.06631	1759.46		0.57684	3483.75	0.57684	1852.67		0.57684	2510.41	0.57684	2357.23		2.16316	15934.1	2.16316	2330.75		0.57684	4455.13	0.57684
		1.15368	21842.8	1.15368	1928.76		1.00947	13157.5	1.00947	2335.84		3.17263	29709.4	3.17263	2620.71		0.72105	4474.37	0.72105	2263.22		1.87473	7617.65	1.87473	1983.18		7.21052	1777.68	7.21052	1744.88		0.72105	7375.25	0.72105	2047.42		0.72105	2493.5	0.72105	2112.2		2.30737	12508.9	2.30737	2155.4		0.72105	11511.5	0.72105
		1.29789	22080	1.29789	1926.06		1.15368	10820.3	1.15368	2133.79		3.31684	25505.6	3.31684	2558.95		0.86526	3392.9	0.86526	1940.41		2.01894	6891.04	2.01894	1936.96		7.35473	1776.11	7.35473	1791.13		0.86526	11341.8	0.86526	2358.25		0.86526	2286.01	0.86526	2032.43		2.45158	9172.83	2.45158	2179.26		0.86526	16073.8	0.86526
		1.4421	24240.6	1.4421	1835.23		1.29789	7032.69	1.29789	2030.63		3.46105	12283.6	3.46105	1902.96		1.00947	3043.63	1.00947	1848.14		2.16316	6470.18	2.16316	1890.12		7.49894	1727.01	7.49894	1748.02		1.00947	10300	1.00947	2382.17		1.00947	2183.67	1.00947	2021.33		2.59579	10279.8	2.59579	2254.12		1.00947	12877.4	1.00947
		1.58631	25595.8	1.58631	1731.94		1.4421	4640.15	1.4421	1871.4		3.60526	4922.98	3.60526	1764.42		1.15368	2980.57	1.15368	1797.53		2.30737	5954.66	2.30737	1865.5		7.64315	1736.02	7.64315	1711.16		1.15368	6632.58	1.15368	2148.92		1.15368	2274.94	1.15368	1986.69		2.74	12666.4	2.74	2284.14		1.15368	8069.65	1.15368
		1.73052	22058.7	1.73052	1812.8		1.58631	3678.13	1.58631	1779.23		3.74947	2978.7	3.74947	1890.87		1.29789	3519.84	1.29789	1874.12		2.45158	6269.05	2.45158	1956.48		7.78736	1721.8	7.78736	1740.86		1.29789	4799.67	1.29789	2050.58		1.29789	2402.89	1.29789	1821.17		2.88421	16774.5	2.88421	2496.88		1.29789	9097.27	1.29789
		1.87473	18861.1	1.87473	1967.75		1.73052	3246.08	1.73052	1764.24		3.89368	2152.15	3.89368	1723.31		1.4421	4120.37	1.4421	1804.23		2.59579	6883.3	2.59579	1943.93		7.93157	1746.52	7.93157	1803.3		1.4421	4345.17	1.4421	1929.42		1.4421	2670.65	1.4421	1813.31		3.02842	27128.9	3.02842	2869.3		1.4421	12610.8	1.4421
		2.01894	20591.2	2.01894	1818.99		1.87473	3312.59	1.87473	1777.83		4.03789	1995.14	4.03789	1739.37		1.58631	4332.44	1.58631	1839.13		2.74	8375.71	2.74	1919.54		8.07578	1727.74	8.07578	1802.85		1.58631	4776.58	1.58631	1865.08		1.58631	2614.23	1.58631	1879.84		3.17263	37617.6	3.17263	3387.2		1.58631	11112.3	1.58631
		2.16316	24936.8	2.16316	2099.93		2.01894	3304.14	2.01894	1698.53		4.1821	1866.56	4.1821	1703.28		1.73052	5465.48	1.73052	2067.28		2.88421	10185.7	2.88421	1849.89		8.21999	1712.33	8.21999	1750.56		1.73052	6238	1.73052	1884.42		1.73052	2516.72	1.73052	1837.18		3.31684	33486.2	3.31684	3311.91		1.73052	5811.73	1.73052
		2.30737	31617.2	2.30737	1874.01		2.16316	3560.34	2.16316	1752.9		4.32631	1758.64	4.32631	1745.42		1.87473	5202.74	1.87473	1825.68		3.02842	11107.7	3.02842	1836.84							1.87473	8475.08	1.87473	1949.25		1.87473	2735.34	1.87473	1789.62		3.46105	15094.1	3.46105	2799.57		1.87473	4141.99	1.87473
		2.45158	35659.4	2.45158	2030.06		2.30737	3573.6	2.30737	1891.94							2.01894	4404.76	2.01894	1811.51		3.17263	9432.52	3.17263	1872.46		0	2005.5	0	1895.5		2.01894	10105.6	2.01894	1944.58		2.01894	3484.34	2.01894	1866.93		3.60526	5719.57	3.60526	2030.43		2.01894	4482.16	2.01894
		2.59579	31334.1	2.59579	1912.93		2.45158	3745.39	2.45158	1869.25							2.16316	4071.81	2.16316	1937.78		3.31684	7465.45	3.31684	1916.45		0.14421	2220.67	0.14421	1979.02		2.16316	10177.8	2.16316	1927		2.16316	3461.68	2.16316	1844.41		3.74947	3090.76	3.74947	1885.39		2.16316	5226.77	2.16316
		2.74	26728.1	2.74	1862.77		2.59579	4730.29	2.59579	1788.46							2.30737	3542.17	2.30737	1841.02		3.46105	7408.89	3.46105	1820.77		0.28842	2903.71	0.28842	2367.4		2.30737	9579.58	2.30737	2058.08		2.30737	3408.54	2.30737	1897.4		3.89368	2134.38	3.89368	1797.57		2.30737	7093.2	2.30737
		2.88421	21493.2	2.88421	1861.06		2.74	7316.45	2.74	1777.34							2.45158	4116.15	2.45158	1977.73		3.60526	10810.7	3.60526	1949.67		0.43263	3933.26	0.43263	2304.5		2.45158	9111.5	2.45158	2060.92		2.45158	3622.43	2.45158	1891.88		4.03789	1929.97	4.03789	1726.52		2.45158	8943.61	2.45158
		3.02842	19226.3	3.02842	1807.55		2.88421	9893.88	2.88421	1821.9							2.59579	5722.52	2.59579	1840.16		3.74947	17740.1	3.74947	2217.54		0.57684	4159.26	0.57684	2155.13		2.59579	10293.3	2.59579	1962.92		2.59579	3141.32	2.59579	1921		4.1821	1922.4	4.1821	1763.03		2.59579	11245.9	2.59579
		3.17263	18891.9	3.17263	1833.43		3.02842	9272.33	3.02842	1871.5							2.74	7659.4	2.74	1821.22		3.89368	23413.6	3.89368	2463.58		0.72105	3531.39	0.72105	2061.82		2.74	12907.3	2.74	1995.83		2.74	2529.85	2.74	1899.91		4.32631	1990	4.32631	1711.5		2.74	12891.5	2.74
		3.31684	23414	3.31684	2042.49		3.17263	7081.04	3.17263	1817.56							2.88421	9367.15	2.88421	1863.33		4.03789	20029.3	4.03789	2330.65		0.86526	3333.87	0.86526	1909.13		2.88421	15771.4	2.88421	2269.58		2.88421	2830.96	2.88421	2023.37							2.88421	14553.6	2.88421
		3.46105	29877.6	3.46105	2018.54		3.31684	4976.35	3.31684	1757.58							3.02842	8312.88	3.02842	1957.66		4.1821	9308.05	4.1821	1983.73		1.00947	3750.31	1.00947	1859.19		3.02842	18436.9	3.02842	2563.5		3.02842	2534.52	3.02842	1867.31							3.02842	14413.7	3.02842
		3.60526	33598.8	3.60526	1923.88		3.46105	4552.81	3.46105	1799.07							3.17263	6630.56	3.17263	1854.25		4.32631	3550.91	4.32631	1849.11		1.15368	3931.09	1.15368	1922.57		3.17263	21447.6	3.17263	2547.75		3.17263	2437.25	3.17263	1964.94							3.17263	13807.8	3.17263
		3.74947	36379.9	3.74947	2043.12		3.60526	3809.84	3.60526	1784.73							3.31684	5312.61	3.31684	1846.39		4.47052	2064.39	4.47052	1796.39		1.29789	4250.65	1.29789	1930.11		3.31684	23031	3.31684	2483.67		3.31684	2462.55	3.31684	1959.9							3.31684	12420.1	3.31684
		3.89368	40712.6	3.89368	2170.44		3.74947	3631.98	3.74947	1782.75							3.46105	5385.42	3.46105	1954.25							1.4421	4186.11	1.4421	1908.62		3.46105	21196.1	3.46105	2375		3.46105	2444.23	3.46105	1987.69							3.46105	11118.2	3.46105
		4.03789	42689.6	4.03789	2152.93		3.89368	3923.53	3.89368	1838.68							3.60526	5654.84	3.60526	1878.62							1.58631	3315.96	1.58631	1877.1		3.60526	18464.2	3.60526	2237.42		3.60526	2452.61	3.60526	1963.84							3.60526	9004.55	3.60526
		4.1821	36731.2	4.1821	2304.29		4.03789	4342.69	4.03789	1903.68							3.74947	5914.24	3.74947	1837.52			2103.94				1.73052	3141.31	1.73052	1830.98		3.74947	15474.8	3.74947	2240.67		3.74947	2439.12	3.74947	1858.57							3.74947	6874.83	3.74947
		4.32631	20591.6	4.32631	2066.36		4.1821	4171.45	4.1821	1756.3							3.89368	6560.76	3.89368	1810.75			1767				1.87473	2979.23	1.87473	1835.34		3.89368	11572.4	3.89368	2141		3.89368	2426.05	3.89368	1896.05							3.89368	7834.69	3.89368
		4.47052	8747.42	4.47052	1887.86		4.32631	5462.24	4.32631	1788.1							4.03789	6916.97	4.03789	1983.35			2133.69				2.01894	2888.24	2.01894	1772.85		4.03789	8451.67	4.03789	1974.5		4.03789	2555.85	4.03789	2026.13							4.03789	7041.28	4.03789
		4.61473	4616.41	4.61473	1831.64		4.47052	7127.3	4.47052	1796.37							4.1821	6996.73	4.1821	1939.15			2064.39				2.16316	2770.54	2.16316	1766.93		4.1821	8504	4.1821	2068.5		4.1821	2669.19	4.1821	1900.65							4.1821	6594.36	4.1821
		4.75894	3185.17	4.75894	1714.61		4.61473	9251.27	4.61473	1829.07							4.32631	5897.06	4.32631	1840.72							2.30737	2782.99	2.30737	1787.12		4.32631	11122.7	4.32631	2249.25		4.32631	2591.87	4.32631	1870.8							4.32631	5471.73	4.32631
		4.90315	2718.97	4.90315	1700.97		4.75894	11431.8	4.75894	1851.56							4.47052	4811.2	4.47052	1838.35							2.45158	3281.64	2.45158	1934.68		4.47052	15185.4	4.47052	2274.08		4.47052	2744.09	4.47052	1982.19							4.47052	4713.45	4.47052
		5.04736	2704.42	5.04736	1751.42		4.90315	10808.2	4.90315	1895.55							4.61473	4892.66	4.61473	1840.08							2.59579	3415.3	2.59579	1972.75		4.61473	17283.8	4.61473	2241.83		4.61473	2741.8	4.61473	1834.27							4.61473	5541.13	4.61473
							5.04736	8237.68	5.04736	2104.24							4.75894	4615.8	4.75894	1850.67							2.74	3044.6	2.74	1787.19		4.75894	14503.3	4.75894	2142.25		4.75894	2700.62	4.75894	1938.1							4.75894	9053.74	4.75894
							5.19157	8392.99	5.19157	2214.92							4.90315	4931.74	4.90315	1878.2							2.88421	3056.88	2.88421	1760.83		4.90315	10704.5	4.90315	2066.25		4.90315	2784.53	4.90315	1898.88							4.90315	11735.8	4.90315
							5.33578	8187.81	5.33578	2171.18							5.04736	4691.85	5.04736	1899.93							3.02842	2958.18	3.02842	1803.15		5.04736	9437.25	5.04736	1971.92		5.04736	2956.06	5.04736	1900.39							5.04736	9628.29	5.04736
							5.47999	4645.87	5.47999	1920.35							5.19157	4979.7	5.19157	2004.45							3.17263	3213.83	3.17263	1880.96		5.19157	13284.2	5.19157	2159.25		5.19157	3137.36	5.19157	1868.72							5.19157	5093.59	5.19157
							5.6242	2608.96	5.6242	1781.55							5.33578	5848.88	5.33578	2014.54							3.31684	3296.97	3.31684	1905.88		5.33578	23227.4	5.33578	2767.25		5.33578	2708.25	5.33578	1876.56							5.33578	2546	5.33578
							5.76841	2124.76	5.76841	1739.5							5.47999	6000.77	5.47999	2247.12							3.46105	3841.21	3.46105	1804.45		5.47999	27308.7	5.47999	2939.92		5.47999	2616.27	5.47999	1913.8
							5.91262	1988.89	5.91262	1747.67							5.6242	6342.28	5.6242	2529.83							3.60526	4074.1	3.60526	1811.26		5.6242	17945.8	5.6242	2436		5.6242	2360.83	5.6242	1926.45
							6.05683	1884.89	6.05683	1757.56							5.76841	7182.98	5.76841	2262.95							3.74947	3278.15	3.74947	1846.79		5.76841	7365.83	5.76841	1938.92		5.76841	2344.97	5.76841	2019.2
																	5.91262	5296.59	5.91262	1992.59							3.89368	2644.91	3.89368	1785.4		5.91262	3222.25	5.91262	1777.08		5.91262	2115	5.91262	2122.7
																	6.05683	3257.32	6.05683	1785.45							4.03789	2396.01	4.03789	1783.99		6.05683	2226.08	6.05683	1727.67		6.05683	2240.49	6.05683	2131.45
																	6.20105	2380.03	6.20105	1709.59							4.1821	2456.46	4.1821	1766.02		6.20105	2070.33	6.20105	1702.5		6.20105	2573.65	6.20105	2169.82
																	6.34526	2010.3	6.34526	1803.65							4.32631	2501.18	4.32631	1891.91		6.34526	1961.5	6.34526	1749.92		6.34526	2328.55	6.34526	1927.41
																	6.48947	2063.89	6.48947	1759.14							4.47052	2670.55	4.47052	1935.07							6.48947	2034.03	6.48947	1797.31
																	6.63368	2253.33	6.63368	1750							4.61473	2641.26	4.61473	1868.81							6.63368	1776.94	6.63368	1749.72
																											4.75894	2578.03	4.75894	1812.67							6.77789	1716.32	6.77789	1785.78
																											4.90315	2963.49	4.90315	1841.24							6.9221	1707.72	6.9221	1789.51
																											5.04736	2929.72	5.04736	1831.33							7.06631	1701.95	7.06631	1813.36
																											5.19157	2714.54	5.19157	1838.71							7.21052	1726.89	7.21052	1872.37
																											5.33578	2885.67	5.33578	1892.66							7.35473	1745.83	7.35473	1821.82
																											5.47999	3146.84	5.47999	1965.98							7.49894	1744.33	7.49894	1790.33
																											5.6242	3623.22	5.6242	1938.89
																											5.76841	3509.04	5.76841	1806.22
																											5.91262	2724.86	5.91262	1832.72
																											6.05683	2368.23	6.05683	1811.18
																											6.20105	2505.2	6.20105	1918.46
																											6.34526	2809.65	6.34526	2075.7
																											6.48947	3147.04	6.48947	2047.58
																											6.63368	3029.67	6.63368	1876.8
																											6.77789	2302.73	6.77789	1768.19
																											6.9221	1883.37	6.9221	1759.77
																											7.06631	1791.22	7.06631	1777.07
																											7.21052	1798.6	7.21052	1741.89
																											7.35473	1772.54	7.35473	1694.34
																											7.49894	1732	7.49894	1686
151103
	image 2						image 11						image 11	2nd cell					image 11	3rd cell cell					image 10						image 8						image 8	2nd cell					image 7						image 5
	daughter cell			mother cell			daughter cell			mother cell			daughter cell			mother cell			daughter cell			mother cell			daughter cell			mother cell			daughter cell			mother cell			daughter cell			mother cell			daughter cell			mother cell			daughter cell
	GFP-SidC	mCHerry 2PH PLC		GFP-SidC	mCHerry 2PH PLC		GFP-SidC	mCHerry 2PH PLC		GFP-SidC	mCHerry 2PH PLC		GFP-SidC	mCHerry 2PH PLC		GFP-SidC	mCHerry 2PH PLC		GFP-SidC	mCHerry 2PH PLC		GFP-SidC	mCHerry 2PH PLC		GFP-SidC	mCHerry 2PH PLC		GFP-SidC	mCHerry 2PH PLC		GFP-SidC	mCHerry 2PH PLC		GFP-SidC	mCHerry 2PH PLC		GFP-SidC	mCHerry 2PH PLC		GFP-SidC	mCHerry 2PH PLC		GFP-SidC	mCHerry 2PH PLC		GFP-SidC	mCHerry 2PH PLC		GFP-SidC
	44142.2	2323.14		12067.1	2252.86		35353.7	2798.09		5870.37	2295.92		19463.8	2445.27		2975.27	2106.43		19392.2	2640.28		2754.92	2228.08		35789.5	3508.61		19358.6	2962.1		25790.2	2849.18		2697.53	3031.02		12833.4	2992.44		2508.28	2364		9734.56	3121.68		3957.07	3081.35		12863.2
	39319.4	2428.3		7576.28	2309.41		21209.8	2858.31		4085.82	2234.86		16532.9	2568.91		4540.9	2179.31		13311.1	2354.45		2573.35	2277.89		42223.9	3745.89		9770.5	2669.86		15996.6	2677.12		3087.92	2582.33		18455.9	3203.87		5421.63	2719.69		11491.9	2948.73		4661.08	3080.49		12988
	45946.4	2288.06		13157.5	2335.84		24154.1	2721.36		4474.37	2263.22		15248.5	2418.89		4159.26	2367.4		11341.8	2382.17		2510.41	2357.23		36824.4	3547.3		16073.8	3213.76		20619.4	2829.05		3075.98	2770.22		12809.1	2829.64		2621	2366.99		11491.8	2911.43		4280.39	3212.72		12426.2
	42689.6	2304.29		8392.99	2214.92		29709.4	2620.71		7182.98	2529.83		23413.6	2463.58		3147.04	2075.7		27308.7	2939.92		2573.65	2169.82		37617.6	3387.2		11735.8	2905.73		20171.2	2689.75		2801.52	2540.73		11573.8	3047.81		3068.83	2448.25		11540.6	2786.86		3612.89	2720.74		16279.9
	43024.4	2335.95		10298.5	2278.26		27606.7	2749.62		5403.38	2330.96		18664.7	2474.16		3705.62	2182.21		17838.4	2579.2		2603.08	2258.26		38113.9	3547.25		14234.7	2937.86		20644.3	2761.27		2915.74	2731.07		13918.1	3018.44		3404.94	2474.73		11064.7	2942.17		4127.86	3023.82		13639.3
	background			background			background			background			background			background			background			background			background			background			background			background			background			background			background			background			background
	2417.64			2165.44			2110.72			1858.17			2103.94			1766.39			2013			1784.83			1996.84			2048.39			1878.5			1740.38			2067.25			1995.5			1782.62			1720.75			1807.33
	2297			1949.94			2270.89			1898.5			1767			1712.33			1902.33			1728.56			1868			1783.19			1761			1760.12			1836			1741.78			1738.12			1775.75			1799.11
	2618.5			1977			1883			1839			2133.69			2005.5			1805.67			1795.5			2682.25			1873.06			2017.75			1781.5			1775.17			1719.97			1850			1739.75			1738.5
	2704.42			1884.89			1758.64			2253.33			2064.39			1732			1961.5			1744.33			1990			2546			1948.25			1712.25			1809.39			1704.83			1901			1670.5			1682.06
	2509.39			1994.32			2005.81			1962.25			2017.26			1804.06			1920.62			1763.31			2134.27			2062.66			1901.38			1748.56			1871.95			1790.52			1817.94			1726.69			1756.75
	average-background			average-background			average-background			average-background			average-background			average-background			average-background			average-background			average-background			average-background			average-background			average-background			average-background			average-background			average-background			average-background			average-background
	40515			8304.15			25600.9			3441.13			16647.5			1901.56			15917.8			839.778			35979.6			12172			18743			1167.17			12046.1			1614.42			9246.8			2401.17			11882.6
151103
	daughter cell			mother cell
							daughter/mother
averages	GFP-SidC	mCHerry 2PH PLC		GFP-SidC	mCHerry 2PH PLC		GFP-SidC	mCHerry 2PH PLC
	43024.4	2335.95		10298.5	2278.26		4.17775	1.02532
	27606.7	2749.62		5403.38	2330.96		5.10916	1.17961
	18664.7	2474.16		3705.62	2182.21		5.03687	1.13379
	17838.4	2579.2		2603.08	2258.26		6.85281	1.14212
	38113.9	3547.25		14234.7	2937.86		2.67753	1.20743
	20644.3	2761.27		2915.74	2731.07		7.08032	1.01106
	13918.1	3018.44		3404.94	2474.73		4.08761	1.2197
	11064.7	2942.17		4127.86	3023.82		2.6805	0.972997
	13639.3	2025.14		5467.31	1972.52		2.4947	1.02668
	21235.4	2363.69		6000.45	2346.18		3.53896	1.00746
averages	22575	2679.69		5816.15	2453.59		4.37362	1.09262
151103
minus background	daughter cell			mother cell
							daughter/mother
averages	GFP-SidC			GFP-SidC			GFP-SidC
	40515			8304.15			4.87889
	25600.9			3441.13			7.43967
	16647.5			1901.56			8.75462
	15917.8			839.778			18.9548
	35979.6			12172			2.95592
	18743			1167.17			16.0584
	12046.1			1614.42			7.46159
	9246.8			2401.17			3.85095
	11882.6			3723.2			3.19149
	19130.2			4162.88			4.59542
	20570.9			3972.75			7.81418
[truncated: 41 more columns]

## Sheet: 42C exp B
151103	clone B	10min 42C
	image 12		daughter cell				mother cell					image 12		daughter cell				mother cell					image 10		daughter cell				mother cell					image 9		daughter cell				mother cell					image 8		daughter cell
	1st cell											2nd cell
			GFP-SidC		mCHerry 2PH PLC			GFP-SidC		mCHerry 2PH PLC				GFP-SidC		mCHerry 2PH PLC			GFP-SidC		mCHerry 2PH PLC				GFP-SidC		mCHerry 2PH PLC			GFP-SidC		mCHerry 2PH PLC				GFP-SidC		mCHerry 2PH PLC			GFP-SidC		mCHerry 2PH PLC				GFP-SidC		mCHerry 2PH PLC
		0	1958.22	0	1792.22		0	2293	0	1791.67			0	2064.67	0	1908.33		0	2200.22	0	1908.61			0	2109	0	1764.75		0	2471.17	0	1739.5			0	2653.33	0	1824.33		0	1879.67	0	1695.33			0	2160.81	0	1767.88
		0.14421	2173.53	0.14421	1762.2		0.14421	2269.67	0.14421	1831.73			0.14421	2667.72	0.14421	1991.25		0.14421	2198.9	0.14421	1946.13			0.14421	2196.64	0.14421	1816.15		0.14421	2489.02	0.14421	1794.91			0.14421	2919.86	0.14421	1853.68		0.14421	1938.2	0.14421	1720.8			0.14421	2350.07	0.14421	1868.88
		0.28842	2253.03	0.28842	1751.83		0.28842	2201.87	0.28842	1843.72			0.28842	4489.05	0.28842	2369.91		0.28842	2269.12	0.28842	2127.94			0.28842	2366.26	0.28842	1793.61		0.28842	2478.19	0.28842	1773.2			0.28842	3752.68	0.28842	1871.34		0.28842	1910.42	0.28842	1755.21			0.28842	3049.54	0.28842	1850.32
		0.43263	2654.57	0.43263	1875.43		0.43263	2423.89	0.43263	1859.43			0.43263	9120.08	0.43263	3069.79		0.43263	3163.99	0.43263	2832.47			0.43263	2871.69	0.43263	1771.96		0.43263	2668.18	0.43263	1779.68			0.43263	5841.7	0.43263	2128.73		0.43263	1956.7	0.43263	1729.15			0.43263	5315.12	0.43263	1913.26
		0.57684	4765.15	0.57684	1997.49		0.57684	2771.57	0.57684	1769.02			0.57684	12378.5	0.57684	3450.87		0.57684	5627.47	0.57684	3447.75			0.57684	5414.52	0.57684	1862.96		0.57684	2909.48	0.57684	1823.15			0.57684	12341.8	0.57684	2472.79		0.57684	2145.46	0.57684	1784.96			0.57684	10680.9	0.57684	1983.59
		0.72105	12087.3	0.72105	2203.66		0.72105	4094.14	0.72105	1842.62			0.72105	10104.1	0.72105	3136.75		0.72105	8276.55	0.72105	3306.34			0.72105	12196	0.72105	2162.42		0.72105	3637.95	0.72105	1899.91			0.72105	17940.4	0.72105	2688.58		0.72105	2505.39	0.72105	1797.97			0.72105	15121.6	0.72105	2170.24
		0.86526	16455.6	0.86526	2168.98		0.86526	8446.14	0.86526	2191.74			0.86526	6607.84	0.86526	2666.84		0.86526	7651.75	0.86526	2905.86			0.86526	19872.6	0.86526	2499		0.86526	4811.55	0.86526	1904.48			0.86526	17142.6	0.86526	2521.89		0.86526	3166.27	0.86526	1950.4			0.86526	13813.8	0.86526	2122.83
		1.00947	13871	1.00947	2137.07		1.00947	12814.5	1.00947	2200.97			1.00947	5744.71	1.00947	2419.18		1.00947	5487.41	1.00947	2480.41			1.00947	21828.3	1.00947	2479.78		1.00947	7444.95	1.00947	2096.04			1.00947	12999	1.00947	2470.18		1.00947	5245.9	1.00947	2090.01			1.00947	11113.3	1.00947	2009.67
		1.15368	8228.86	1.15368	2116.95		1.15368	13605.1	1.15368	2068.74			1.15368	6154.58	1.15368	2393.6		1.15368	4630.75	1.15368	2345.9			1.15368	17314.7	1.15368	2270.91		1.15368	8992.2	1.15368	2334.22			1.15368	8398.57	1.15368	2006.89		1.15368	9901.46	1.15368	2494.5			1.15368	10998.1	1.15368	1957.85
		1.29789	6238.03	1.29789	1904.3		1.29789	11221.8	1.29789	1896.39			1.29789	7618.35	1.29789	2259.49		1.29789	4154.67	1.29789	2260.94			1.29789	12595	1.29789	2222.88		1.29789	8985.41	1.29789	2191.94			1.29789	7219.43	1.29789	2246.82		1.29789	11765	1.29789	2890.73			1.29789	9867.94	1.29789	1893.77
		1.4421	5875.76	1.4421	1853.56		1.4421	10415.7	1.4421	1934.98			1.4421	10238.2	1.4421	2179.1		1.4421	4011.98	1.4421	2250.85			1.4421	12920.7	1.4421	2240.38		1.4421	8941.04	1.4421	2093.91			1.4421	6813.08	1.4421	2140.19		1.4421	8277.48	1.4421	2539.32			1.4421	8343.21	1.4421	1856.97
		1.58631	5201.31	1.58631	1978.61		1.58631	9624.54	1.58631	1971.29			1.58631	9821.03	1.58631	2055.89		1.58631	4730.27	1.58631	2427.05			1.58631	16793.2	1.58631	2121.66		1.58631	12636.7	1.58631	2073.31			1.58631	7000.22	1.58631	1971.98		1.58631	6015.11	1.58631	2161.03			1.58631	7858.04	1.58631	1825.45
		1.73052	4903.71	1.73052	1915.43		1.73052	8371.84	1.73052	1896.92			1.73052	7747.75	1.73052	1961.19		1.73052	4092.06	1.73052	2480.8			1.73052	19149.3	1.73052	2094.88		1.73052	19536.9	1.73052	2163			1.73052	6855.42	1.73052	2008.79		1.73052	4996.28	1.73052	2050.47			1.73052	12891.8	1.73052	1831.44
		1.87473	4598.88	1.87473	1923.36		1.87473	7675.29	1.87473	1920.12			1.87473	6914.88	1.87473	1951.83		1.87473	3940.27	1.87473	2321.39			1.87473	16410	1.87473	2108.79		1.87473	15914.4	1.87473	2038.57			1.87473	6818.78	1.87473	2270.11		1.87473	4999.04	1.87473	2111.63			1.87473	23792.6	1.87473	1844.91
		2.01895	5290.04	2.01895	1916.65		2.01895	6364.33	2.01895	2060.96			2.01895	5802.75	2.01895	2043.88		2.01895	4022.15	2.01895	2193.63			2.01895	12335.2	2.01895	2066.76		2.01895	8953.61	2.01895	1969.68			2.01895	9484.81	2.01895	2010.97		2.01895	4900.89	2.01895	2179.38			2.01895	27650.7	2.01895	1928.48
		2.16316	6959.3	2.16316	1887.22		2.16316	6563.32	2.16316	1904.64			2.16316	5773.88	2.16316	2117.72		2.16316	4233.49	2.16316	2237.86			2.16316	10295.2	2.16316	2127.82		2.16316	4833.88	2.16316	1989.1			2.16316	11103.6	2.16316	2120.66		2.16316	5119.4	2.16316	2099.62			2.16316	22322.4	2.16316	1825.42
		2.30737	12678.4	2.30737	1981.45		2.30737	10890.7	2.30737	1881.6			2.30737	6493.77	2.30737	2078.52		2.30737	4775.79	2.30737	2175.25			2.30737	10100.2	2.30737	2158.59		2.30737	4279.8	2.30737	1880.76			2.30737	12954.1	2.30737	2079.67		2.30737	5752.74	2.30737	1948.58			2.30737	15746.9	2.30737	1921.28
		2.45158	14631.9	2.45158	1870.35		2.45158	14252	2.45158	1925.57			2.45158	8004.38	2.45158	2182.96		2.45158	5281.95	2.45158	2090.66			2.45158	11986.4	2.45158	2283.68		2.45158	5888.09	2.45158	1938.65			2.45158	14096.1	2.45158	2013.27		2.45158	7654.18	2.45158	1948.98			2.45158	12594.5	2.45158	1895.39
		2.59579	13443.9	2.59579	1868.4		2.59579	12332.1	2.59579	1870.51			2.59579	11807.6	2.59579	2301.04		2.59579	6050.48	2.59579	2124.61			2.59579	15098.5	2.59579	2454.25		2.59579	9417.2	2.59579	1977.01			2.59579	16656.5	2.59579	2011.35		2.59579	12003	2.59579	1863.47			2.59579	13000	2.59579	1968.03
		2.74	11091.1	2.74	1865.43		2.74	9112.66	2.74	1884.63			2.74	14356.8	2.74	2263.68		2.74	6863.19	2.74	2171.74			2.74	18934.9	2.74	2390.71		2.74	10012.5	2.74	1922.26			2.74	20848.4	2.74	2046.28		2.74	13546.9	2.74	2230.33			2.74	13533.4	2.74	1899.65
		2.88421	9508.54	2.88421	1858.56		2.88421	7176.54	2.88421	1889.91			2.88421	13563.6	2.88421	2251.73		2.88421	8407.83	2.88421	2151.17			2.88421	21196.9	2.88421	2487.64		2.88421	8455.13	2.88421	1907.44			2.88421	25625.7	2.88421	1815.47		2.88421	11920.6	2.88421	2009.21			2.88421	19463.1	2.88421	1956.05
		3.02842	9187	3.02842	1873		3.02842	6239.23	3.02842	1992			3.02842	12930.4	3.02842	2302.39		3.02842	9134.49	3.02842	2030.48			3.02842	17151.4	3.02842	2344.65		3.02842	7755.69	3.02842	1914.38			3.02842	24897.1	3.02842	1908.04		3.02842	8984.4	3.02842	2012.54			3.02842	22564.9	3.02842	1920.31
		3.17263	11503	3.17263	1867.69		3.17263	5907.67	3.17263	1888.06			3.17263	10501.6	3.17263	2332.79		3.17263	9982.01	3.17263	1927.44			3.17263	8586.91	3.17263	1880.13		3.17263	7524.67	3.17263	1883.29			3.17263	20492.5	3.17263	1951.87		3.17263	8542.14	3.17263	1841.55			3.17263	18827.5	3.17263	2004.11
		3.31684	14522	3.31684	1876.08		3.31684	5984.74	3.31684	1898.82			3.31684	7477.33	3.31684	2385.72		3.31684	9912.01	3.31684	2054.47			3.31684	3833.2	3.31684	1790.15		3.31684	9168.71	3.31684	1855.58			3.31684	19464.8	3.31684	2046.93		3.31684	8153.51	3.31684	2062.58			3.31684	12717.3	3.31684	2170.37
		3.46105	16333.8	3.46105	1937.32		3.46105	5769.4	3.46105	1920.75			3.46105	7861.61	3.46105	2663.88		3.46105	10928.7	3.46105	2139.3			3.46105	2528.75	3.46105	1778.94		3.46105	10551.2	3.46105	1869.4			3.46105	18476.8	3.46105	2074.36		3.46105	8846.5	3.46105	2082.83			3.46105	12900.8	3.46105	2065.59
		3.60526	17069.4	3.60526	1925.46		3.60526	6207.23	3.60526	1891.76			3.60526	8740.25	3.60526	3215.01		3.60526	12413	3.60526	2177.33			3.60526	2253.64	3.60526	1843.92		3.60526	10233.4	3.60526	2061.98			3.60526	17876.9	3.60526	1998.04		3.60526	8050.39	3.60526	1983.38			3.60526	13691.9	3.60526	2337.1
		3.74947	17177.8	3.74947	1874.93		3.74947	7280.17	3.74947	1955.84			3.74947	11995.7	3.74947	3325.18		3.74947	12372.3	3.74947	2257.1			3.74947	2009.63	3.74947	1815.81		3.74947	7682.12	3.74947	2097.31			3.74947	16976.7	3.74947	2171.18		3.74947	8841.46	3.74947	1931.85			3.74947	11367.7	3.74947	2055.99
		3.89368	15847	3.89368	1929.84		3.89368	10364.7	3.89368	1939.84			3.89368	13205.7	3.89368	2783		3.89368	10422.5	3.89368	2238.07			3.89368	2011.67	3.89368	1803.33		3.89368	6781.84	3.89368	1872.75			3.89368	17226.3	3.89368	2206.11		3.89368	11276.8	3.89368	1902.25			3.89368	6728.01	3.89368	1890.18
		4.03789	13598.6	4.03789	1828.83		4.03789	14375.5	4.03789	1911			4.03789	9260.74	4.03789	2167.9		4.03789	8568.07	4.03789	2019.25								4.03789	6854.46	4.03789	1869.9			4.03789	16715.1	4.03789	2333.57		4.03789	14455.5	4.03789	1996.46			4.03789	3554.73	4.03789	1821.18
		4.1821	10456.4	4.1821	1853.75		4.1821	16457.7	4.1821	1913.81			4.1821	3726.37	4.1821	1975.17		4.1821	5550.72	4.1821	2249.08			0	2243.61	0	1817.56		4.1821	6861.25	4.1821	1881.12			4.1821	19197.3	4.1821	2570.28		4.1821	13112.1	4.1821	2006.05			4.1821	2341.16	4.1821	1848.56
		4.32631	8535.29	4.32631	2140		4.32631	12179.4	4.32631	2000.04			4.32631	2298.41	4.32631	1772.35		4.32631	4310.66	4.32631	2469.54			0.14421	2529.75	0.14421	1833.76		4.32631	7298.67	4.32631	1909.91			4.32631	21992.3	4.32631	2529.51		4.32631	9545.93	4.32631	1995.81			4.32631	2127.07	4.32631	1870.19
		4.47052	7475.67	4.47052	2024.82		4.47052	8307.91	4.47052	1971.95			4.47052	2063.54	4.47052	1748.34		4.47052	4508.1	4.47052	2558.27			0.28842	3521.2	0.28842	1901.57		4.47052	8143.39	4.47052	1917.74			4.47052	16611.1	4.47052	2472.01		4.47052	7804.42	4.47052	2017.85			4.47052	1905.98	4.47052	1697.71
		4.61473	8613.74	4.61473	1937.06		4.61473	6249.73	4.61473	1835.07			4.61473	1925.32	4.61473	1757.72		4.61473	5095.48	4.61473	2660.9			0.43263	5806.23	0.43263	2118.13		4.61473	9378.32	4.61473	1962.57			4.61473	8881.63	4.61473	1950.21		4.61473	9450.02	4.61473	1976.93			4.61473	1872.12	4.61473	1767.25
		4.75894	13383.6	4.75894	2061.54		4.75894	6398.04	4.75894	1996.21			4.75894	1884	4.75894	1768.33		4.75894	5563.29	4.75894	2523.34			0.57684	13467.1	0.57684	2528.98		4.75894	10566.4	4.75894	2052.23			4.75894	4773.8	4.75894	1825.52		4.75894	11742.4	4.75894	2022.34
		4.90315	16674.2	4.90315	1983.55		4.90315	6967.97	4.90315	2159.76								4.90315	4471.09	4.90315	2153.5			0.72105	20372.3	0.72105	2546.17		4.90315	11187.3	4.90315	1867.97			4.90315	3166.5	4.90315	1783.06		4.90315	12183.8	4.90315	2108.56			0	1831.38	0	1744.12
		5.04736	12402.2	5.04736	1862.77		5.04736	9915.89	5.04736	2303.79			0	1909	0	1811.33		5.04736	2978.81	5.04736	1899.71			0.86526	18706.8	0.86526	2377.29		5.04736	11531.8	5.04736	1916.5								5.04736	8834.69	5.04736	2192.34			0.14421	1960.29	0.14421	1808.05
		5.19157	6163.03	5.19157	1849.78		5.19157	13020.5	5.19157	2215.44			0.14421	2143.04	0.14421	1934.86		5.19157	2346.29	5.19157	1903.85			1.00947	15201.5	1.00947	2234.73		5.19157	10158.7	5.19157	1960.62			0	2195	0	1753.5		5.19157	5943.23	5.19157	2259.88			0.28842	2114.51	0.28842	1778.36
		5.33578	3408.88	5.33578	1768.91		5.33578	9327.42	5.33578	2042.69			0.28842	2539.76	0.28842	2181.35		5.33578	2123.13	5.33578	1786.36			1.15368	13749	1.15368	2043.91		5.33578	8947.38	5.33578	2014.26			0.14421	2103.68	0.14421	1849.98		5.33578	4855.95	5.33578	2387.91			0.43263	2287.08	0.43263	1761.82
		5.47999	2626.36	5.47999	1761.25		5.47999	4514.29	5.47999	1958.03			0.43263	4107.14	0.43263	2983.96		5.47999	2154.5	5.47999	1784.75			1.29789	15961.3	1.29789	1961.75		5.47999	8612.96	5.47999	1936.33			0.28842	2417.28	0.28842	1800.02		5.47999	6004.45	5.47999	2410.97			0.57684	2851.36	0.57684	1872
		5.6242	2227.86	5.6242	1736.86		5.6242	2648.73	5.6242	1821.34			0.57684	8759.89	0.57684	3538.39		5.6242	1907.93	5.6242	1821.53			1.4421	17589.9	1.4421	2052.29		5.6242	8503.57	5.6242	2173.29			0.43263	2755.57	0.43263	1850.87		5.6242	8422.16	5.6242	2778.74			0.72105	4539.29	0.72105	1897.06
		5.76841	2098.23	5.76841	1761.58		5.76841	2271.93	5.76841	1752.37			0.72105	13292.4	0.72105	3495.46		5.76841	1998.83	5.76841	1752			1.58631	14456.7	1.58631	2028.22		5.76841	7141.66	5.76841	2512.67			0.57684	3666.29	0.57684	1918.67		5.76841	11597.4	5.76841	2525.96			0.86526	8820.21	0.86526	1914.15
		5.91263	2002.02	5.91263	1803.37		5.91263	2062.75	5.91263	1774.2			0.86526	11943.4	0.86526	3142.12								1.73052	11486.1	1.73052	1919.8		5.91263	5170.57	5.91263	2283.65			0.72105	6274.18	0.72105	2049.69		5.91263	8686.44	5.91263	2164.1			1.00947	13939.3	1.00947	2119.22
		6.05684	1961.11	6.05684	1818.33		6.05684	2020.24	6.05684	1785.86			1.00947	7531.92	1.00947	2652.2		0	1943.33	0	1795.17			1.87473	9814.72	1.87473	2006.5		6.05684	3496.38	6.05684	2020.6			0.86526	13068.9	0.86526	2285.01		6.05684	4782.72	6.05684	1905.55			1.15368	15788.2	1.15368	2111.08
							6.20105	2039.47	6.20105	1796.28			1.15368	5742.8	1.15368	2274.61		0.14421	1863.75	0.14421	1818.85			2.01895	11217.5	2.01895	2009.73		6.20105	2657.31	6.20105	1879.18			1.00947	19109.6	1.00947	2394.57		6.20105	2719.52	6.20105	1811.87			1.29789	16522.9	1.29789	2018.34
		0	2255	0	1800.67		6.34526	2036.78	6.34526	1768.44			1.29789	4743.46	1.29789	2278.55		0.28842	1958.38	0.28842	1843.1			2.16316	14077.3	2.16316	1952.81		6.34526	2209.26	6.34526	1867.86			1.15368	17889.2	1.15368	2566.21		6.34526	2198.55	6.34526	1750.44			1.4421	20557.8	1.4421	1911.2
		0.14421	2100.31	0.14421	1788.72								1.4421	5064.47	1.4421	2416.54		0.43263	2333.76	0.43263	1895.84			2.30737	15707.1	2.30737	2242.36		6.48947	2251.74	6.48947	1824.99			1.29789	13685.5	1.29789	2216.68		6.48947	2097.03	6.48947	1740.22			1.58631	21982.9	1.58631	1880.04
		0.28842	2243.06	0.28842	1779.62		0	2069	0	1812			1.58631	6582.49	1.58631	2379.11		0.57684	3236.53	0.57684	2238.53			2.45158	15079.4	2.45158	2352.88		6.63368	2217.33	6.63368	1779.17			1.4421	13707.3	1.4421	2115.88		6.63368	2130.14	6.63368	1752.45			1.73052	18228.4	1.73052	1882.62
		0.43263	2731.85	0.43263	1783.29		0.14421	1886.28	0.14421	1740.77			1.73052	9343.48	1.73052	2341.57		0.72105	5544.06	0.72105	2792.15			2.59579	15483.7	2.59579	2391.58								1.58631	18383.6	1.58631	2128.24		6.77789	2014.54	6.77789	1851.94			1.87473	13861.2	1.87473	1872.49
		0.57684	3385.55	0.57684	1802.91		0.28842	1939.6	0.28842	1711.66			1.87473	13668.1	1.87473	2161.52		0.86526	6939.64	0.86526	2883.97			2.74	19281.5	2.74	2525.71		0	2250.75	0	1805.5			1.73052	20751.7	1.73052	2079.7		6.9221	1944.5	6.9221	1837			2.01895	10371	2.01895	1900.56
		0.72105	5489.81	0.72105	1915.15		0.43263	2089.46	0.43263	1749.97			2.01895	17041.4	2.01895	2033.32		1.00947	6427.09	1.00947	2798.62			2.88421	23681.4	2.88421	2435.49		0.14421	2421.98	0.14421	1787.17			1.87473	16563.4	1.87473	2159.65								2.16316	9033.07	2.16316	1983.02
		0.86526	11403	0.86526	2173.64		0.57684	2114.22	0.57684	1771.68			2.16316	15071.7	2.16316	2133.88		1.15368	5098.32	1.15368	2510.53			3.02842	14979.1	3.02842	2094.58		0.28842	2775.82	0.28842	1810.49			2.01895	10891.2	2.01895	2206.24		0	2043.39	0	1823.39			2.30737	9451.72	2.30737	1987.3
		1.00947	16873.6	1.00947	2229.83		0.72105	2127.87	0.72105	1790.72			2.30737	10716.4	2.30737	2067.74		1.29789	4053.07	1.29789	2203.22			3.17263	6344.41	3.17263	1813.51		0.43263	3893.2	0.43263	1943.16			2.16316	8480.55	2.16316	2094.04		0.14421	2104.28	0.14421	1774.18			2.45158	9947.01	2.45158	1933.79
		1.15368	13911.4	1.15368	2053.07		0.86526	2169.67	0.86526	1784.04			2.45158	7753.33	2.45158	2079.7		1.4421	3417.02	1.4421	2199.9			3.31684	2878.93	3.31684	1779.82		0.57684	6810.7	0.57684	2196			2.30737	11127.6	2.30737	2233.45		0.28842	2277.13	0.28842	1782.6			2.59579	12301.7	2.59579	1948.84
		1.29789	8574.75	1.29789	1916.75		1.00947	2381.4	1.00947	1843.19			2.59579	7096.54	2.59579	2085.92		1.58631	3410.5	1.58631	2355.18			3.46105	2143.11	3.46105	1786.33		0.72105	10155.5	0.72105	2393.64			2.45158	20393.1	2.45158	2054.03		0.43263	2449.97	0.43263	1895.74			2.74	15002	2.74	1809.87
		1.4421	6132.44	1.4421	1826.32		1.15368	3760.67	1.15368	1955			2.74	7352.96	2.74	2118.05		1.73052	3363.72	1.73052	2186.43			3.60526	1979.64	3.60526	1785.97		0.86526	10676.3	0.86526	2306.74			2.59579	33776.3	2.59579	2220.73		0.57684	3167.89	0.57684	1871.41			2.88421	20259.9	2.88421	1779.72
		1.58631	5181.86	1.58631	1878.45		1.29789	7154.43	1.29789	2094.55			2.88421	10320.5	2.88421	2094.16		1.87473	3597.15	1.87473	2180.45			3.74947	1966	3.74947	1752.5		1.00947	8816.86	1.00947	2097.36			2.74	34461.3	2.74	2050.98		0.72105	4861.82	0.72105	2052.23			3.02842	26646.5	3.02842	1902.91
		1.73052	6405.55	1.73052	1953.16		1.4421	11475.3	1.4421	2119.02			3.02842	13047.9	3.02842	2178.26		2.01895	4534.31	2.01895	2179.53								1.15368	6269.25	1.15368	1983.09			2.88421	30592.7	2.88421	1841.58		0.86526	8704.33	0.86526	2447.74			3.17263	24705.8	3.17263	1921.21
		1.87473	7961.53	1.87473	1883.19		1.58631	10321.5	1.58631	2118.03			3.17263	14212.2	3.17263	2234.68		2.16316	5992.74	2.16316	2126.53								1.29789	6298.68	1.29789	2045.38			3.02842	24288.5	3.02842	1902.98		1.00947	12056.1	1.00947	2618.7			3.31684	14793	3.31684	1946.68
		2.01895	10130.5	2.01895	1959.3		1.73052	8559.59	1.73052	1933.76			3.31684	11938.2	3.31684	2218.7		2.30737	6900.17	2.30737	2292.9								1.4421	7894.75	1.4421	1928.63			3.17263	21051.6	3.17263	1910.46		1.15368	11217.4	1.15368	2164.26			3.46105	10092.4	3.46105	1963.9
		2.16316	11798.9	2.16316	1915.64		1.87473	8074.46	1.87473	1884.47			3.46105	7717.23	3.46105	2386.22		2.45158	5536.3	2.45158	2122.28								1.58631	10671.2	1.58631	1983.58			3.31684	23712.1	3.31684	1944.91		1.29789	6351.92	1.29789	1972.7			3.60526	11791.5	3.60526	1974.17
		2.30737	13593.5	2.30737	1880.06		2.01895	7501.53	2.01895	1862.13			3.60526	5483.06	3.60526	2572.05		2.59579	4777.14	2.59579	2183.3								1.73052	10983.3	1.73052	1926.64			3.46105	31862.1	3.46105	1995.03		1.4421	5442.62	1.4421	2223.5			3.74947	14843.3	3.74947	2056.1
		2.45158	19005.1	2.45158	1807.23		2.16316	5363.14	2.16316	1935.58			3.74947	5052.13	3.74947	2408.43		2.74	4343.33	2.74	2386.66								1.87473	9016.08	1.87473	1850.55			3.60526	33665.3	3.60526	2012.93		1.58631	4630.14	1.58631	2079.8			3.89368	15626.1	3.89368	2076.51
		2.59579	18423.7	2.59579	1803.65		2.30737	4105.03	2.30737	1921.83			3.89368	5996.06	3.89368	2674.1		2.88421	3873.71	2.88421	2568.08								2.01895	7588.59	2.01895	2023.13			3.74947	27532.3	3.74947	2183.53		1.73052	4926.35	1.73052	2054.36			4.03789	9313.57	4.03789	1963.04
		2.74	17004.2	2.74	1807.13		2.45158	3918.92	2.45158	1981.77			4.03789	7728.92	4.03789	3270.69		3.02842	3695.49	3.02842	2300.24								2.16316	7396.95	2.16316	1866.57			3.89368	15367.6	3.89368	2228.59		1.87473	5310.44	1.87473	2083.53			4.1821	4451.96	4.1821	1880.56
		2.88421	14561.2	2.88421	1844.38		2.59579	5760.98	2.59579	1903.16			4.1821	9990.99	4.1821	3764.34		3.17263	3938.39	3.17263	2125.38								2.30737	8380.38	2.30737	1845.55			4.03789	10977.5	4.03789	2161.97		2.01895	5789.86	2.01895	1982.24			4.32631	2344.4	4.32631	1834.07
		3.02842	12425.8	3.02842	1885.33		2.74	9762.27	2.74	1922.53			4.32631	11677.8	4.32631	2744.27		3.31684	3797.81	3.31684	2144								2.45158	9578.17	2.45158	1957.64			4.1821	13750	4.1821	2250.99		2.16316	6766.64	2.16316	2111.1			4.47052	2125.8	4.47052	1807.89
		3.17263	11093.9	3.17263	1961.23		2.88421	14416.6	2.88421	1828.17			4.47052	7876.97	4.47052	2331.05		3.46105	3437.38	3.46105	2145.08								2.59579	11098.4	2.59579	2307			4.32631	18685	4.32631	2299.8		2.30737	9483.83	2.30737	2074.72
		3.31684	10245.8	3.31684	1956.66		3.02842	13645.4	3.02842	2026.49			4.61473	3703	4.61473	1952.24		3.60526	3023.61	3.60526	2097.65								2.74	10991.8	2.74	1893.29			4.47052	20711.4	4.47052	2372.2		2.45158	11299.5	2.45158	2155.84
		3.46105	10030.6	3.46105	1800.51		3.17263	8663.94	3.17263	1975.46			4.75894	2277.25	4.75894	1801.34		3.74947	2912.87	3.74947	2236.78								2.88421	9537.96	2.88421	1810.36			4.61473	17226.4	4.61473	2188.28		2.59579	12107.9	2.59579	2114.87
		3.60526	11327	3.60526	1854.07		3.31684	6306.78	3.31684	1887.93			4.90315	1994.71	4.90315	1742.45		3.89368	3143.7	3.89368	2232.16								3.02842	8658.25	3.02842	1875.38			4.75894	9909.66	4.75894	2009.04		2.74	10201.6	2.74	2007.54
		3.74947	13251.4	3.74947	1927.02		3.46105	4990.59	3.46105	1872.19			5.04736	2064.36	5.04736	1717.92		4.03789	2881.72	4.03789	2210.88								3.17263	8299.42	3.17263	1865.76			4.90315	4691.73	4.90315	1842.19		2.88421	8484.76	2.88421	2158.8
		3.89368	15771.8	3.89368	1928.41		3.60526	4694.39	3.60526	2003.66			5.19157	2012.83	5.19157	1790.44		4.1821	3291.09	4.1821	2352.24								3.31684	8440.76	3.31684	1892.11			5.04736	3277.2	5.04736	1821.24		3.02842	8183.41	3.02842	1942.59
		4.03789	16058.2	4.03789	1936.49		3.74947	4677.12	3.74947	1893.77								4.32631	3803.73	4.32631	2513.9								3.46105	8875.27	3.46105	1931.25			5.19157	2504.41	5.19157	1715.85		3.17263	8146.99	3.17263	2058.14
		4.1821	13205.4	4.1821	1894.97		3.89368	4782.8	3.89368	1834.15								4.47052	4765.62	4.47052	2502.04								3.60526	9930.97	3.60526	1865.78			5.33578	2263.78	5.33578	1798.44		3.31684	8021.22	3.31684	1997.54
		4.32631	9847.94	4.32631	1914.43		4.03789	4975.59	4.03789	1795.74								4.61473	6672	4.61473	2646.17								3.74947	11043.3	3.74947	1833.92								3.46105	7935.04	3.46105	2067.09
		4.47052	7898.13	4.47052	1932.39		4.1821	5123.69	4.1821	1836.02								4.75894	9536.33	4.75894	3100.13								3.89368	11280.7	3.89368	1869.95								3.60526	9419.84	3.60526	1950.02
		4.61473	7513.53	4.61473	2001.63		4.32631	5516.26	4.32631	1873.75								4.90315	7878.41	4.90315	2930.71								4.03789	12005.3	4.03789	1886.96								3.74947	11099.2	3.74947	1999.49
		4.75894	8541.25	4.75894	2022.45		4.47052	6325.88	4.47052	1992.87								5.04736	4385.91	5.04736	2218.44								4.1821	12632.2	4.1821	1957.72								3.89368	15376.4	3.89368	2020.13
		4.90315	13202.3	4.90315	2244.36		4.61473	7738.53	4.61473	1917.37								5.19157	2551.7	5.19157	1834.48								4.32631	11821.1	4.32631	1928.62								4.03789	17319.9	4.03789	2106.76
		5.04736	15679.4	5.04736	2204.31		4.75894	12861.3	4.75894	1938.17								5.33578	2024.36	5.33578	1865.39								4.47052	10263.5	4.47052	1943.68								4.1821	17693.4	4.1821	2111.79
		5.19157	10141.6	5.19157	1991.56		4.90315	17669.6	4.90315	1984.81								5.47999	1893.91	5.47999	1819.52								4.61473	8084.71	4.61473	1920.12								4.32631	15927.4	4.32631	2059.75
		5.33578	4639.95	5.33578	1846.3		5.04736	15434.3	5.04736	1953.42								5.6242	1875.82	5.6242	1815.29								4.75894	6282.5	4.75894	1985.03								4.47052	11896.9	4.47052	2072.38
		5.47999	2633.21	5.47999	1759.95		5.19157	11011.5	5.19157	2108.93								5.76841	1935.33	5.76841	1745.17								4.90315	5366.17	4.90315	2025.41								4.61473	8054.94	4.61473	1953.87
		5.6242	2060.09	5.6242	1846.24		5.33578	6863.5	5.33578	2030.64																			5.04736	5629.98	5.04736	2026.78								4.75894	5830.43	4.75894	2054.3
		5.76841	2138.05	5.76841	1674.45		5.47999	5141.81	5.47999	1886.36																			5.19157	6829	5.19157	2132.07								4.90315	4991.74	4.90315	2150.96
		5.91263	1926.35	5.91263	1736.63		5.6242	4654.64	5.6242	1830.82																			5.33578	8212.94	5.33578	2217.22								5.04736	6449.68	5.04736	2335.52
		6.05684	1875.09	6.05684	1753.7		5.76841	4474.93	5.76841	1978.7																			5.47999	8067.67	5.47999	2322.97								5.19157	11321	5.19157	2737.11
		6.20105	1792.84	6.20105	1770.48		5.91263	4461.4	5.91263	2092.61																			5.6242	5933.88	5.6242	2101.02								5.33578	14558.4	5.33578	2823.78
		6.34526	1914.92	6.34526	1771.46		6.05684	5164.72	6.05684	1909.71																			5.76841	3987.97	5.76841	1809.43								5.47999	11842.9	5.47999	2580.86
		6.48947	1856.6	6.48947	1816.01		6.20105	5512.33	6.20105	1890.29																			5.91263	3177.15	5.91263	1806.91								5.6242	6895.6	5.6242	2132.77
		6.63368	1800.05	6.63368	1817.81		6.34526	4886.04	6.34526	1892.78																			6.05684	2779.5	6.05684	1792								5.76841	3609.04	5.76841	1854.05
		6.77789	1892.67	6.77789	1748		6.48947	5537.77	6.48947	1965.75																														5.91263	2284.5	5.91263	1802.12
							6.63368	6945.36	6.63368	2001.22																														6.05684	1975.97	6.05684	1756.98
							6.77789	9118.3	6.77789	2208.69																														6.20105	1891.67	6.20105	1797.33
							6.9221	15700	6.9221	2319.5
							7.06631	19749.9	7.06631	2170.55
							7.21052	14940.4	7.21052	1991.51
							7.35473	6787.52	7.35473	1878.85
							7.49894	3275.04	7.49894	1835.19
							7.64315	2360.76	7.64315	1815.48
							7.78736	2142.08	7.78736	1766.63
							7.93157	2046.04	7.93157	1795.9
							8.07578	1903.61	8.07578	1779.43
							8.21999	1966.11	8.21999	1810.45
							8.3642	1887.58	8.3642	1760.4
							8.50841	1935.44	8.50841	1796.56
151103	clone B	10min 42C
			image 12						image 12						image 10						image 9						image 8						image 7						image 7						image 6
			1st cell						2nd cell																								cell 1						cell 2
			daughter cell			mother cell			daughter cell			mother cell			daughter cell			mother cell			daughter cell			mother cell			daughter cell			mother cell			daughter cell			mother cell			daughter cell			mother cell			daughter cell			mother cell
			GFP-SidC	mCHerry 2PH PLC		GFP-SidC	mCHerry 2PH PLC		GFP-SidC	mCHerry 2PH PLC		GFP-SidC	mCHerry 2PH PLC		GFP-SidC	mCHerry 2PH PLC		GFP-SidC	mCHerry 2PH PLC		GFP-SidC	mCHerry 2PH PLC		GFP-SidC	mCHerry 2PH PLC		GFP-SidC	mCHerry 2PH PLC		GFP-SidC	mCHerry 2PH PLC		GFP-SidC	mCHerry 2PH PLC		GFP-SidC	mCHerry 2PH PLC		GFP-SidC	mCHerry 2PH PLC		GFP-SidC	mCHerry 2PH PLC		GFP-SidC	mCHerry 2PH PLC		GFP-SidC	mCHerry 2PH PLC
			16455.6	2203.66		13605.1	2200.97		12378.5	3450.87		8276.55	3447.75		21828.3	2499		8992.2	2334.22		17940.4	2688.58		11765	2890.73		15121.6	2170.24		7863.77	2327.05		11495.4			10750.3			10032.1	2332.03		8227.83	2254.89		8127.03	2060.86		6144.01	2241.33
			16674.2	2061.54		13020.5	2303.79		13205.7	3325.18		5563.29	2660.9		21196.9	2487.64		8503.57	2512.67		21992.3	2570.28		11597.4	2778.74		13691.9	2337.1		7634.61	2276.94		9688.21			8379.58			10368.3	2476.32		7162.74	2225.86		7694.06	2047.72		6941.15	2132.46
			16873.6	2229.83		11475.3	2119.02		13292.4	3538.39		6939.64	2883.97		20372.3	2546.17		10155.5	2393.64		19109.6	2566.21		12056.1	2618.7		15788.2	2119.22		9899.9	2367.44		11601.4			8945.9			10458.5	2517.37		8379.39	2422.89		8126.7	2079.6		5644.86	2149.05
			15679.4	2244.36		19749.9	2319.5		11677.8	3764.34		9536.33	3100.13		23681.4	2525.71		8212.94	2322.97		20711.4	2372.2		14558.4	2823.78		15626.1	2076.51		9596.01	2033.34		11557			10063.6			11548.6	2437.27		7108.17	2234.51		8226.38	2200.68		5969.11	2181.57
			16420.7	2184.85		14462.7	2235.82		12638.6	3519.7		7578.95	3023.19		21769.7	2514.63		8966.05	2390.88		19938.4	2549.32		12494.2	2777.99		15057	2175.77		8748.57	2251.19		11085.5			9534.83			10601.9	2440.75		7719.53	2284.53		8043.54	2097.22		6174.78	2176.1
			background			background			background			background			background			background			background			background			background			background			background			background			background			background			background			background
			1958.22			2293			2064.67			2200.22			2109			2471.17			2653.33			1879.67			2160.81			2244.86			2037.62			2336.5			2748.25			1972.19			1886.22			1889.5
			1961.11			2036.78			1884			1998.83			2011.67			2217.33			3166.5			1944.5			1872.12			1973.44			2352.88			1986.88			1944.5			1924.67			2142.33			2024
			2255			2069			1909			1943.33			2243.61			2250.75			2195			2043.39			1831.38			2049.12			1952.62			2103.5			2439.22			1980.89			1967.17			1964.17
			1892.67			1935.44			2012.83			1935.33			1966			2779.5			2263.78			1891.67			2125.8			2510.5						2423.62			1879.59			1883.14			1883			1880
			2016.75			2083.56			1967.62			2019.43			2082.57			2429.69			2569.65			1939.81			1997.53			2194.48			2114.38			2212.62			2252.89			1940.22			1969.68			1939.42
			average-background			average-background			average-background			average-background			average-background			average-background			average-background			average-background			average-background			average-background			average-background			average-background			average-background			average-background			average-background			average-background
			14403.9			12379.1			10671			5559.52			19687.2			6536.36			17368.8			10554.4			13059.4			6554.09			8971.12			7322.2			8348.96			5779.31			6073.86			4235.37
151103	10min 42C
clone B
	daughter cell			mother cell			daughter/mother
averages	GFP-SidC	mCHerry 2PH PLC		GFP-SidC	mCHerry 2PH PLC		GFP-SidC	mCHerry 2PH PLC
	16420.7	2184.85		14462.7	2235.82		1.13538	0.9772
	12638.6	3519.7		7578.95	3023.19		1.66759	1.16423
	21769.7	2514.63		8966.05	2390.88		2.42802	1.05176
	19938.4	2549.32		12494.2	2777.99		1.59581	0.917685
	15057	2175.77		8748.57	2251.19		1.72108	0.966496
	11085.5			9534.83			1.16263
	10601.9	2440.75		7719.53	2284.53		1.37338	1.06838
	8043.54	2097.22		6174.78	2176.1		1.30264	0.96375
	19611.1	2356.53		10290.2	2461.85		1.90581	0.957218
	13207.2	2311.02		8946.73	2297.69		1.4762	1.0058
	14842.8	2363.54		11501.4	2333.17		1.29052	1.01302
	10128.4	3376.25		7826.39	3677.1		1.29413	0.918182
	14445.4	2535.41		9520.37	2537.23		1.52943	1.00034
151103	10min 42C
clone B	minus background
	daughter cell			mother cell			daughter/mother
averages	GFP-SidC			GFP-SidC			GFP-SidC
	14403.9			12379.1			1.16356
	10671			5559.52			1.91941
	19687.2			6536.36			3.01195
	17368.8			10554.4			1.64564
	13059.4			6554.09			1.99256
	8971.12			7322.2			1.22519
	8348.96			5779.31			1.44463
	6073.86			4235.37			1.43408
	17539.5			8228.09			2.13166
	11028			6915.86			1.5946
	12880.6			9539.61			1.35022
	8088.3			5622.06			1.43867
	12343.4			7435.5			1.69601

## Sheet: 26C exp B
151103	clone B	26C
	image 2		daughter cell				mother cell					image 2		daughter cell				mother cell					image 1		daughter cell				mother cell					image 13		daughter cell				mother cell					image 13		daughter cell
	1st cell											2nd cell																						1st cell											2nd cell
			GFP-SidC		mCHerry 2PH PLC			GFP-SidC		mCHerry 2PH PLC				GFP-SidC		mCHerry 2PH PLC			GFP-SidC		mCHerry 2PH PLC				GFP-SidC		mCHerry 2PH PLC			GFP-SidC		mCHerry 2PH PLC				GFP-SidC		mCHerry 2PH PLC			GFP-SidC		mCHerry 2PH PLC				GFP-SidC		mCHerry 2PH PLC
		0	2549.5	0	1885.17								0	2006.39	0	1830.22		0	1915	0	1781.94			0	2019.64	0	1735.42		0	2019	0	1713.17			0	1952.92	0	1725		0	1849.5	0	1761.28			0	1941.11	0	1741.83
		0.14421	4963.61	0.14421	2021.69		0	1727	0	1744			0.14421	2129.56	0.14421	1771.69		0.14421	1899.1	0.14421	1836.58			0.14421	2169.73	0.14421	1746.9		0.14421	2232.12	0.14421	1703.71			0.14421	2059.07	0.14421	1720.22		0.14421	1786.47	0.14421	1749.83			0.14421	2321.64	0.14421	1741.79
		0.28842	12128.8	0.28842	2350.12		0.14421	1849.18	0.14421	1703.73			0.28842	3494.34	0.28842	1747.44		0.28842	2054.14	0.28842	1787.22			0.28842	2158.28	0.28842	1700.26		0.28842	2264.15	0.28842	1770.59			0.28842	2389.32	0.28842	1707.55		0.28842	1839.45	0.28842	1787.94			0.28842	3036.92	0.28842	1817.72
		0.43263	23302.1	0.43263	2492.85		0.28842	1822.94	0.28842	1816			0.43263	9186.85	0.43263	1966.37		0.43263	2384.28	0.43263	1889.42			0.43263	2380.7	0.43263	1683.36		0.43263	2321.9	0.43263	1765.15			0.43263	3717.72	0.43263	1788.49		0.43263	1971.82	0.43263	1821.58			0.43263	7544.96	0.43263	1845.22
		0.57684	21324.9	0.57684	2333.5		0.43263	1947.96	0.43263	1845.45			0.57684	19578.7	0.57684	2290.89		0.57684	2713.68	0.57684	2097.86			0.57684	2632.41	0.57684	1740.56		0.57684	2596.45	0.57684	1738.12			0.57684	10118.1	0.57684	1866.15		0.57684	2171.88	0.57684	1776.96			0.57684	17589.9	0.57684	2041.57
		0.72105	13259.8	0.72105	2179.08		0.57684	2072.26	0.57684	1862.51			0.72105	24417	0.72105	2266.31		0.72105	3592.49	0.72105	2336.47			0.72105	4440.63	0.72105	1786.52		0.72105	4054.71	0.72105	1875.29			0.72105	26954	0.72105	2216.42		0.72105	2937.73	0.72105	1835.81			0.72105	22639	0.72105	2147.86
		0.86526	9717.46	0.86526	2088.46		0.72105	2482.39	0.72105	2030.22			0.86526	19408.2	0.86526	2145.2		0.86526	3840.47	0.86526	2116.63			0.86526	11409.7	0.86526	1846.54		0.86526	8063.51	0.86526	2060.15			0.86526	48421.5	0.86526	2319.95		0.86526	3615.92	0.86526	1918.94			0.86526	21517.9	0.86526	2062.25
		1.00947	8511.1	1.00947	1866.92		0.86526	2859.09	0.86526	2206.25			1.00947	12991.6	1.00947	1918.18		1.00947	4101.21	1.00947	2031.79			1.00947	25055.3	1.00947	1979		1.00947	12330.3	1.00947	2121.32			1.00947	52624.2	1.00947	2165.52		1.00947	3279.36	1.00947	1983.43			1.00947	22618.4	1.00947	2026.88
		1.15368	8458.67	1.15368	1861.33		1.00947	3116.49	1.00947	2227.46			1.15368	9452.39	1.15368	1842.55		1.15368	3743.32	1.15368	1914.22			1.15368	33437	1.15368	2080.18		1.15368	11858.1	1.15368	1965.38			1.15368	37683.9	1.15368	1989.76		1.15368	2906.53	1.15368	2057.98			1.15368	22347.4	1.15368	1926.85
							1.15368	2663.83	1.15368	2103.28			1.29789	8116.98	1.29789	1831.13		1.29789	3293.84	1.29789	1830.18			1.29789	29153.5	1.29789	1938.57		1.29789	9224.84	1.29789	1897.09			1.29789	26903.9	1.29789	1913.76		1.29789	2735.05	1.29789	1906.65			1.29789	19246.6	1.29789	1906.09
		0	2039.67	0	1732.5		1.29789	2485.69	1.29789	1970.09			1.4421	11061.9	1.4421	1822.35		1.4421	3538.22	1.4421	1735.57			1.4421	22591.4	1.4421	1819.73		1.4421	8243.8	1.4421	1802.33			1.4421	22897	1.4421	1948.42		1.4421	2903.89	1.4421	1784.06			1.4421	17688	1.4421	1965.37
		0.14421	2484	0.14421	1754.5		1.4421	2376.94	1.4421	1752.8			1.58631	14844.2	1.58631	1932.17		1.58631	3448.89	1.58631	1829.8			1.58631	18359	1.58631	1748.79		1.58631	8073.34	1.58631	1810.08			1.58631	24262.9	1.58631	2002.78		1.58631	3487.66	1.58631	1790.9			1.58631	21205.8	1.58631	1963.65
		0.28842	3401.67	0.28842	2018.17		1.58631	2749.11	1.58631	1772.82			1.73052	14907.3	1.73052	1979.19		1.73052	4741.93	1.73052	1845.79			1.73052	15204	1.73052	1888.45		1.73052	10955.1	1.73052	1839.22			1.73052	27762.6	1.73052	2047.4		1.73052	4516.77	1.73052	1828.8			1.73052	28630.3	1.73052	1856.81
		0.43263	7169.33	0.43263	2295		1.73052	3754.25	1.73052	1750.6			1.87473	11410.4	1.87473	1846.17		1.87473	5446.42	1.87473	1877.88			1.87473	14442.3	1.87473	1877.98		1.87473	16405.6	1.87473	1944.9			1.87473	30484.9	1.87473	2008.67		1.87473	5616.4	1.87473	1870.48			1.87473	27300.8	1.87473	1880.77
		0.57684	11095	0.57684	2577.5		1.87473	4622.75	1.87473	1927.73			2.01895	9153.65	2.01895	1891.53		2.01895	4939.8	2.01895	1890.38			2.01895	15483.2	2.01895	1786.78		2.01895	19729.7	2.01895	1783.98			2.01895	26563.6	2.01895	1853.54		2.01895	5917.34	2.01895	1747.25			2.01895	21415.3	2.01895	1946.14
		0.72105	12572.3	0.72105	2326.83		2.01895	4032.61	2.01895	1947.37			2.16316	8544.63	2.16316	1783.29		2.16316	4305.19	2.16316	1853.37			2.16316	17857.8	2.16316	1862.49		2.16316	18128.8	2.16316	1736.35			2.16316	20533.9	2.16316	1942.08		2.16316	5202.18	2.16316	1862.34			2.16316	17739.8	2.16316	1980.94
		0.86526	11672.7	0.86526	2100.17		2.16316	3243.54	2.16316	1928.58			2.30737	8090.56	2.30737	1831.6		2.30737	3576.06	2.30737	1768.05			2.30737	22327.5	2.30737	2109.97		2.30737	11556.5	2.30737	1773.9			2.30737	14009.9	2.30737	1816.96		2.30737	4269.09	2.30737	1871.33			2.30737	15892.2	2.30737	1927.42
		1.00947	11785	1.00947	2005.5		2.30737	2853.94	2.30737	1859			2.45158	9276.08	2.45158	1911.79		2.45158	3048.03	2.45158	1842.69			2.45158	24827.3	2.45158	1894.72		2.45158	6843.78	2.45158	1767.29			2.45158	11633.9	2.45158	1761.11		2.45158	3452.04	2.45158	1843.24			2.45158	16445.7	2.45158	1918.76
		1.15368	11892.3	1.15368	2052.5		2.45158	2807.84	2.45158	1868.82			2.59579	11161.9	2.59579	1920.41		2.59579	2575.93	2.59579	1841.35			2.59579	27303.2	2.59579	1895.1		2.59579	4999.29	2.59579	1770.58			2.59579	12039.1	2.59579	1799.84		2.59579	3579.24	2.59579	1733.33			2.59579	16968.9	2.59579	1874.71
							2.59579	2642.33	2.59579	1804.59			2.74	14751.5	2.74	1918.01		2.74	2666.95	2.74	1762.94			2.74	28714.6	2.74	1845.27		2.74	4493.71	2.74	1787.7			2.74	11577.4	2.74	1892.85		2.74	2971.36	2.74	1755.12			2.74	17362.8	2.74	1970.79
		0	2324.17	0	1732.39		2.74	2664.14	2.74	1760.48			2.88421	15131.1	2.88421	1930.24		2.88421	2519.44	2.88421	1919.54			2.88421	31800.6	2.88421	1875.23		2.88421	3947.16	2.88421	1814.81			2.88421	11724.1	2.88421	1865.58		2.88421	2707.74	2.88421	1805.3			2.88421	18280.7	2.88421	1967.05
		0.14421	3427.21	0.14421	1805.77		2.88421	3006.28	2.88421	1855.26			3.02842	11545.3	3.02842	1932.24		3.02842	2457.41	3.02842	1887.76			3.02842	34608.5	3.02842	1988.22		3.02842	3749.14	3.02842	1801.84			3.02842	11502.1	3.02842	1884.82		3.02842	2916.75	3.02842	1844.74			3.02842	19501.3	3.02842	1881.1
		0.28842	7944.06	0.28842	1955.53		3.02842	2669.67	3.02842	1836.18			3.17263	8804.76	3.17263	1953.53		3.17263	2645.42	3.17263	1878.4			3.17263	37575.1	3.17263	1876.49		3.17263	3817.23	3.17263	1802.2			3.17263	10944.5	3.17263	1954.39		3.17263	3258.61	3.17263	1817.46			3.17263	19821.2	3.17263	1851.82
		0.43263	20684.8	0.43263	2193.61		3.17263	2996.72	3.17263	1781.72			3.31684	9071.71	3.31684	1986.78		3.31684	2618.45	3.31684	1797.02			3.31684	38957.2	3.31684	1869.64		3.31684	3381.88	3.31684	1823.87			3.31684	13011	3.31684	1919.09		3.31684	3216.77	3.31684	1869.72			3.31684	21596.5	3.31684	1882.6
		0.57684	33168.2	0.57684	2479.41		3.31684	3299.45	3.31684	1854.86			3.46105	10378.9	3.46105	2177.69		3.46105	2625.2	3.46105	1794.96			3.46105	39180.2	3.46105	1920.16		3.46105	3628.48	3.46105	1775.73			3.46105	20711.2	3.46105	2150.4		3.46105	3023.39	3.46105	1802.05			3.46105	23100.5	3.46105	1890.72
		0.72105	34914.2	0.72105	2536.93		3.46105	3767.75	3.46105	1883.17			3.60526	12268.6	3.60526	2301.97		3.60526	2534.88	3.60526	1810.08			3.60526	38161	3.60526	1962.93		3.60526	3718.26	3.60526	1778.05			3.60526	24882.9	3.60526	2080.08		3.60526	2966.23	3.60526	1752.86			3.60526	24534.4	3.60526	2102.59
		0.86526	22450	0.86526	2227.56		3.60526	4576.32	3.60526	1862.18			3.74947	10719.6	3.74947	2191.49		3.74947	2739.18	3.74947	1850.69			3.74947	35547.5	3.74947	1901.11		3.74947	4167.15	3.74947	1881.02			3.74947	15696	3.74947	1860.91		3.74947	3133.94	3.74947	1757.65			3.74947	19321.7	3.74947	2198.91
		1.00947	14513.6	1.00947	2050.86		3.74947	5791.39	3.74947	1850.55			3.89368	6892.59	3.89368	1892.7		3.89368	2878.11	3.89368	1873.31			3.89368	29791.6	3.89368	1818.87		3.89368	3811.99	3.89368	1792.16			3.89368	5333.89	3.89368	1759.5		3.89368	3498.53	3.89368	1750.26			3.89368	14101.7	3.89368	1945.96
		1.15368	11294.5	1.15368	1897.59		3.89368	6590.71	3.89368	1942.85			4.03789	3540.76	4.03789	1786.85		4.03789	2925.22	4.03789	1857.54			4.03789	22639.4	4.03789	1859.12		4.03789	3936.06	4.03789	1712.07			4.03789	2438.09	4.03789	1668.3		4.03789	4751.4	4.03789	1764.24			4.03789	11544.9	4.03789	2017.09
		1.29789	10337.7	1.29789	1892.5		4.03789	6684.88	4.03789	1962.65			4.1821	2471.37	4.1821	1832.24		4.1821	3237.09	4.1821	1870.69			4.1821	17215.6	4.1821	1874.76		4.1821	4831.4	4.1821	1807.14			4.1821	2179.56	4.1821	1767.33		4.1821	5023.9	4.1821	1837.68			4.1821	13071.9	4.1821	2216.18
							4.1821	6685.78	4.1821	1879.03			4.32631	2225.3	4.32631	1830.69		4.32631	3406.59	4.32631	1916.85			4.32631	15026.3	4.32631	1939.08		4.32631	6006.07	4.32631	1738.47			4.32631	2091.5	4.32631	1764.75		4.32631	4176.66	4.32631	1817.68			4.32631	14025.8	4.32631	2113.06
		0	2115	0	1745.67		4.32631	5357.81	4.32631	1881.65			4.47052	2206.44	4.47052	1801.67		4.47052	3937.64	4.47052	1854.27			4.47052	14356.7	4.47052	1913.39		4.47052	8173.01	4.47052	1777.47								4.47052	3069.26	4.47052	1817.62			4.47052	10302.8	4.47052	2010.92
		0.14421	2353.86	0.14421	1755.61		4.47052	3548.05	4.47052	1848.98								4.61473	4579.32	4.61473	1865.35			4.61473	15664	4.61473	2064.89		4.61473	11430	4.61473	1767.32			0	2185.67	0	1720		4.61473	2423.58	4.61473	1778.28			4.61473	5326.48	4.61473	1906.12
		0.28842	3695.73	0.28842	1839.46		4.61473	2495.44	4.61473	1899			0	2002.33	0	1809.33		4.75894	4102.58	4.75894	1897.85			4.75894	21504.2	4.75894	2196.59		4.75894	9793.19	4.75894	1740.81			0.14421	2068.31	0.14421	1792.44		4.75894	2384.7	4.75894	1832.15			4.75894	3022.07	4.75894	1735.72
		0.43263	8220.51	0.43263	1958.35		4.75894	2412.29	4.75894	1853.72			0.14421	2251.29	0.14421	1809.1		4.90315	3178.24	4.90315	1935.59			4.90315	25752.4	4.90315	2223.26		4.90315	7528.97	4.90315	1730.99			0.28842	2278.01	0.28842	1839.4		4.90315	2293.41	4.90315	1842.53			4.90315	2346.72	4.90315	1764.67
		0.57684	18536.9	0.57684	2419.24		4.90315	2674.91	4.90315	2033.69			0.28842	2470.87	0.28842	1843.18		5.04736	2953.62	5.04736	2072.14			5.04736	20705.9	5.04736	1986.73		5.04736	6897.55	5.04736	1834.79			0.43263	2920.46	0.43263	1766.4		5.04736	2316.71	5.04736	1738.3			5.04736	2292	5.04736	1675.33
		0.72105	28241.7	0.72105	2741.91		5.04736	2684.66	5.04736	2259.04			0.43263	3544.16	0.43263	1892.87		5.19157	2759.06	5.19157	2215.06			5.19157	11071.7	5.19157	1789.88		5.19157	7348.26	5.19157	1984.98			0.57684	5639.24	0.57684	1725.21		5.19157	2688.9	5.19157	1732.12
		0.86526	27422.4	0.86526	2595.23		5.19157	3057.38	5.19157	2245.25			0.57684	7032.87	0.57684	2379.27		5.33578	2997.61	5.33578	2385.37			5.33578	4442.89	5.33578	1725.54		5.33578	8703.82	5.33578	2022.32			0.72105	13230.6	0.72105	1830.29		5.33578	2845.17	5.33578	1789.12			0	3285.67	0	1716.67
		1.00947	20059.2	1.00947	2414.21		5.33578	2715.58	5.33578	2222.22			0.72105	12984.5	0.72105	2333.59		5.47999	2754.48	5.47999	1967.95			5.47999	2490.28	5.47999	1704.07		5.47999	7495.39	5.47999	1983.64			0.86526	24245.1	0.86526	2147.93		5.47999	3379.07	5.47999	1739.2			0.14421	4028.67	0.14421	1769.01
		1.15368	15123.6	1.15368	2241.9		5.47999	2192.53	5.47999	2040.08			0.86526	13253	0.86526	2054.32		5.6242	2024.03	5.6242	1755.86			5.6242	2270.83	5.6242	1729.67		5.6242	4251.99	5.6242	1785.72			1.00947	24475.2	1.00947	2183.97		5.6242	3367.06	5.6242	1706.13			0.28842	6452.81	0.28842	1826.73
		1.29789	13718.4	1.29789	2055.89		5.6242	1891.71	5.6242	1841.03			1.00947	9219.23	1.00947	1946.16		5.76841	1877.45	5.76841	1709.47								5.76841	2870.17	5.76841	1779.16			1.15368	19285	1.15368	2042.19		5.76841	3268.38	5.76841	1752.92			0.43263	12852.3	0.43263	1932.45
		1.4421	13920	1.4421	1983.28		5.76841	1852.75	5.76841	1831.11			1.15368	7631.6	1.15368	1865.41		5.91263	1842.64	5.91263	1795.09			0	2367.75	0	1704.17		5.91263	2387.06	5.91263	1753.39			1.29789	14933.7	1.29789	1977.2		5.91263	3417.49	5.91263	1878.15			0.57684	19430.4	0.57684	2287.36
		1.58631	14044.2	1.58631	1846		5.91263	1801.91	5.91263	1702.74			1.29789	8679.02	1.29789	1896.44		6.05684	1813.81	6.05684	1788.64			0.14421	3008.59	0.14421	1764.09								1.4421	12660.9	1.4421	1915.74		6.05684	4901.28	6.05684	1964.63			0.72105	20498	0.72105	2045.63
							6.05684	1840.96	6.05684	1708.96			1.4421	11803.3	1.4421	1960.84		6.20105	1716	6.20105	1755			0.28842	4145.98	0.28842	1786.4		0	1893.17	0	1716.33			1.58631	10758.1	1.58631	1799.58		6.20105	5973.32	6.20105	1937.21			0.86526	17852.1	0.86526	2004.89
							6.20105	1709.06	6.20105	1807.34			1.58631	13284.7	1.58631	1958.57								0.43263	7991.84	0.43263	1803.41		0.14421	2142.78	0.14421	1696.35			1.73052	11419.6	1.73052	1992.07		6.34526	4973.16	6.34526	1864.49			1.00947	16058	1.00947	1955.22
							6.34526	1785.26	6.34526	1823.26			1.73052	10738.4	1.73052	1878.94		0	1844.44	0	1797.61			0.57684	18664.1	0.57684	1870.52		0.28842	2169.47	0.28842	1761.19			1.87473	13348.3	1.87473	1888.22		6.48947	3130.1	6.48947	1762.63			1.15368	17734.3	1.15368	1878.25
							6.48947	1848.69	6.48947	1826.89			1.87473	7621.98	1.87473	1788.2		0.14421	1789.22	0.14421	1756.7			0.72105	30732.9	0.72105	2089.05		0.43263	2131.91	0.43263	1785.2			2.01895	15805.7	2.01895	1871.19		6.63368	2141.45	6.63368	1839.64			1.29789	18698.6	1.29789	1906
							6.63368	1780.8	6.63368	1737.15			2.01895	6799.35	2.01895	1817.07		0.28842	1872.37	0.28842	1766			0.86526	29150.1	0.86526	2021.05		0.57684	2062.4	0.57684	1814.2			2.16316	15196.5	2.16316	1896.18		6.77789	2020.56	6.77789	1812.44			1.4421	17781.7	1.4421	1967.18
							6.77789	1808.51	6.77789	1740.33			2.16316	7019.62	2.16316	1814.72		0.43263	2203.08	0.43263	1995.49			1.00947	22893.6	1.00947	1989.63		0.72105	2009.29	0.72105	1747.48			2.30737	12994.4	2.30737	1815.54								1.58631	17685.9	1.58631	1893.3
							6.9221	1761.83	6.9221	1722.83			2.30737	7454.03	2.30737	1865.72		0.57684	2530.02	0.57684	2351.8			1.15368	22040.7	1.15368	1905.9		0.86526	2131.99	0.86526	1732			2.45158	11862.4	2.45158	1735.44		0	1934.83	0	1744			1.73052	14300.7	1.73052	1959.73
													2.45158	8791.38	2.45158	1983.37		0.72105	3089.58	0.72105	2445.12			1.29789	31566.9	1.29789	2004.95		1.00947	2378.82	1.00947	1742			2.59579	12901	2.59579	1838.55		0.14421	2143.53	0.14421	1865.92			1.87473	12400.4	1.87473	1906.32
							0	1799	0	1754.11			2.59579	9976.65	2.59579	1892.85		0.86526	2582.77	0.86526	1952.84			1.4421	39721.3	1.4421	1968.78		1.15368	2613.1	1.15368	1793.2			2.74	14947.8	2.74	1833.58		0.28842	2653.5	0.28842	2003.46			2.01895	11667.5	2.01895	1871.43
							0.14421	1833.75	0.14421	1750.22			2.74	11765.4	2.74	2079.81		1.00947	2345.27	1.00947	1887.59			1.58631	44060.3	1.58631	1990.55		1.29789	5460.8	1.29789	1837.92			2.88421	18882.6	2.88421	1834.76		0.43263	3704.54	0.43263	1922.67			2.16316	14995.9	2.16316	1937.39
							0.28842	1812.34	0.28842	1743.61			2.88421	15568.2	2.88421	1989.11		1.15368	2884.78	1.15368	1830.87			1.73052	42444.2	1.73052	1848.38		1.4421	10459.7	1.4421	2026.02			3.02842	23933.2	3.02842	1908.1		0.57684	5438.4	0.57684	1881.29			2.30737	21481.8	2.30737	2048.89
							0.43263	1744.41	0.43263	1729.87			3.02842	13920.2	3.02842	1989.47		1.29789	3449.47	1.29789	1892.94			1.87473	36228.2	1.87473	2048.12		1.58631	13714.2	1.58631	2083.51			3.17263	30438.3	3.17263	1939.05		0.72105	4920.97	0.72105	1946.72			2.45158	29802	2.45158	1950.98
							0.57684	1871.16	0.57684	1793.24			3.17263	12733.4	3.17263	1864.06		1.4421	4102.98	1.4421	1855.76			2.01895	35507	2.01895	1950.27		1.73052	12158.9	1.73052	2174.8			3.31684	35655.5	3.31684	1925.39		0.86526	4117.07	0.86526	1971.35			2.59579	35242.7	2.59579	1852.52
							0.72105	2319.68	0.72105	1867.04			3.31684	11569	3.31684	1816.45		1.58631	3511.21	1.58631	1847.48			2.16316	38410.2	2.16316	1859.25		1.87473	8623.96	1.87473	2158.94			3.46105	41626.9	3.46105	2093.9		1.00947	3849.31	1.00947	2001.53			2.74	33371.8	2.74	1825.09
							0.86526	3400.82	0.86526	2320.6			3.46105	11828.3	3.46105	2084.59		1.73052	3004.71	1.73052	1800.48			2.30737	43228	2.30737	1956.12		2.01895	6702.18	2.01895	2024.08			3.60526	40230	3.60526	2420.98		1.15368	3758.64	1.15368	1941.62			2.88421	25483	2.88421	1902.1
							1.00947	3460.83	1.00947	2407.33			3.60526	14003.6	3.60526	2068.95		1.87473	2542.34	1.87473	1846.35			2.45158	46176.2	2.45158	2026.96		2.16316	5192.34	2.16316	1808.93			3.74947	24936.5	3.74947	2250.11		1.29789	3638.99	1.29789	1803.68			3.02842	19474.9	3.02842	1796.86
							1.15368	3040.27	1.15368	2193.34			3.74947	17669.6	3.74947	2382.15		2.01895	2426.07	2.01895	1943.89			2.59579	45013.5	2.59579	1963.49		2.30737	4546.12	2.30737	1807			3.89368	9482.62	3.89368	1848.24		1.4421	3749.89	1.4421	1824.73			3.17263	15795.3	3.17263	1956.35
							1.29789	2952.48	1.29789	1991.95			3.89368	18071.4	3.89368	2355.8		2.16316	2373.32	2.16316	1931.35			2.74	37785.4	2.74	1991.44		2.45158	4197.77	2.45158	1777.88			4.03789	3637.22	4.03789	1775.53		1.58631	4254.85	1.58631	1781.95			3.31684	14834.8	3.31684	1918.25
							1.4421	4022.36	1.4421	1977.23			4.03789	10918.6	4.03789	2024.07		2.30737	2279.85	2.30737	1891.52			2.88421	28165.2	2.88421	1936.23		2.59579	3674.74	2.59579	1788.59			4.1821	2455.33	4.1821	1814.33		1.73052	4239.48	1.73052	1682.42			3.46105	15031	3.46105	1964.27
							1.58631	4663.04	1.58631	1880.96			4.1821	5214.74	4.1821	1960.39		2.45158	2347.76	2.45158	1873.61			3.02842	20707	3.02842	1908.83		2.74	3409.55	2.74	1755.95								1.87473	4648.13	1.87473	1783.66			3.60526	18803.9	3.60526	2147.88
							1.73052	3813.65	1.73052	1804.18			4.32631	3045.43	4.32631	1857.24		2.59579	2211.91	2.59579	1883.39			3.17263	19711.5	3.17263	1945.48		2.88421	3383.55	2.88421	1766.96								2.01895	5109.53	2.01895	1817.33			3.74947	24312.1	3.74947	2155.72
							1.87473	3055.77	1.87473	1835.4			4.47052	2174.19	4.47052	1777.74		2.74	2174.39	2.74	1916.71			3.31684	22537.6	3.31684	1888.76		3.02842	3271.19	3.02842	1811.04								2.16316	5993.96	2.16316	1917.25			3.89368	25140.5	3.89368	2078.23
							2.01895	2751.17	2.01895	1842.22			4.61473	1928.1	4.61473	1704.39		2.88421	2234.73	2.88421	1825.32			3.46105	29957.3	3.46105	1856.34		3.17263	3442.93	3.17263	1831.94								2.30737	6291.71	2.30737	1945.45			4.03789	17929.8	4.03789	1784.74
							2.16316	2576.62	2.16316	1729.33			4.75894	1875.33	4.75894	1743.58		3.02842	2240.26	3.02842	1899.87			3.60526	32525.2	3.60526	1824.35		3.31684	3550.44	3.31684	1732.74								2.45158	5387.22	2.45158	1851.82			4.1821	7889.26	4.1821	1720.8
							2.30737	2515.57	2.30737	1837.37			4.90315	1792.64	4.90315	1779.74		3.17263	2520.47	3.17263	1883.48			3.74947	25055.8	3.74947	1979.53		3.46105	3618.5	3.46105	1807.01								2.59579	4274.49	2.59579	1842.07			4.32631	3315.91	4.32631	1870.58
							2.45158	2744.74	2.45158	1758.95			5.04736	1756.22	5.04736	1747.6		3.31684	2923.8	3.31684	1867.82			3.89368	20190.5	3.89368	1928.55		3.60526	4246.37	3.60526	1870.34								2.74	3343.48	2.74	1858.11			4.47052	2544.06	4.47052	1766.81
							2.59579	2578.91	2.59579	1826.33			5.19157	1725.56	5.19157	1799.28		3.46105	3193.53	3.46105	1843.66			4.03789	16819.2	4.03789	1874.73		3.74947	5729.56	3.74947	1801.06								2.88421	3454.61	2.88421	1772.83			4.61473	2267.22	4.61473	1741.43
							2.74	2635.57	2.74	1841.28								3.60526	4045.78	3.60526	2019.92			4.1821	15040.2	4.1821	1793.14		3.89368	8067.98	3.89368	1860.73								3.02842	2916.81	3.02842	1912.68			4.75894	2159.22	4.75894	1746.83
							2.88421	2651.23	2.88421	1879.05								3.74947	4637	3.74947	1875.72			4.32631	14850.5	4.32631	1957.75		4.03789	11113.6	4.03789	1768.83								3.17263	3060.87	3.17263	1789.9
							3.02842	2930.17	3.02842	1812.88								3.89368	4850.56	3.89368	1922.7			4.47052	17986	4.47052	1989.75		4.1821	15480	4.1821	1882.66								3.31684	2942	3.31684	1763.33
							3.17263	3078.12	3.17263	1769.31								4.03789	4782.22	4.03789	1827.04			4.61473	21752.3	4.61473	2051.46		4.32631	16343.6	4.32631	1888.78								3.46105	2977.77	3.46105	1811.83
							3.31684	3820.89	3.31684	1824.8								4.1821	4977.64	4.1821	1740.55			4.75894	20080.1	4.75894	2178.61		4.47052	16791.6	4.47052	1858.32								3.60526	3186.7	3.60526	1791.34
							3.46105	5140.16	3.46105	1819.67								4.32631	4170.13	4.32631	1837.5			4.90315	12474.7	4.90315	2098.14		4.61473	16823.7	4.61473	1759.33								3.74947	3114.95	3.74947	1825.83
							3.60526	6325.84	3.60526	1854.07								4.47052	3644.19	4.47052	1982.96			5.04736	6041.56	5.04736	1888.64		4.75894	17226.1	4.75894	1747.31								3.89368	2925.33	3.89368	1760.63
							3.74947	6494.33	3.74947	1911.45								4.61473	3088.08	4.61473	2217.63			5.19157	3879.15	5.19157	1774.3		4.90315	15679.4	4.90315	1780.93								4.03789	3011.96	4.03789	1776.65
							3.89368	5703.8	3.89368	1882.52								4.75894	3509.54	4.75894	2191.1			5.33578	3356.83	5.33578	1769		5.04736	14200.7	5.04736	1833.37								4.1821	2932.6	4.1821	1809.69
							4.03789	4696.49	4.03789	1815.3								4.90315	4050.49	4.90315	2228.06								5.19157	12203.1	5.19157	1797.74								4.32631	2949.36	4.32631	1736.28
							4.1821	4367.61	4.1821	1873.77								5.04736	3322.09	5.04736	1992.14								5.33578	10927.9	5.33578	1790.27								4.47052	3289.41	4.47052	1726.59
							4.32631	4514.93	4.32631	1830.93								5.19157	2382.94	5.19157	1797.65								5.47999	10666.4	5.47999	1847.73								4.61473	3724.68	4.61473	1793.97
							4.47052	4844.88	4.47052	1863.61								5.33578	2183.22	5.33578	1801								5.6242	9139.07	5.6242	1823.04								4.75894	4509.92	4.75894	1806.45
							4.61473	4470.88	4.61473	1878.42																			5.76841	7068.05	5.76841	1808.52								4.90315	5611.36	4.90315	1772.4
							4.75894	3477.34	4.75894	1985.35																			5.91263	7107.43	5.91263	1849.12								5.04736	5391.62	5.04736	1819.72
							4.90315	3523.55	4.90315	2125.79																			6.05684	8035.14	6.05684	1796.93								5.19157	3760.68	5.19157	1701.11
							5.04736	4173.06	5.04736	2111.33																			6.20105	9421.51	6.20105	1865.48								5.33578	2956.58	5.33578	1772.45
							5.19157	4036.44	5.19157	2062.66																			6.34526	10406	6.34526	1948.36								5.47999	2988.61	5.47999	1762.44
							5.33578	2922.16	5.33578	1946.06																			6.48947	8009.26	6.48947	2058.77								5.6242	2864.03	5.6242	1786.67
							5.47999	2123.12	5.47999	1821.75																			6.63368	5145.48	6.63368	1936.95								5.76841	2720.97	5.76841	1808.47
							5.6242	1871.51	5.6242	1792.65																			6.77789	2701.85	6.77789	1818.78								5.91263	2755.81	5.91263	1820.63
							5.76841	1991.16	5.76841	1751.83																			6.9221	1981.2	6.9221	1773.72								6.05684	2980.32	6.05684	1847.19
							5.91263	2017.29	5.91263	1719.46																			7.06631	1940.95	7.06631	1701.54								6.20105	3453.19	6.20105	1949.89
							6.05684	1852.5	6.05684	1715																			7.21052	2113.8	7.21052	1684.68								6.34526	3440.78	6.34526	1994.34
																													7.35473	1840.67	7.35473	1760.39								6.48947	3072.74	6.48947	1956.78
																																								6.63368	2735.08	6.63368	2019.58
151103	clone B
			image 2						image 2						image 1						image 13						image 13						image 13						image 10						image 10
			1st cell						2nd cell												1st cell						2nd cell						3rd cell						1st cell						2nd cell
			daughter cell			mother cell			daughter cell			mother cell			daughter cell			mother cell			daughter cell			mother cell			daughter cell			mother cell			daughter cell			mother cell			daughter cell			mother cell			daughter cell			mother cell
			GFP-SidC	mCHerry 2PH PLC		GFP-SidC	mCHerry 2PH PLC		GFP-SidC	mCHerry 2PH PLC		GFP-SidC	mCHerry 2PH PLC		GFP-SidC	mCHerry 2PH PLC		GFP-SidC	mCHerry 2PH PLC		GFP-SidC	mCHerry 2PH PLC		GFP-SidC	mCHerry 2PH PLC		GFP-SidC	mCHerry 2PH PLC		GFP-SidC	mCHerry 2PH PLC		GFP-SidC	mCHerry 2PH PLC		GFP-SidC	mCHerry 2PH PLC		GFP-SidC	mCHerry 2PH PLC		GFP-SidC	mCHerry 2PH PLC		GFP-SidC	mCHerry 2PH PLC		GFP-SidC	mCHerry 2PH PLC
			23302.1	2492.85		3116.49	2227.46		24417	2290.89		4101.21	2336.47		33437	2080.18		12330.3	2121.32		52624.2	2319.95		3615.92	2057.98		22639	2147.86		3973.16	1971.86		33736.4	3480.71		13597.8	3564.87		16988.4	2755.72		11996.1	2782.77		27634.9	2155.97		7920.39	1881.86
			12572.3	2577.5		3057.38	2259.04		12268.6	2301.97		2997.61	2385.37		25752.4	2223.26		8703.82	2022.32		24882.9	2150.4		5973.32	1964.63		14025.8	2216.18		3887.64	1935.34		25558	3285.56		13044.3	2806.21		24138.9	2838.69		9479.36	2772.89		16219.8	1987.23		5250.83	2023.7
			34914.2	2536.93		3460.83	2407.33		13253	2379.27		3089.58	2445.12		30732.9	2089.05		13714.2	2174.8		24475.2	2183.97		5438.4	2003.46		20498	2287.36		3474.03	1899.46		34811.2	3693.32		13846.5	2983.64		26765.3	2786.33		11669.3	2502.91		20471.9	2000.38		6603.34	1816.96
			28241.7	2741.91		4173.06	2125.79		18071.4	2382.15		4050.49	2228.06		21752.3	2178.61		10406	2058.77		41626.9	2420.98		3453.19	1994.34		25140.5	2155.72		4564.8	1943.71		38581.4	3390.96		8809.13	2984.39		21584.3	3024.75		13989	2804.62		36115.6	2152.05		5116.78	1866.15
			24757.6	2587.3		3451.94	2254.9		17002.5	2338.57		3559.72	2348.75		27918.7	2142.78		11288.6	2094.3		35902.3	2268.82		4620.21	2005.1		20575.8	2201.78		3974.91	1937.59		33171.7	3462.64		12324.4	3084.78		22369.2	2851.37		11783.4	2715.8		25110.5	2073.91		6222.84	1897.17
		151103
			daughter cell			mother cell
									daughter/mother
		averages	GFP-SidC	mCHerry 2PH PLC		GFP-SidC	mCHerry 2PH PLC		GFP-SidC	mCHerry 2PH PLC
			24757.6	2587.3		3451.94	2254.9		7.17209	1.14741
			17002.5	2338.57		3559.72	2348.75		4.77635	0.995666
			27918.7	2142.78		11288.6	2094.3		2.47318	1.02315
			35902.3	2268.82		4620.21	2005.1		7.77071	1.13153
			20575.8	2201.78		3974.91	1937.59		5.17643	1.13635
			33171.7	3462.64		12324.4	3084.78		2.69154	1.12249
			22369.2	2851.37		11783.4	2715.8		1.89836	1.04992
			25110.5	2073.91		6222.84	1897.17		4.03522	1.09316
			13394.1	2419.01		6612.75	2297.37		2.0255	1.05295
			27714.1	2389.4		6192.41	2136.25		4.47551	1.1185
			15867.7	7280.67		6087.92	5805.99		2.60643	1.25399
			25846	2994.35		6606.98	2720.43		3.91192	1.10069
			13810.5	3198.71		4978.82	3212.41		2.77386	0.995737
			23587.3	2190.72		7358.75	2039.49		3.20534	1.07415
			19537.5	2098.64		4473.81	2021.1		4.36709	1.03836
			17116	2394.2		4713.21	2379.66		3.63148	1.00611
			17938.5			10314.5			1.73916
			14869.7	2345		3300.42	2350.21		4.50539	0.997785
		averages	22027.2	2778.7		6548.09	2547.14		3.84642	1.0787

## Sheet: 42C exp C
151103	clone C	10min 42C
	image 17		daughter cell				mother cell					image 17		daughter cell				mother cell					image 17		daughter cell				mother cell					image 16		daughter cell				mother cell					image 15		daughter cell
	1st cell											2nd cell											3rd cell																						1st cell
			GFP-SidC		mCHerry 2PH PLC			GFP-SidC		mCHerry 2PH PLC				GFP-SidC		mCHerry 2PH PLC			GFP-SidC		mCHerry 2PH PLC				GFP-SidC		mCHerry 2PH PLC			GFP-SidC		mCHerry 2PH PLC				GFP-SidC		mCHerry 2PH PLC			GFP-SidC		mCHerry 2PH PLC				GFP-SidC		mCHerry 2PH PLC
		0	1822.75	0	1753.58		0	1866.67	0	1757.33			0	2012.38	0	1730.5		0	1971.22	0	1798.62			0	1999.67	0	1761.17		0	2132.25	0	1799.17			0	1984.31	0	1779.67		0	1922.06	0	1824.5			0	1980.56	0	1749.33
		0.14421	1809.55	0.14421	1761.53		0.14421	1909.95	0.14421	1790.08			0.14421	1867.36	0.14421	1775.86		0.14421	1989.35	0.14421	1832.17			0.14421	2005.04	0.14421	1767.27		0.14421	1915.12	0.14421	1802.64			0.14421	1927.05	0.14421	1843.93		0.14421	1910.48	0.14421	1792.02			0.14421	1966.35	0.14421	1817.45
		0.28842	1912.96	0.28842	1798.12		0.28842	2037.28	0.28842	1779.58			0.28842	1948.86	0.28842	1853.64		0.28842	2191.6	0.28842	1778.77			0.28842	2086.28	0.28842	1775.66		0.28842	1959.72	0.28842	1818.43			0.28842	1975.16	0.28842	1755.91		0.28842	2001.69	0.28842	1799.06			0.28842	2025.75	0.28842	1782.95
		0.43263	2215.04	0.43263	1880.55		0.43263	2129.23	0.43263	1815.54			0.43263	1933.91	0.43263	1844.2		0.43263	2102.58	0.43263	1801.11			0.43263	1932.68	0.43263	1811.11		0.43263	2161.22	0.43263	1862.23			0.43263	2423.59	0.43263	1791.94		0.43263	2035.07	0.43263	1847.23			0.43263	2032.47	0.43263	1789.52
		0.57684	3406.14	0.57684	2180.82		0.57684	2328.54	0.57684	1850.43			0.57684	2176.75	0.57684	1793.53		0.57684	2326.78	0.57684	1962.09			0.57684	2016.34	0.57684	1781.37		0.57684	2202.21	0.57684	1895.78			0.57684	2717.45	0.57684	1801.88		0.57684	2343.79	0.57684	1897.39			0.57684	2083.94	0.57684	1783.93
		0.72105	5390.52	0.72105	2907.38		0.72105	2574.69	0.72105	2048.79			0.72105	3000.22	0.72105	2125.49		0.72105	3089.13	0.72105	2499.26			0.72105	2126.7	0.72105	1770.78		0.72105	2545.04	0.72105	1864.51			0.72105	3885.13	0.72105	1868.28		0.72105	3784.1	0.72105	1894.53			0.72105	2105.99	0.72105	1806.99
		0.86526	5341.9	0.86526	2965.01		0.86526	3641.8	0.86526	2608			0.86526	5008.19	0.86526	2629.28		0.86526	4452.79	0.86526	2829.03			0.86526	2362.44	0.86526	1896.34		0.86526	2901.98	0.86526	1928.72			0.86526	6386.91	0.86526	2065.76		0.86526	6082.54	0.86526	2106.7			0.86526	2352.85	0.86526	1797.88
		1.00947	5718.16	1.00947	2804.66		1.00947	5680.7	1.00947	2955.88			1.00947	6956.3	1.00947	2915.1		1.00947	6008.89	1.00947	2998.99			1.00947	2764.81	1.00947	1958.94		1.00947	4179.98	1.00947	2086.12			1.00947	9168.22	1.00947	2229.91		1.00947	7458.77	1.00947	2190.18			1.00947	3540.77	1.00947	1776.23
		1.15368	7066.8	1.15368	2706.57		1.15368	5382.67	1.15368	3234.25			1.15368	6408.22	1.15368	2844.46		1.15368	5401.9	1.15368	2720.03			1.15368	3826.43	1.15368	2208.27		1.15368	7151.61	1.15368	2939.01			1.15368	9923.26	1.15368	2182.4		1.15368	5905.11	1.15368	1968.04			1.15368	7097.85	1.15368	1826.05
		1.29789	8927.21	1.29789	2570.32		1.29789	4353.55	1.29789	3074.91			1.29789	4588.12	1.29789	2703.49		1.29789	3818.48	1.29789	2577.28			1.29789	6440.72	1.29789	2725.73		1.29789	9821.57	1.29789	3068.5			1.29789	14213.7	1.29789	2009.68		1.29789	7552.94	1.29789	1982.39			1.29789	11467.6	1.29789	1935.41
		1.4421	10283.2	1.4421	2599.93		1.4421	3697.5	1.4421	2782.71			1.4421	4164.24	1.4421	2262.11		1.4421	3158.49	1.4421	2353.23			1.4421	9708.43	1.4421	3026.02		1.4421	9826.97	1.4421	2507.41			1.4421	19673.2	1.4421	2106.28		1.4421	11483.8	1.4421	1912.85			1.4421	12352.6	1.4421	2094.32
		1.58631	11823.1	1.58631	2451.94		1.58631	4099.5	1.58631	2610.43			1.58631	4683.98	1.58631	2264.69		1.58631	2835.68	1.58631	2326.54			1.58631	9686.38	1.58631	2899.98		1.58631	9902.98	1.58631	2446.57			1.58631	18088	1.58631	2001.29		1.58631	12178.5	1.58631	1801.55			1.58631	11385.9	1.58631	2200.41
		1.73052	14181.2	1.73052	2474.31		1.73052	4660.06	1.73052	2551.06			1.73052	4510.94	1.73052	2243.86		1.73052	2825.83	1.73052	2141.38			1.73052	7162.62	1.73052	2445.22		1.73052	8833.46	1.73052	2439.68			1.73052	12273.2	1.73052	1889.81		1.73052	8260.99	1.73052	1878.97			1.73052	11609.3	1.73052	2091.06
		1.87473	18901	1.87473	2631.65		1.87473	5526.89	1.87473	2430.94			1.87473	4885.94	1.87473	2361.78		1.87473	2812.55	1.87473	2340.2			1.87473	5828.19	1.87473	2329.26		1.87473	8814.53	1.87473	2518.98			1.87473	8535.99	1.87473	1892.32		1.87473	5582.42	1.87473	1877.93			1.87473	13522.4	1.87473	2050.93
		2.01895	31009.2	2.01895	2556.31		2.01895	7087.23	2.01895	2553.1			2.01895	5087.19	2.01895	2420.41		2.01895	2778.97	2.01895	2406.09			2.01895	5488.5	2.01895	2369.64		2.01895	8454.97	2.01895	2360.26			2.01895	7616.69	2.01895	1887.52		2.01895	4876.42	2.01895	1782.4			2.01895	17340.6	2.01895	2111.22
		2.16316	36519.3	2.16316	2575.97		2.16316	8057.92	2.16316	2382.03			2.16316	6120.08	2.16316	2452.68		2.16316	2922.3	2.16316	2598.43			2.16316	5591.21	2.16316	2391.3		2.16316	9672.41	2.16316	2083.98			2.16316	6932.25	2.16316	1858.67		2.16316	4583.81	2.16316	1740.91			2.16316	22485.6	2.16316	2105.95
		2.30737	32370.6	2.30737	2335.6		2.30737	8479.83	2.30737	2181.28			2.30737	8448.5	2.30737	2235.01		2.30737	4018.42	2.30737	2367.25			2.30737	6631.77	2.30737	2360.08		2.30737	11177.2	2.30737	2226.48			2.30737	6246.81	2.30737	1905.82		2.30737	3972.74	2.30737	1805.62			2.30737	26623.4	2.30737	2093.96
		2.45158	22946.9	2.45158	2158.86		2.45158	7380.2	2.45158	2156.79			2.45158	10955.1	2.45158	2164.75		2.45158	5307.95	2.45158	2399.37			2.45158	7366.52	2.45158	2419.41		2.45158	12943.3	2.45158	2321.04			2.45158	5860.58	2.45158	1909.44		2.45158	3631.55	2.45158	1819.04			2.45158	29768.6	2.45158	2088.96
		2.59579	14898.7	2.59579	2182.93		2.59579	6814.16	2.59579	2196.02			2.59579	11946.1	2.59579	2044.12		2.59579	7389	2.59579	2303.29			2.59579	9678.17	2.59579	2266.55		2.59579	13332.5	2.59579	2333.65			2.59579	5918.61	2.59579	1892.79		2.59579	3516.75	2.59579	1784.73			2.59579	32407	2.59579	2137.17
		2.74	9604.38	2.74	2092.67		2.74	6760.06	2.74	2297.92			2.74	9457.3	2.74	1945.33		2.74	8831.58	2.74	2162.58			2.74	12055.7	2.74	2268.59		2.74	13951.9	2.74	2151.25			2.74	6629.07	2.74	1845.79		2.74	3315.87	2.74	1788.68			2.74	32862.8	2.74	2096.62
		2.88421	7276.68	2.88421	2446.14		2.88421	6826.17	2.88421	2203.58			2.88421	6633.43	2.88421	2025.03		2.88421	6837.68	2.88421	2083.22			2.88421	13404.1	2.88421	2251.15		2.88421	18352.4	2.88421	2187.2			2.88421	7603.05	2.88421	1975.6		2.88421	2948.02	2.88421	1749.87			2.88421	29969.8	2.88421	2007.02
		3.02842	7301.96	3.02842	2274.08		3.02842	7162.92	3.02842	2050.39			3.02842	5382.61	3.02842	2050.5		3.02842	4513.65	3.02842	1931.67			3.02842	14953.6	3.02842	2024.6		3.02842	21232.7	3.02842	2105.49			3.02842	11514.2	3.02842	1822.53		3.02842	2817.32	3.02842	1773.63			3.02842	23126	3.02842	1957.06
		3.17263	7551.99	3.17263	2217.57		3.17263	7049.03	3.17263	2310.32			3.17263	4892.58	3.17263	2039.09		3.17263	3174.72	3.17263	1856.66			3.17263	15457.6	3.17263	2098.53		3.17263	21774.9	3.17263	2147.19			3.17263	16214.6	3.17263	1815.45		3.17263	2974.07	3.17263	1857.48			3.17263	16470.7	3.17263	1901.47
		3.31684	7127.2	3.31684	2143.44		3.31684	7654.73	3.31684	2320.7			3.31684	4441.09	3.31684	1970.44		3.31684	2847.63	3.31684	1893.63			3.31684	16576.5	3.31684	2185.34		3.31684	20584.4	3.31684	2170.71			3.31684	15312.1	3.31684	1854.11		3.31684	3195.57	3.31684	1783.39			3.31684	13105	3.31684	2002.4
		3.46105	5955.05	3.46105	2465.63		3.46105	7199.75	3.46105	2367.62			3.46105	4815.6	3.46105	2000.61		3.46105	2753.58	3.46105	1922.62			3.46105	19079.4	3.46105	2314.96		3.46105	16534	3.46105	2178.6			3.46105	10054.5	3.46105	1847.78		3.46105	2859.14	3.46105	1871.32			3.46105	12751.2	3.46105	2016.18
		3.60526	5466.49	3.60526	2786.86		3.60526	6228.09	3.60526	2579.65			3.60526	6363.5	3.60526	2017.09		3.60526	2955.36	3.60526	1867.03			3.60526	23614.4	3.60526	2305.1		3.60526	13909.9	3.60526	2257.67			3.60526	5469.52	3.60526	1914.99		3.60526	3115.6	3.60526	1877.53			3.60526	13892	3.60526	2023.18
		3.74947	4195.67	3.74947	2516.09		3.74947	4775.92	3.74947	2218.66			3.74947	9020.88	3.74947	2069.21		3.74947	2662.29	3.74947	1924.13			3.74947	26054.4	3.74947	2363.39		3.74947	11495.9	3.74947	2074.86			3.74947	4277.94	3.74947	1828.95		3.74947	3761	3.74947	1866			3.74947	16802.8	3.74947	2024.02
		3.89368	4085.48	3.89368	2345.59		3.89368	3675.57	3.89368	2378.03			3.89368	11932.9	3.89368	2391.11		3.89368	2553.22	3.89368	1935.66			3.89368	21545.6	3.89368	1941.56		3.89368	9071.92	3.89368	2112.36			3.89368	4631.73	3.89368	1930.98		3.89368	3947.13	3.89368	1829.04			3.89368	19218.7	3.89368	2076.7
		4.03789	4778.84	4.03789	2557.8		4.03789	2983.35	4.03789	2475.65			4.03789	11833.7	4.03789	2773.66		4.03789	2590.66	4.03789	1856.68			4.03789	15672.8	4.03789	2031.1		4.03789	6748.24	4.03789	2167.91			4.03789	5764.92	4.03789	2026.2		4.03789	4513.3	4.03789	1763.95			4.03789	20194.3	4.03789	2195.52
		4.1821	4896.41	4.1821	2540.8		4.1821	2921.14	4.1821	2178			4.1821	9367.16	4.1821	3020.34		4.1821	2699.65	4.1821	1891.48			4.1821	9815.4	4.1821	2040.18		4.1821	5902.65	4.1821	2042.42			4.1821	6799.44	4.1821	1871.66		4.1821	6706.29	4.1821	1909.7			4.1821	16869.5	4.1821	2118.54
		4.32631	5649.67	4.32631	2989.21		4.32631	2783.19	4.32631	2487.9			4.32631	5461.49	4.32631	2496.36		4.32631	2583.69	4.32631	1991.76			4.32631	7094.56	4.32631	1965.21		4.32631	5572.86	4.32631	2250.82			4.32631	5223.02	4.32631	1857.42		4.32631	10507.5	4.32631	1906.98			4.32631	12270.7	4.32631	2181.79
		4.47052	5117.15	4.47052	2794.94		4.47052	2707.95	4.47052	2502.53			4.47052	2914.61	4.47052	2006.51		4.47052	2546.28	4.47052	2085.66			4.47052	6367.19	4.47052	1858.96		4.47052	4402.89	4.47052	2295.37			4.47052	2696.25	4.47052	1807.74		4.47052	13579.4	4.47052	1848.36			4.47052	8339.96	4.47052	2168.3
		4.61473	4082.99	4.61473	2563.93		4.61473	2810.44	4.61473	2364.22			4.61473	2144.18	4.61473	1879.77		4.61473	2901.46	4.61473	2018.68			4.61473	6290.42	4.61473	1940.79		4.61473	3686.13	4.61473	2282.64			4.61473	2025.03	4.61473	1836.35		4.61473	10084.9	4.61473	1958.88			4.61473	5996.48	4.61473	2152.76
		4.75894	2938.19	4.75894	2353.23		4.75894	2718.03	4.75894	2339.1			4.75894	2036.36	4.75894	1889.59		4.75894	2619.6	4.75894	1927.09			4.75894	6854.19	4.75894	2061.94		4.75894	3447.57	4.75894	2378.81			4.75894	1987.63	4.75894	1856.46		4.75894	5678.63	4.75894	2016.61			4.75894	4889.95	4.75894	2032.23
		4.90315	2197.34	4.90315	2247.97		4.90315	2739.76	4.90315	2594.32			4.90315	2088.25	4.90315	1944.5		4.90315	2425.66	4.90315	1965.9			4.90315	7923.16	4.90315	2088.2		4.90315	3650.08	4.90315	2290.81			4.90315	1999.83	4.90315	1779.88		4.90315	3640.46	4.90315	1893.81			4.90315	5277.97	4.90315	2053.54
		5.04736	2185.22	5.04736	2442.9		5.04736	2735.68	5.04736	2531.52								5.04736	2245.38	5.04736	1866.85			5.04736	9950.66	5.04736	1984.29		5.04736	3802.47	5.04736	2199.68			5.04736	1954.89	5.04736	1742.67		5.04736	2894.87	5.04736	1902.39			5.04736	8584.31	5.04736	2005.61
		5.19157	2081.93	5.19157	2541.86		5.19157	2833.4	5.19157	2467.34			0	2149.81	0	1837.81		5.19157	2547.04	5.19157	1860.73			5.19157	15638.9	5.19157	2222.6		5.19157	3834.74	5.19157	2315.94								5.19157	2755.52	5.19157	1893.48			5.19157	12516.7	5.19157	2237.01
		5.33578	1937.85	5.33578	2526.19		5.33578	3288.11	5.33578	2775.69			0.14421	2152.78	0.14421	1930.47		5.33578	2694.33	5.33578	1858.3			5.33578	22752.7	5.33578	2328.55		5.33578	3861.37	5.33578	2359.44			0	1874.03	0	1789.75		5.33578	2713.92	5.33578	1893.71			5.33578	10146.7	5.33578	2190.19
		5.47999	1843.15	5.47999	2449.52		5.47999	3968.77	5.47999	3070.61			0.28842	2818.86	0.28842	2011.78		5.47999	2396.69	5.47999	1844.73			5.47999	22313.3	5.47999	2557.84		5.47999	3913.99	5.47999	2329.46			0.14421	2049.79	0.14421	1771.59		5.47999	2677.96	5.47999	2030.65			5.47999	5250.31	5.47999	1902.93
		5.6242	1863.28	5.6242	2416.36		5.6242	5992.77	5.6242	3227.76			0.43263	5194.33	0.43263	2454.93		5.6242	3022.91	5.6242	1898.36			5.6242	15891.2	5.6242	3140.27		5.6242	3935.46	5.6242	2310			0.28842	2114.52	0.28842	1742.23		5.6242	2881.61	5.6242	2062.15			5.6242	3148.56	5.6242	1774.79
		5.76841	1876.67	5.76841	2241		5.76841	5616.42	5.76841	3333.22			0.57684	7665.65	0.57684	2868.16		5.76841	3657.28	5.76841	1976.69			5.76841	13318.8	5.76841	3279.32		5.76841	4176.48	5.76841	2458.12			0.43263	2042.19	0.43263	1799.18		5.76841	3084.78	5.76841	1945.27			5.76841	2142.8	5.76841	1943.32
							5.91263	3906.78	5.91263	2783.69			0.72105	8336.2	0.72105	2604.29		5.91263	5238.18	5.91263	2045.11			5.91263	10105	5.91263	2777.06		5.91263	5010.21	5.91263	2701.82			0.57684	2029.47	0.57684	1796.43		5.91263	3923.12	5.91263	1931.57			5.91263	2227.52	5.91263	1885.79
		0	1828.67	0	1745.67		6.05684	2608.85	6.05684	2188.75			0.86526	8631.39	0.86526	2533.59		6.05684	7963.47	6.05684	2141.03			6.05684	5346.2	6.05684	2125.29		6.05684	6244.77	6.05684	3039.02			0.72105	2563.14	0.72105	1786.59		6.05684	5321.72	6.05684	1925.27			6.05684	3095	6.05684	1824
		0.14421	1777.1	0.14421	1818.46		6.20105	2109.53	6.20105	2020.97			1.00947	9839.33	1.00947	2520.73		6.20105	8219.07	6.20105	2456.41			6.20105	2718.26	6.20105	1910.26		6.20105	8477.96	6.20105	3095.97			0.86526	4035.9	0.86526	1997.52		6.20105	5563.01	6.20105	2148.81
		0.28842	1826.29	0.28842	1807.65		6.34526	1822.15	6.34526	1860.27			1.15368	10947.7	1.15368	2336.05		6.34526	6439.1	6.34526	2563.2			6.34526	2209.47	6.34526	1817.13		6.34526	7759.86	6.34526	2585.51			1.00947	6925.06	1.00947	2148.8		6.34526	6585.96	6.34526	2099.19			0	2125.83	0	1796.5
		0.43263	1957.53	0.43263	1849.7		6.48947	1934.71	6.48947	1772.97			1.29789	10793.9	1.29789	2177.72		6.48947	4916.21	6.48947	2588.72			6.48947	2016.06	6.48947	1767.31		6.48947	4744.09	6.48947	2156.65			1.15368	6954.41	1.15368	2085.52		6.48947	7574.84	6.48947	2095.48			0.14421	2140.52	0.14421	1859.1
		0.57684	2275.97	0.57684	1885.26		6.63368	1810.86	6.63368	1743.07			1.4421	9071.82	1.4421	2308.97		6.63368	5793.13	6.63368	2817.41			6.63368	1941.93	6.63368	1825.09		6.63368	2682.15	6.63368	1847.71			1.29789	5618.71	1.29789	1991.83		6.63368	4727.89	6.63368	1864.42			0.28842	1866.45	0.28842	1768.44
		0.72105	3059.49	0.72105	2076.43		6.77789	1822.78	6.77789	1783.45			1.58631	8694.08	1.58631	2350.27		6.77789	6932.44	6.77789	2986.45			6.77789	1947.28	6.77789	1858.23		6.77789	2148.36	6.77789	1847.28			1.4421	4662.1	1.4421	1995.02		6.77789	2624.03	6.77789	1738.32			0.43263	1922.08	0.43263	1847.96
		0.86526	4463.48	0.86526	2683.24		6.9221	1839.5	6.9221	1693.83			1.73052	10628.4	1.73052	2389.01		6.9221	7286.31	6.9221	2739.97			6.9221	1874.28	6.9221	1796.53		6.9221	2152.48	6.9221	1861.5			1.58631	5049.84	1.58631	1954.31		6.9221	2136	6.9221	1784.04			0.57684	1938.63	0.57684	1762.68
		1.00947	5294.45	1.00947	2952.34								1.87473	13995.7	1.87473	2384.81		7.06631	4199.56	7.06631	2165.97								7.06631	2130.52	7.06631	1931.39			1.73052	6081.15	1.73052	1968.18		7.06631	1895.26	7.06631	1781.88			0.72105	2403.58	0.72105	1759.95
		1.15368	5096.46	1.15368	2720.93		0	1823.5	0	1758.08			2.01895	12832.9	2.01895	2124.72		7.21052	2727.48	7.21052	1842.92			0	1842.08	0	1756.25		7.21052	2029.27	7.21052	1846.74			1.87473	7572.95	1.87473	1929.77		7.21052	1870.69	7.21052	1897.35			0.86526	2982.77	0.86526	1915.29
		1.29789	6709.23	1.29789	2556.66		0.14421	1813.81	0.14421	1769.65			2.16316	9825.4	2.16316	1947.93		7.35473	2133.88	7.35473	1754.13			0.14421	1847.52	0.14421	1731.05		7.35473	1976.97	7.35473	1763.56			2.01895	11818.7	2.01895	1872.68		7.35473	1827.03	7.35473	1815.4			1.00947	5712.52	1.00947	1797.86
		1.4421	8505.57	1.4421	2415.9		0.28842	1895.12	0.28842	1774.08			2.30737	6303.74	2.30737	1969.12		7.49894	1903.44	7.49894	1738.16			0.28842	1951.74	0.28842	1785.55								2.16316	15261.5	2.16316	1909.73		7.49894	1838	7.49894	1757.81			1.15368	10737.9	1.15368	2129.98
		1.58631	9906.83	1.58631	2103.59		0.43263	1863.92	0.43263	1723.48			2.45158	5203.45	2.45158	2007.86		7.64315	1848.64	7.64315	1802.27			0.43263	2085.38	0.43263	1765.73		0	1895.42	0	1752.58			2.30737	12121.1	2.30737	1917.6								1.29789	12257.7	1.29789	2329.4
		1.73052	8113.1	1.73052	2070.31		0.57684	1964.61	0.57684	1783.87			2.59579	4423.58	2.59579	1916.5		7.78736	1839.62	7.78736	1846.91			0.57684	2004.86	0.57684	1810.51		0.14421	1867.86	0.14421	1794.46			2.45158	7669.56	2.45158	1803.7		0	2050.5	0	1760			1.4421	8916.23	1.4421	2251.27
		1.87473	7442.66	1.87473	2067.55		0.72105	2054.42	0.72105	1785.28			2.74	4448.91	2.74	1924.3								0.72105	2085.8	0.72105	1816.68		0.28842	1892.11	0.28842	1743.35			2.59579	5844.12	2.59579	1839.09		0.14421	2001.46	0.14421	1797.45			1.58631	6956.54	1.58631	2144.53
		2.01895	6366.54	2.01895	1997.36		0.86526	2877.94	0.86526	1982.25			2.88421	5483.53	2.88421	1930.17		0	1929.06	0	1737.62			0.86526	2308.3	0.86526	1862.77		0.43263	1940.55	0.43263	1832.79			2.74	4822.12	2.74	1794.86		0.28842	2020.45	0.28842	1784.12			1.73052	9008.46	1.73052	2270.83
		2.16316	5962.88	2.16316	1917.8		1.00947	4841.93	1.00947	2318.49			3.02842	5840.61	3.02842	1991.21		0.14421	1929.87	0.14421	1714.17			1.00947	3121.82	1.00947	1896.98		0.57684	1861.64	0.57684	1879.93			2.88421	5070.67	2.88421	1767.67		0.43263	2229.95	0.43263	1762.42			1.87473	14903.8	1.87473	2253.45
		2.30737	6997.94	2.30737	1947.8		1.15368	5875.08	1.15368	3094.85			3.17263	9793.16	3.17263	2253.19		0.28842	1881.86	0.28842	1732.74			1.15368	6296.76	1.15368	2271.06		0.72105	1760.28	0.72105	1889.83			3.02842	4668.61	3.02842	1856.34		0.57684	2868.79	0.57684	1784.48			2.01895	18242.9	2.01895	2251.78
		2.45158	8572.42	2.45158	2119.06		1.29789	5536.77	1.29789	3544.22			3.31684	11559.8	3.31684	2524.1		0.43263	1920.74	0.43263	1789.73			1.29789	10028.1	1.29789	2772.64		0.86526	1827.82	0.86526	1843.77			3.17263	4973.55	3.17263	1799.75		0.72105	3642.75	0.72105	1957.37			2.16316	17054.5	2.16316	2333.08
		2.59579	11549.9	2.59579	2276.13		1.4421	4060.26	1.4421	2645.66			3.46105	9446.97	3.46105	2892.84		0.57684	1912.11	0.57684	1778.22			1.4421	9148.41	1.4421	3025.05		1.00947	1912.49	1.00947	1778.01			3.31684	6103.27	3.31684	1841.5		0.86526	5359.43	0.86526	2125.05			2.30737	19110.1	2.30737	2440.49
		2.74	15861.7	2.74	2312.28		1.58631	3521.16	1.58631	2607.18			3.60526	7902.4	3.60526	3086.1		0.72105	2073.11	0.72105	1847.53			1.58631	7301.27	1.58631	2698.29		1.15368	1938.21	1.15368	1772.58			3.46105	8319.16	3.46105	1903.79		1.00947	6075.84	1.00947	2000.31			2.45158	21407.8	2.45158	2282.78
		2.88421	18649.4	2.88421	2434.85		1.73052	4058.53	1.73052	2797.42			3.74947	8396.55	3.74947	2757.21		0.86526	2449.28	0.86526	2007.81			1.73052	7145.71	1.73052	2524.67		1.29789	1866.2	1.29789	1729.99			3.60526	12523.7	3.60526	2055.89		1.15368	5446.56	1.15368	1972.19			2.59579	20260.8	2.59579	2044.8
		3.02842	15086	3.02842	2210.1		1.87473	5549.06	1.87473	2920.25			3.89368	5701.44	3.89368	2386.62		1.00947	3881.91	1.00947	2700			1.87473	7950.03	1.87473	2508.46		1.4421	1942.75	1.4421	1761.89			3.74947	18803	3.74947	2010.12		1.29789	6028.81	1.29789	1968.68			2.74	16941.3	2.74	2010.78
		3.17263	12375.6	3.17263	2103.05		2.01895	6830.63	2.01895	2561.07			4.03789	3276.27	4.03789	1971.79		1.15368	6407.71	1.15368	3174.05			2.01895	9590.01	2.01895	2373.89		1.58631	2030.68	1.58631	1829			3.89368	20382.5	3.89368	1908.99		1.4421	10895.8	1.4421	1862.22			2.88421	14440.9	2.88421	2006.42
		3.31684	11287.8	3.31684	2120.02		2.16316	6435.9	2.16316	2229.75			4.1821	2217.04	4.1821	1782.87		1.29789	7152.78	1.29789	3168.16			2.16316	10670.1	2.16316	2334.33		1.73052	2562	1.73052	1895.51			4.03789	13870.5	4.03789	2020.73		1.58631	16364.3	1.58631	1895.29			3.02842	12531.3	3.02842	1927.61
		3.46105	11018.8	3.46105	2367.32		2.30737	4787.81	2.30737	2104.37			4.32631	2048.93	4.32631	1783.24		1.4421	5421.48	1.4421	2869.92			2.30737	12131.2	2.30737	2314.63		1.87473	4202.58	1.87473	2075.51			4.1821	10783	4.1821	1958.87		1.73052	16987.7	1.73052	1903.02			3.17263	10857.4	3.17263	1907.08
		3.60526	11371.7	3.60526	2304.03		2.45158	3391.06	2.45158	2066.42			4.47052	1934.36	4.47052	1789.48		1.58631	3687.38	1.58631	2489.38			2.45158	14416.8	2.45158	2426.25		2.01895	6905.7	2.01895	2403.29			4.32631	9520.23	4.32631	2009.29		1.87473	9160.05	1.87473	1806.02			3.31684	10085.3	3.31684	1994.39
		3.74947	12476.2	3.74947	2337.12		2.59579	3218.05	2.59579	1956.66			4.61473	1969.94	4.61473	1837.58		1.73052	3898.81	1.73052	2562.01			2.59579	19264.9	2.59579	2324.26		2.16316	8120.16	2.16316	2740.7			4.47052	7110.98	4.47052	1964.29		2.01895	5775.7	2.01895	1783.69			3.46105	9387.99	3.46105	2162.58
		3.89368	11895.2	3.89368	2502.89		2.74	2898.65	2.74	2090.68			4.75894	2056.36	4.75894	1803.37		1.87473	5409.02	1.87473	2542.74			2.74	23258.1	2.74	2181.26		2.30737	7064.37	2.30737	2833.77			4.61473	4578.62	4.61473	1866.34		2.16316	4562.29	2.16316	1776.97			3.60526	9035.02	3.60526	2053.57
		4.03789	8357.32	4.03789	2761.38		2.88421	2748.94	2.88421	2081.05			4.90315	1933.52	4.90315	1751.5		2.01895	7169.59	2.01895	2550.44			2.88421	22132.7	2.88421	2090.29		2.45158	5828.6	2.45158	2879.73			4.75894	2361.2	4.75894	1719.31		2.30737	3682.65	2.30737	1881.59			3.74947	8878.26	3.74947	2004.1
		4.1821	5508.66	4.1821	2779.53		3.02842	2705.8	3.02842	2020.57			5.04736	1932.25	5.04736	1722.06		2.16316	7073.26	2.16316	2108.91			3.02842	18481.8	3.02842	2357.64		2.59579	5148.64	2.59579	2540.34			4.90315	2082.02	4.90315	1798.25		2.45158	3625.98	2.45158	1793.87			3.89368	9683.47	3.89368	1831.72
		4.32631	4191.47	4.32631	2643.69		3.17263	2582.37	3.17263	1963.89								2.30737	4653.52	2.30737	2043.14			3.17263	18027.8	3.17263	2191.42		2.74	5116.73	2.74	2367.55			5.04736	1832.78	5.04736	1827.15		2.59579	3634.41	2.59579	1812.06			4.03789	14741.6	4.03789	1991.04
		4.47052	3999.15	4.47052	2599.51		3.31684	2537.8	3.31684	1964.31								2.45158	3704.72	2.45158	1920.95			3.31684	18078.9	3.31684	1902.23		2.88421	6667.84	2.88421	2497.76			5.19157	1839.4	5.19157	1801.76		2.74	3634.09	2.74	1860.05			4.1821	23154.7	4.1821	2104.46
		4.61473	4166.3	4.61473	3139.58		3.46105	2599.6	3.46105	1953.62								2.59579	3138.21	2.59579	1933.13			3.46105	20921.5	3.46105	2216.19		3.02842	7683.31	3.02842	2208.16			5.33578	1796.77	5.33578	1820.47		2.88421	3751.74	2.88421	1767.04			4.32631	30644.1	4.32631	2189.87
		4.75894	5423.76	4.75894	3469.63		3.60526	2492.87	3.60526	1920.6								2.74	2896.2	2.74	1942.41			3.60526	25072.2	3.60526	2073.36		3.17263	7838.61	3.17263	2390.39			5.47999	1787.92	5.47999	1742.38		3.02842	4173.85	3.02842	1805			4.47052	29644.8	4.47052	2165.07
		4.90315	4668.46	4.90315	2784.09		3.74947	2634.22	3.74947	1881.73								2.88421	2587.24	2.88421	1938.93			3.74947	30593.4	3.74947	2031.49		3.31684	10124.2	3.31684	2016.17			5.6242	1809.72	5.6242	1697.83		3.17263	4312.95	3.17263	1805.22			4.61473	21333.2	4.61473	2318.64
		5.04736	3251.3	5.04736	2105.43		3.89368	2727.53	3.89368	1889.83								3.02842	2812.13	3.02842	1801.37			3.89368	31873.5	3.89368	1962.64		3.46105	10688.7	3.46105	2219.7			5.76841	1795.33	5.76841	1730.33		3.31684	3853.18	3.31684	1793.23			4.75894	14634.9	4.75894	2160.87
		5.19157	2410.23	5.19157	1849.9		4.03789	3475.92	4.03789	2126.92								3.17263	2740	3.17263	1812.25			4.03789	31599.3	4.03789	2147.02		3.60526	10299.5	3.60526	2161.18								3.46105	3669.9	3.46105	1898.59			4.90315	12791.5	4.90315	2429.91
		5.33578	2105.7	5.33578	1840.07		4.1821	5401.63	4.1821	2150.63								3.31684	2719.66	3.31684	1926.39			4.1821	31484.9	4.1821	2227.92		3.74947	9210.49	3.74947	2118.26								3.60526	3370.39	3.60526	1830.62			5.04736	11395.9	5.04736	2389.03
		5.47999	2067.99	5.47999	1805.12		4.32631	7454.49	4.32631	2606.88								3.46105	2706.92	3.46105	1880.89			4.32631	29734.9	4.32631	2243.72		3.89368	9023.96	3.89368	2162.8								3.74947	3351.92	3.74947	1756.03			5.19157	7147.33	5.19157	2357.98
		5.6242	1931.47	5.6242	1842.04		4.47052	8352.7	4.47052	2551.88								3.60526	2643.36	3.60526	1887.03			4.47052	27509.7	4.47052	2179.73		4.03789	9578.32	4.03789	2118.3								3.89368	3352.28	3.89368	1809.34			5.33578	3715.59	5.33578	2093.6
		5.76841	2095.18	5.76841	1825.37		4.61473	5818.32	4.61473	2499.79								3.74947	2619.9	3.74947	2014.16			4.61473	26296	4.61473	2110.49		4.1821	11522.6	4.1821	2121.39								4.03789	3566.95	4.03789	1829.87			5.47999	2738.72	5.47999	1831.02
		5.91263	1878.33	5.91263	1785		4.75894	4931.14	4.75894	2565.57								3.89368	2847.35	3.89368	1982.14			4.75894	24374.5	4.75894	2309.32		4.32631	13921.8	4.32631	2077.17								4.1821	3797.59	4.1821	1851.02			5.6242	2375.85	5.6242	1809.58
							4.90315	4508.62	4.90315	2524.47								4.03789	2800.22	4.03789	2054.91			4.90315	18500.9	4.90315	2533.46		4.47052	14602.3	4.47052	2186.3								4.32631	4721.51	4.32631	1805.55			5.76841	2270.3	5.76841	1740.6
							5.04736	4164.85	5.04736	2859.66								4.1821	2477.78	4.1821	1981.3			5.04736	14007.4	5.04736	2305.87		4.61473	14059.4	4.61473	2214.42								4.47052	6990.93	4.47052	1844.53			5.91263	2214.64	5.91263	1753.38
							5.19157	3850.29	5.19157	2426.19								4.32631	2420.89	4.32631	1829.8			5.19157	11608.1	5.19157	2445.28		4.75894	11773.5	4.75894	2213.42								4.61473	12003.3	4.61473	1913.71			6.05684	2113.83	6.05684	1760.89
							5.33578	3865.38	5.33578	2252.75								4.47052	2610.33	4.47052	1816.39			5.33578	9368.85	5.33578	2460.32		4.90315	10341.3	4.90315	2132.88								4.75894	15395	4.75894	1885.96
							5.47999	3682.71	5.47999	2617.01								4.61473	2682.83	4.61473	1956.13			5.47999	10767.8	5.47999	2647.82		5.04736	11567.6	5.04736	2116.62								4.90315	13405	4.90315	1882.03
							5.6242	3998.56	5.6242	2690.68								4.75894	2647.5	4.75894	1939.06			5.6242	10250.3	5.6242	3087.51		5.19157	12381.3	5.19157	2349.47								5.04736	12839.1	5.04736	1886.89
							5.76841	4595.27	5.76841	3055.45								4.90315	2694.26	4.90315	1968.03			5.76841	5671.99	5.76841	2675.72		5.33578	11233.9	5.33578	2279.01								5.19157	12495.7	5.19157	2216.49
							5.91263	5702.44	5.91263	3339.24								5.04736	2748.63	5.04736	1949.33			5.91263	3310.05	5.91263	2075.34		5.47999	9955.89	5.47999	2487.44								5.33578	9725.34	5.33578	2249.83
							6.05684	6197.13	6.05684	3281.7								5.19157	2911.16	5.19157	2118.88			6.05684	2634.15	6.05684	1746.77		5.6242	9377.19	5.6242	2215.09								5.47999	6687.83	5.47999	1944.1
							6.20105	4807.43	6.20105	2665.7								5.33578	2819.11	5.33578	1990.69			6.20105	2067.85	6.20105	1838.36		5.76841	8607.84	5.76841	2127.04								5.6242	4151.04	5.6242	1895.52
							6.34526	3250.83	6.34526	2196.84								5.47999	3159.58	5.47999	2079.67			6.34526	1968.59	6.34526	1841.29		5.91263	8103.33	5.91263	2196.07								5.76841	2789.22	5.76841	1792.35
							6.48947	2213.97	6.48947	1973.31								5.6242	4037.39	5.6242	2155.26			6.48947	1870.7	6.48947	1805.75		6.05684	6692.36	6.05684	1993.78								5.91263	2366.12	5.91263	1794.95
							6.63368	1909.17	6.63368	1831.46								5.76841	6459.03	5.76841	2098.07			6.63368	1807.46	6.63368	1770.43		6.20105	5888.43	6.20105	2039.5								6.05684	2265.37	6.05684	1730.46
							6.77789	1862.36	6.77789	1755.96								5.91263	7970.98	5.91263	2280.63			6.77789	1794.83	6.77789	1768.33		6.34526	5704.51	6.34526	2047.92								6.20105	2044.33	6.20105	1727
							6.9221	1828	6.9221	1730								6.05684	6552.93	6.05684	2435.53								6.48947	5309.09	6.48947	2021.43
																		6.20105	4393.32	6.20105	2555.14								6.63368	5955.43	6.63368	2077.06
																		6.34526	3917.62	6.34526	2693.62								6.77789	7360.9	6.77789	2258.32
																		6.48947	5278.23	6.48947	3458.21								6.9221	12247.2	6.9221	2171.46
																		6.63368	6710.4	6.63368	3152.35								7.06631	15789	7.06631	2155.87
																		6.77789	6715.02	6.77789	2526.72								7.21052	15953.7	7.21052	2271.62
																		6.9221	3811.42	6.9221	2132.63								7.35473	15141.2	7.35473	2430.16
																		7.06631	2238.7	7.06631	2099.27								7.49894	12408.5	7.49894	2488.66
																		7.21052	1895.48	7.21052	1811.4								7.64315	12042.3	7.64315	2743.53
																		7.35473	1953.69	7.35473	1807.26								7.78736	13121.3	7.78736	2842.29
																		7.49894	1950.85	7.49894	1850.32								7.93157	9792.57	7.93157	2824.3
																		7.64315	1853.63	7.64315	1765.39								8.07578	5381.65	8.07578	2699.83
																		7.78736	1818.69	7.78736	1742.77								8.21999	3325.09	8.21999	2224.17
																		7.93157	1829.25	7.93157	1734.25								8.3642	2593.62	8.3642	1972.86
																													8.50841	2237.08	8.50841	1855.93
																													8.65262	1971.37	8.65262	1879.1
																													8.79683	1899.05	8.79683	1843.73
																													8.94104	1891.76	8.94104	1834.31
																													9.08525	2047.7	9.08525	1828.49
																													9.22946	1819.82	9.22946	1774.73
																													9.37367	1882.5	9.37367	1795.19
																													9.51788	1958.07	9.51788	1729.77
																													9.6621	1841.79	9.6621	1846.26
																													9.8063	1876.33	9.8063	1795.67
151103	clone C	10min 42C
	image 17						image 17						image 17						image 16						image 15						image 15						image 15						image 14						image 14
	1st cell						2nd cell						3rd cell												1st cell						2nd cell						3rd cell						1st cell						2nd cell
	daughter cell			mother cell			daughter cell			mother cell			daughter cell			mother cell			daughter cell			mother cell			daughter cell			mother cell			daughter cell			mother cell			daughter cell			mother cell			daughter cell			mother cell			daughter cell
	GFP-SidC	mCHerry 2PH PLC		GFP-SidC	mCHerry 2PH PLC		GFP-SidC	mCHerry 2PH PLC		GFP-SidC	mCHerry 2PH PLC		GFP-SidC	mCHerry 2PH PLC		GFP-SidC	mCHerry 2PH PLC		GFP-SidC	mCHerry 2PH PLC		GFP-SidC	mCHerry 2PH PLC		GFP-SidC	mCHerry 2PH PLC		GFP-SidC	mCHerry 2PH PLC		GFP-SidC	mCHerry 2PH PLC		GFP-SidC	mCHerry 2PH PLC		GFP-SidC	mCHerry 2PH PLC		GFP-SidC	mCHerry 2PH PLC		GFP-SidC	mCHerry 2PH PLC		GFP-SidC	mCHerry 2PH PLC		GFP-SidC
	5341.9	2965.01		5680.7	3234.25		6956.3	2915.1		6008.89	2998.99		9708.43	3026.02		9821.57	3068.5		9168.22	2229.91		7458.77	2190.18		12352.6	2200.41		7243.5	2289.65		7305.07	3113.73		7065.59	2743.63		11573.8	2249.76		7609.69	2230.17		4441.97	1971.59		4260.56	1983.91		7007.87
	5649.67	2989.21		5992.77	3333.22		11833.7	3020.34		7286.31	2986.45		15891.2	3279.32		8477.96	3095.97		6799.44	2026.2		7574.84	2095.48		12516.7	2237.01		7377.33	2440.44		6280.38	2812.7		6505.88	2991.61		10903	2329.27		7784.09	2643.79		5819.9	1958.32		5319.07	2068.2		7404.3
	5294.45	2952.34		5875.08	3544.22		8336.2	2868.16		7152.78	3174.05		10028.1	3025.05		8120.16	2833.77		6925.06	2148.8		6075.84	2125.05		12257.7	2329.4		9448.3	2212.95		7428.33	2683.41		5425.52	2773.98		8201.19	2352.61		5987.42	2255.08		5800.77	2106.22		5370.84	2014.26		7762.5
	5423.76	3469.63		6197.13	3339.24		8396.55	3086.1		6715.02	3458.21		10250.3	3087.51		13121.3	2824.3		9520.23	2009.29		9725.34	2249.83		12791.5	2429.91		7057.41	2348.76		6432.46	2919.75		6113.45	2725.39		12569.5	2400.57		6615.99	2259.69		5915.34	2133.01		5503.09	1943.9		9541.54
	5427.45	3094.05		5936.42	3362.73		8880.7	2972.42		6790.75	3154.43		11469.5	3104.48		9885.24	2955.63		8103.24	2103.55		7708.7	2165.14		12479.6	2299.18		7781.63	2322.95		6861.56	2882.4		6277.61	2808.65		10811.9	2333.05		6999.3	2347.18		5494.49	2042.29		5113.39	2002.57		7929.05
	background signal			background signal			background signal			background signal			background signal			background signal			background signal			background signal			background signal			background signal			background signal			background signal			background signal			background signal			background signal			background signal			background signal
	1822.75			1866.67			2012.38			1971.22			1999.67			2132.25			1984.31			1922.06			1980.56			2078			1992.89			1883.5			2185.17			1846.5			1826.03			2132			1857.5
	1876.67			1839.5			2088.25			1839.62			1874.28			1976.97			1954.89			1838			3095			2006.67			2021.42			1896			2057.83			2385.11			1742.67			1803.08			2108.38
	1828.67			1823.5			2149.81			1929.06			1842.08			1895.42			1874.03			2050.5			2125.83			1869.67			1839.5			2010			2601.33			3678.83			1775			1941.11			1819.59
	1878.33			1828			1932.25			1829.25			1794.83			1876.33			1795.33			2044.33			2113.83			1856.33			1963.44			1904.33			1949			2185.33			1756.5			1934.64			2060.94
	1851.6			1839.42			2045.67			1892.29			1877.72			1970.24			1902.14			1963.72			2328.81			1952.67			1954.31			1923.46			2198.33			2523.94			1775.05			1952.71			1961.6
	average-background			average-background			average-background			average-background			average-background			average-background			average-background			average-background			average-background			average-background			average-background			average-background			average-background			average-background			average-background			average-background			average-background
	3575.84			4097			6835.03			4898.46			9591.81			7914.99			6201.1			5744.97			10150.8			5828.97			4907.25			4354.15			8613.54			4475.35			3719.44			3160.68			5967.45
151103	10min 42C
clone C
	daughter cell			mother cell			daughter/mother
averages	GFP-SidC	mCHerry 2PH PLC		GFP-SidC	mCHerry 2PH PLC		GFP-SidC	mCHerry 2PH PLC
	5427.45	3094.05		5936.42	3362.73		0.914263	0.920098
	8880.7	2972.42		6790.75	3154.43		1.30776	0.942303
	11469.5	3104.48		9885.24	2955.63		1.16027	1.05036
	8103.24	2103.55		7708.7	2165.14		1.05118	0.971555
	12479.6	2299.18		7781.63	2322.95		1.60373	0.989767
	6861.56	2882.4		6277.61	2808.65		1.09302	1.02626
	10811.9	2333.05		6999.3	2347.18		1.54471	0.993982
	5494.49	2042.29		5113.39	2002.57		1.07453	1.01983
	7929.05	2478.66		6534.52	2336.77		1.21341	1.06072
	12749.1	2031.67		8412.61	1964.85		1.51548	1.03401
	7417.53			5617.14			1.32052
	6592.15	2261.03		5904.83	2201.66		1.1164	1.02697
	7023.83	3642.12		7627.24	3984.1		0.920888	0.914163
	7005.45	2770.8		5327.86	2832.69		1.31487	0.978155
	10339.4	2298.33		7945.16	2258.63		1.30135	1.01758
	11313.3	2244.71		8637.68	2133.01		1.30977	1.05237
	6265.47	3056.23		6260.06	2918.6		1.00086	1.04716
	13288.9	2813.57		10951.9	2592.54		1.21338	1.08526
	9245.2	2199.3		5956.11	2179.5		1.55222	1.00909
	9523			6519.6			1.46067
	5773.21	3351.19		5591.46	3719.33		1.03251	0.901021
	8761.63	2630.48		7037.11	2644.26		1.23913	1.00214
151103	10min 42C
clone C	minus background
	daughter cell			mother cell			daughter/mother
averages	GFP-SidC			GFP-SidC			GFP-SidC
	3575.84			4097			0.872795
	6835.03			4898.46			1.39534
	9591.81			7914.99			1.21185
	6201.1			5744.97			1.07939
	10150.8			5828.97			1.74145
	4907.25			4354.15			1.12703
	8613.54			4475.35			1.92466
	3719.44			3160.68			1.17679
	5967.45			4610.51			1.29431
	10872.6			6415.58			1.69471
	4915.5			3738.02			1.315
	4410.31			3863.67			1.14148
	4998.63			5629.31			0.887964
	3864.43			3131.86			1.23391
	8246.52			5954.87			1.38484
	8922.81			6346.81			1.40587
	4122.3			3994.24			1.03206
	11149.2			9051.64			1.23173
	7259.13			3949.68			1.8379
	7488.98			4517.93			1.65761
	3255.25			2957.81			1.10056
	6622.28			4982.69			1.3213
[truncated: 51 more columns]

## Sheet: 26C exp C
151103	clone C	26C
	image 36		daughter cell				mother cell					image 36		daughter cell				mother cell					image 35		daughter cell				mother cell					image 35		daughter cell				mother cell					image 31		daughter cell
	1st cell											2nd cell											1st cell											2nd cell
			GFP-SidC		mCHerry 2PH PLC			GFP-SidC		mCHerry 2PH PLC				GFP-SidC		mCHerry 2PH PLC			GFP-SidC		mCHerry 2PH PLC				GFP-SidC		mCHerry 2PH PLC			GFP-SidC		mCHerry 2PH PLC				GFP-SidC		mCHerry 2PH PLC			GFP-SidC		mCHerry 2PH PLC				GFP-SidC		mCHerry 2PH PLC
		0	2146.5	0	1803.75		0	3258.33	0	1861.33			0	1907	0	1780.33		0	1827	0	1794			0	2015	0	1773.78		0	1917.44	0	1820.33			0	1986.22	0	1798.89		0	1854.33	0	1793.89			0	2883.25	0	1785.5
		0.14421	2556.29	0.14421	1826.19		0.14421	2777.59	0.14421	1849.17			0.14421	2255.23	0.14421	1737.87		0.14421	1858.77	0.14421	1717.94			0.14421	1978.34	0.14421	1780.44		0.14421	1890.94	0.14421	1763.35			0.14421	2041.5	0.14421	1791.29		0.14421	1863.55	0.14421	1746.2			0.14421	3233.02	0.14421	1760.48
		0.28842	3486.76	0.28842	1884.12		0.28842	3345.91	0.28842	1997.72			0.28842	2987.77	0.28842	1805.9		0.28842	1968.75	0.28842	1761.4			0.28842	2031.54	0.28842	1769.23		0.28842	1931.85	0.28842	1751.54			0.28842	2212.63	0.28842	1815.96		0.28842	1836.54	0.28842	1812.63			0.28842	4204.85	0.28842	1900.43
		0.43263	7719.88	0.43263	1997.96		0.43263	5837.89	0.43263	2188.6			0.43263	6853.17	0.43263	2074.17		0.43263	2204.43	0.43263	1819.88			0.43263	2090.8	0.43263	1765.42		0.43263	1987.9	0.43263	1821.71			0.43263	2449.99	0.43263	1780.51		0.43263	1885.04	0.43263	1887.59			0.43263	7511.21	0.43263	2131.39
		0.57684	20114.8	0.57684	2426.75		0.57684	9001.65	0.57684	2415.76			0.57684	18123.1	0.57684	2225.17		0.57684	3608.93	0.57684	1968.04			0.57684	2369.36	0.57684	1819.74		0.57684	2054.25	0.57684	1891.14			0.57684	2634.09	0.57684	1816.08		0.57684	1833.07	0.57684	1812.88			0.57684	17580.5	0.57684	2465.6
		0.72105	28371.8	0.72105	2209.64		0.72105	7402.01	0.72105	2494.18			0.72105	34014.7	0.72105	2341.7		0.72105	5720.49	0.72105	2159.05			0.72105	3459.46	0.72105	1887.04		0.72105	2109.35	0.72105	2012.05			0.72105	2843.82	0.72105	1879.92		0.72105	1886.45	0.72105	1932.37			0.72105	33671.3	0.72105	2736.43
		0.86526	25675.2	0.86526	2086.17		0.86526	5418.58	0.86526	2281.46			0.86526	34403	0.86526	2135.93		0.86526	6031.62	0.86526	2239.88			0.86526	8729.26	0.86526	2145.13		0.86526	2413.38	0.86526	2477.34			0.86526	5467.21	0.86526	2016.2		0.86526	2030.54	0.86526	2245.82			0.86526	41225.4	0.86526	2519.21
		1.00947	19714.9	1.00947	2039.83		1.00947	4254.53	1.00947	2003.79			1.00947	26491.5	1.00947	2053.48		1.00947	4611.02	1.00947	2046.09			1.00947	24501	1.00947	2862.1		1.00947	3185.31	1.00947	2719.45			1.00947	11843.4	1.00947	2386.48		1.00947	2180.56	1.00947	2603.89			1.00947	34444	1.00947	2126.9
		1.15368	18140.8	1.15368	1972.78		1.15368	3833.45	1.15368	1915.48			1.15368	20921.4	1.15368	2027.67		1.15368	4128.61	1.15368	2046.74			1.15368	41805.5	1.15368	2870.93		1.15368	3853.15	1.15368	2408.18			1.15368	20785.2	1.15368	2771.36		1.15368	2836.99	1.15368	3095.63			1.15368	28470.9	1.15368	1916.94
		1.29789	22330.5	1.29789	1903.5		1.29789	3888.92	1.29789	1911.01			1.29789	16942.3	1.29789	2021.12		1.29789	5268.2	1.29789	1928.61			1.29789	34995.8	1.29789	2536.05		1.29789	4222.33	1.29789	2114.17			1.29789	23358.1	1.29789	2636.02		1.29789	3429.77	1.29789	2950.64			1.29789	31825.9	1.29789	1911.38
		1.4421	29596.7	1.4421	1908.94		1.4421	4272.03	1.4421	1987.53			1.4421	14270.1	1.4421	1993.61		1.4421	6958.23	1.4421	1781.59			1.4421	17983.3	1.4421	2122.72		1.4421	4044.08	1.4421	2023.3			1.4421	20016.5	1.4421	2206.84		1.4421	3022.66	1.4421	2377.91			1.4421	39865.8	1.4421	1853.52
		1.58631	34782.6	1.58631	1938.91		1.58631	4000.52	1.58631	1926.1			1.58631	13494.4	1.58631	1884.3		1.58631	6968.67	1.58631	1907.89			1.58631	11523.4	1.58631	2001.74		1.58631	3446.04	1.58631	1969.7			1.58631	16780.8	1.58631	1966.54		1.58631	2761.49	1.58631	2095.85			1.58631	45326.5	1.58631	1936.55
		1.73052	35770.4	1.73052	1913		1.73052	4094.76	1.73052	1891.21			1.73052	16193.6	1.73052	1959.8		1.73052	5977.19	1.73052	1857.81			1.73052	10889.9	1.73052	2000.15		1.73052	3041.55	1.73052	1981.8			1.73052	15736.5	1.73052	1924.07		1.73052	3500.91	1.73052	1975.29			1.73052	45894.7	1.73052	2004.72
		1.87473	32681.7	1.87473	1952.97		1.87473	4465.68	1.87473	1906.19			1.87473	23324.2	1.87473	1926.55		1.87473	5864.21	1.87473	1846.89			1.87473	14841.6	1.87473	2017.5		1.87473	2679.05	1.87473	1933.21			1.87473	13027.5	1.87473	1960.3		1.87473	3512.69	1.87473	2012.25			1.87473	40729	1.87473	1891.65
		2.01895	32054.7	2.01895	1998.48		2.01895	4811.35	2.01895	1811.24			2.01895	25342.4	2.01895	1901.28		2.01895	6465.44	2.01895	1850.84			2.01895	25700.9	2.01895	2062.14		2.01895	2413.9	2.01895	1960.36			2.01895	9946.04	2.01895	1946.22		2.01895	3416	2.01895	1961.33			2.01895	33120.6	2.01895	1839.46
		2.16316	32388.3	2.16316	1935.58		2.16316	4985.38	2.16316	1853.71			2.16316	22940.1	2.16316	1980.2		2.16316	7279.11	2.16316	1884.33			2.16316	41089.8	2.16316	2037.81		2.16316	2268	2.16316	1937.39			2.16316	8736.22	2.16316	2000.56		2.16316	3132.07	2.16316	1980.75			2.16316	30259.9	2.16316	1823.56
		2.30737	35242.3	2.30737	1944.08		2.30737	5076.37	2.30737	1895.91			2.30737	19930.7	2.30737	2071.78		2.30737	7875.32	2.30737	1871.65			2.30737	46731.6	2.30737	2177.87		2.30737	2270.03	2.30737	1883.86			2.30737	9896.07	2.30737	1994.84		2.30737	3063.55	2.30737	2046.37			2.30737	32204.6	2.30737	1854.99
		2.45158	40388.9	2.45158	2049.47		2.45158	5422.82	2.45158	1844.04			2.45158	19207.4	2.45158	1932.87		2.45158	7994.98	2.45158	2004.65			2.45158	39325.6	2.45158	2145.25		2.45158	2280.04	2.45158	1899.96			2.45158	10362.7	2.45158	1994.53		2.45158	2899.29	2.45158	1908.22			2.45158	31639.4	2.45158	1881.99
		2.59579	41462.9	2.59579	2041.38		2.59579	6158.05	2.59579	1899.9			2.59579	22189	2.59579	1969.41		2.59579	8740.95	2.59579	1989.81			2.59579	25670.7	2.59579	2006.2		2.59579	2144.28	2.59579	1874.06			2.59579	9876.27	2.59579	2073.72		2.59579	2885.76	2.59579	1920.67			2.59579	28040.8	2.59579	1899.74
		2.74	37894.6	2.74	2146.12		2.74	6719.59	2.74	1890.73			2.74	25333.6	2.74	2065.75		2.74	8984.54	2.74	2014.82			2.74	14875.3	2.74	1951.48		2.74	2218.66	2.74	1942.92			2.74	9574.46	2.74	1975.79		2.74	2666.93	2.74	1897.24			2.74	23078.5	2.74	1990.13
		2.88421	33541.1	2.88421	2141.4		2.88421	6833.3	2.88421	1917.73			2.88421	26219.1	2.88421	2008.34		2.88421	7419.83	2.88421	1876.67			2.88421	14787.9	2.88421	1905.6		2.88421	2138.11	2.88421	1962.46			2.88421	11277.5	2.88421	2071.93		2.88421	2766.5	2.88421	2002.31			2.88421	20299.9	2.88421	1926.97
		3.02842	36884.2	3.02842	2284.75		3.02842	6569.48	3.02842	1906.33			3.02842	26495.1	3.02842	1985.26		3.02842	7278.56	3.02842	1816.99			3.02842	20428.6	3.02842	1927.18		3.02842	2295.29	3.02842	1951.05			3.02842	11838.4	3.02842	2115.8		3.02842	3140.61	3.02842	1978.72			3.02842	20554.6	3.02842	1927.48
		3.17263	39674.7	3.17263	2392.53		3.17263	6141	3.17263	1920.75			3.17263	21397.9	3.17263	2004.52		3.17263	7270.66	3.17263	1774.79			3.17263	28863	3.17263	2041		3.17263	2396.01	3.17263	1970.13			3.17263	13295.3	3.17263	2020.25		3.17263	3031.36	3.17263	1998.37			3.17263	23743.8	3.17263	1912.73
		3.31684	30202.5	3.31684	2171.2		3.31684	5822.27	3.31684	1835.98			3.31684	15941.9	3.31684	1957.81		3.31684	7324.41	3.31684	1859.38			3.31684	32162	3.31684	2063.03		3.31684	2545.77	3.31684	1987.62			3.31684	15237.5	3.31684	1889.59		3.31684	2760.03	3.31684	1965.24			3.31684	27317.9	3.31684	1987.67
		3.46105	12386.8	3.46105	1761.92		3.46105	5154.12	3.46105	1850			3.46105	12863.5	3.46105	1954.8		3.46105	6830.11	3.46105	1886.21			3.46105	34321.6	3.46105	2382.33		3.46105	2925.48	3.46105	1980.27			3.46105	15861.3	3.46105	2014.18		3.46105	2839.52	3.46105	2007.81			3.46105	29480.8	3.46105	2015.98
		3.60526	5217.74	3.60526	1815.12		3.60526	4202.08	3.60526	1896.02			3.60526	13867.2	3.60526	2148.85		3.60526	6151.72	3.60526	1861.75			3.60526	41947.9	3.60526	2054.03		3.60526	3152.05	3.60526	1990.23			3.60526	14228.1	3.60526	2180.78		3.60526	3238.05	3.60526	1852.59			3.60526	28400.6	3.60526	2139.26
		3.74947	3120.36	3.74947	1779.3		3.74947	3638.3	3.74947	1896.5			3.74947	18279.7	3.74947	2335.53		3.74947	5393.48	3.74947	1988.93			3.74947	41107.5	3.74947	2248.04		3.74947	3171.34	3.74947	2008.87			3.74947	12743.1	3.74947	2119.22		3.74947	3424.03	3.74947	1941.63			3.74947	29529.7	3.74947	2253.83
		3.89368	2181.5	3.89368	1743		3.89368	3131.11	3.89368	1982.19			3.89368	22425.6	3.89368	2811.5		3.89368	5403.53	3.89368	1894.16			3.89368	35757.7	3.89368	2180.68		3.89368	3082.5	3.89368	2046			3.89368	13429.9	3.89368	2042.58		3.89368	3631.45	3.89368	1973.7			3.89368	38630	3.89368	2697.42
							4.03789	3333.23	4.03789	1890.16			4.03789	16229.5	4.03789	2287.26		4.03789	5570.52	4.03789	1802.67			4.03789	35383.8	4.03789	2159.97		4.03789	2924.45	4.03789	2049.89			4.03789	14219.5	4.03789	1992.59		4.03789	3741.22	4.03789	1940.33			4.03789	54852.4	4.03789	3038.06
							4.1821	3336.7	4.1821	1879.77			4.1821	7837.72	4.1821	1894.12		4.1821	6474.17	4.1821	1839.59			4.1821	37511.2	4.1821	1995.38		4.1821	2912.65	4.1821	2042.27			4.1821	12047.7	4.1821	2028.8		4.1821	3183.41	4.1821	1887.91			4.1821	59071.1	4.1821	2228.95
		0	4991.5	0	2181.17		4.32631	3455.08	4.32631	1907.1			4.32631	3348.1	4.32631	1742.62		4.32631	8151.33	4.32631	1840.33			4.32631	31347.7	4.32631	2131.9		4.32631	2909.81	4.32631	2077.94			4.32631	13573.7	4.32631	2206.41		4.32631	2799.25	4.32631	1929.99			4.32631	38968.8	4.32631	2127.73
		0.14421	3961.34	0.14421	2058.91		4.47052	3445.19	4.47052	1896.09			4.47052	2384.74	4.47052	1764.43		4.47052	8363.29	4.47052	1887.36			4.47052	22971.5	4.47052	2164.59		4.47052	3001.03	4.47052	1973.13			4.47052	24326.2	4.47052	2838.07		4.47052	2805.14	4.47052	1938.99			4.47052	15511.3	4.47052	1953.7
		0.28842	4951.46	0.28842	1939.53		4.61473	3654.21	4.61473	1895.21			4.61473	2075.14	4.61473	1803.28		4.61473	8611.34	4.61473	1897.8			4.61473	18596.3	4.61473	2127.59		4.61473	3547.59	4.61473	2024.13			4.61473	39632.5	4.61473	3268.19		4.61473	2608.65	4.61473	1951.75			4.61473	5879.85	4.61473	1837.08
		0.43263	12584	0.43263	2047.1		4.75894	4298.81	4.75894	1942.92			4.75894	1941.22	4.75894	1829.11		4.75894	10952.1	4.75894	1901.33			4.75894	17683.2	4.75894	2106.54		4.75894	3837.63	4.75894	2032.9			4.75894	39165.9	4.75894	3099.46		4.75894	2535.04	4.75894	2057.4			4.75894	3459.89	4.75894	1734.64
		0.57684	23463.7	0.57684	2366.02		4.90315	4269.22	4.90315	1918.37								4.90315	15647.3	4.90315	1944.97			4.90315	21707.9	4.90315	2202.28		4.90315	3917.78	4.90315	1898.67			4.90315	21124.1	4.90315	2186.6		4.90315	2695.66	4.90315	1954.34			4.90315	2805.32	4.90315	1716.2
		0.72105	27121.9	0.72105	2582.38		5.04736	4676.31	5.04736	1953.72			0	3231.67	0	1920.33		5.04736	12098.3	5.04736	2000.48			5.04736	31604.7	5.04736	2747.93		5.04736	4095.8	5.04736	1918.55			5.04736	8126.14	5.04736	1903.44		5.04736	2804.67	5.04736	1954.83			5.04736	2314	5.04736	1737.61
		0.86526	25625.7	0.86526	2370.13		5.19157	6600.58	5.19157	2135.45			0.14421	3291.61	0.14421	1813.91		5.19157	8093.85	5.19157	2204.73			5.19157	34142.8	5.19157	2912.51		5.19157	4468.31	5.19157	1922.23			5.19157	3286.34	5.19157	1770.48		5.19157	3309.48	5.19157	1940.38
		1.00947	26732	1.00947	2183.11		5.33578	7958.79	5.33578	2288.38			0.28842	5989.44	0.28842	2008.64		5.33578	7378.65	5.33578	2347.11			5.33578	20754.7	5.33578	2567.11		5.33578	4357.64	5.33578	1961.48			5.33578	2404.82	5.33578	1739.5		5.33578	4080.59	5.33578	1940.01			0	2544.67	0	1803.83
		1.15368	27206.6	1.15368	2024.12		5.47999	5950.3	5.47999	2294.55			0.43263	11987.5	0.43263	2162.53		5.47999	6844.87	5.47999	2200.5			5.47999	7990.74	5.47999	2076.55		5.47999	4125.81	5.47999	1930.23			5.47999	2244.3	5.47999	1801.57		5.47999	5172.37	5.47999	1893.9			0.14421	2627.06	0.14421	1853.21
		1.29789	22904.4	1.29789	1980.87		5.6242	3443.05	5.6242	2161.18			0.57684	16317.1	0.57684	2370.41		5.6242	4357.04	5.6242	2039.52			5.6242	3564.06	5.6242	1803.38		5.6242	3771.64	5.6242	1890.58			5.6242	2018.33	5.6242	1805.67		5.6242	5965.94	5.6242	1912.55			0.28842	2721.09	0.28842	1770.23
		1.4421	21874	1.4421	1973.56		5.76841	2325.22	5.76841	1894.58			0.72105	14056.5	0.72105	2377.82		5.76841	2694.84	5.76841	1866.52			5.76841	2647.51	5.76841	1769.26		5.76841	3445.22	5.76841	1875.56								5.76841	6071.83	5.76841	2020.54			0.43263	2975.06	0.43263	1779.43
		1.58631	26197	1.58631	1982.71		5.91263	1908.05	5.91263	1850.13			0.86526	10087.4	0.86526	1936.77		5.91263	2095.63	5.91263	1756.55			5.91263	2190.12	5.91263	1814.8		5.91263	3636.16	5.91263	1881.39			0	1948	0	1841.33		5.91263	5461.22	5.91263	1988.5			0.57684	3321.81	0.57684	1869.61
		1.73052	31430.5	1.73052	2003.5		6.05684	1869.27	6.05684	1911.8			1.00947	7523.47	1.00947	1856.22		6.05684	1853.01	6.05684	1765.44			6.05684	2001.59	6.05684	1857.36		6.05684	3438.55	6.05684	1867.84			0.14421	2042.28	0.14421	1851.47		6.05684	5685.44	6.05684	1963.44			0.72105	4993.34	0.72105	1867.96
		1.87473	31963.4	1.87473	1980.14		6.20105	1886.14	6.20105	1823.42			1.15368	6845.39	1.15368	1879		6.20105	1837.11	6.20105	1737.81			6.20105	2009.07	6.20105	1772.78		6.20105	2878.94	6.20105	1944.11			0.28842	2083.84	0.28842	1803		6.20105	6430.69	6.20105	1889.48			0.86526	11788.6	0.86526	2034.04
		2.01895	29693.8	2.01895	1933.92		6.34526	1839	6.34526	1777			1.29789	7780.52	1.29789	1865.53		6.34526	1822	6.34526	1779.91			6.34526	1991.22	6.34526	1850		6.34526	2443.32	6.34526	2006.64			0.43263	2264.36	0.43263	1852.48		6.34526	4853.82	6.34526	2042.73			1.00947	29158.2	1.00947	2482.47
		2.16316	24351.4	2.16316	1988.13								1.4421	8706.21	1.4421	1885.77		6.48947	1905	6.48947	1769.33								6.48947	2296.49	6.48947	2044.18			0.57684	2948.75	0.57684	1916.44		6.48947	3394.77	6.48947	2160.47			1.15368	47720.7	1.15368	2773.71
		2.30737	20958.4	2.30737	1896.66		0	2229.33	0	1774.33			1.58631	11716.4	1.58631	1850.65								0	2209.78	0	1813.22		6.63368	2248.89	6.63368	2232.97			0.72105	6141.08	0.72105	2245.64		6.63368	3087.41	6.63368	2708.19			1.29789	42863.7	1.29789	2626.15
		2.45158	20713.2	2.45158	1974.44		0.14421	2216.88	0.14421	1764.49			1.73052	15007.6	1.73052	1847.04		0	1945.56	0	1760.78			0.14421	2190	0.14421	1876.01		6.77789	2251.48	6.77789	2320.06			0.86526	14083	0.86526	2799.55		6.77789	3552.16	6.77789	3035.58			1.4421	32670.9	1.4421	2130.99
		2.59579	23230.7	2.59579	1931.01		0.28842	2587.23	0.28842	1809.4			1.87473	18954.2	1.87473	1854.05		0.14421	2009.12	0.14421	1783.97			0.28842	2327.24	0.28842	1831.32		6.9221	2746.58	6.9221	2570.96			1.00947	22634.1	1.00947	2732.32		6.9221	3560.54	6.9221	2827.37			1.58631	33385.4	1.58631	1911.41
		2.74	30570.1	2.74	1823.48		0.43263	3856.97	0.43263	1901.38			2.01895	21101.6	2.01895	1932.37		0.28842	2413.63	0.28842	1700.91			0.43263	2746.45	0.43263	1808.26		7.06631	2615.72	7.06631	2346.47			1.15368	19881.2	1.15368	2332.96		7.06631	3213.5	7.06631	2299.56			1.73052	42468.8	1.73052	1911.99
		2.88421	42914.6	2.88421	1981.28		0.57684	7262.97	0.57684	2281.11			2.16316	22580.1	2.16316	1908.53		0.43263	3706.53	0.43263	2153.59			0.57684	4117.79	0.57684	1841.24		7.21052	2300.48	7.21052	1995.68			1.29789	13747.6	1.29789	2153.65		7.21052	2408.88	7.21052	1952.5			1.87473	44530.1	1.87473	1896.73
		3.02842	56616.1	3.02842	2239.58		0.72105	10688.8	0.72105	2615.08			2.30737	23543.5	2.30737	1947.1		0.57684	5804.62	0.57684	2472.04			0.72105	8718.07	0.72105	2166.9		7.35473	1884.2	7.35473	1891.16			1.4421	11786.2	1.4421	2050.26		7.35473	2153.26	7.35473	1795.46			2.01895	33950.5	2.01895	1959.41
		3.17263	54835.2	3.17263	2543.49		0.86526	10072	0.86526	2440.12			2.45158	22170.3	2.45158	1984.67		0.72105	6045.2	0.72105	2327.76			0.86526	22113.4	0.86526	2774.2		7.49894	1827.32	7.49894	1895.29			1.58631	12476.8	1.58631	2108.02		7.49894	1907.52	7.49894	1831.24			2.16316	29540.4	2.16316	1854.59
		3.31684	30491.5	3.31684	2475.49		1.00947	6236.48	1.00947	2129.61			2.59579	21941.2	2.59579	1913.63		0.86526	4385.25	0.86526	2149.28			1.00947	42480.1	1.00947	2929.39		7.64315	1807.83	7.64315	1815.29			1.73052	14579.7	1.73052	2248.34		7.64315	1888.81	7.64315	1776.13			2.30737	26275.2	2.30737	1854.19
		3.46105	10974.3	3.46105	2067.54		1.15368	4066	1.15368	1994.57			2.74	21328	2.74	1858.09		1.00947	4089.57	1.00947	1949.07			1.15368	51579.9	1.15368	2896.82		7.78736	1847.33	7.78736	1785.11			1.87473	16245.6	1.87473	2097.58		7.78736	1868.75	7.78736	1787.33			2.45158	24109.1	2.45158	1942.34
		3.60526	4211.03	3.60526	1836.91		1.29789	3213.8	1.29789	1879.86			2.88421	23075.3	2.88421	1939.41		1.15368	5061.14	1.15368	1931.94			1.29789	37747.8	1.29789	2559.91								2.01895	16123.8	2.01895	1985.42		7.93157	1864.05	7.93157	1851.16			2.59579	23912.7	2.59579	2015.59
		3.74947	2499.5	3.74947	1759.5		1.4421	3083.6	1.4421	1972.22			3.02842	22416	3.02842	1929.56		1.29789	6100.6	1.29789	1856.18			1.4421	23215.4	1.4421	2170.4		0	1941.89	0	1939.78			2.16316	14845.1	2.16316	2050.7		8.07578	1878.67	8.07578	1933.67			2.74	24118.2	2.74	2075.71
							1.58631	3023.61	1.58631	1941.69			3.17263	22689.4	3.17263	1860.44		1.4421	5930.02	1.4421	1855.35			1.58631	19234.8	1.58631	2008.31		0.14421	1856.16	0.14421	1920.17			2.30737	12992.2	2.30737	2022.93								2.88421	27310	2.88421	1893.61
							1.73052	3089.25	1.73052	1917.5			3.31684	22023.3	3.31684	1968.29		1.58631	5158.9	1.58631	1857.19			1.73052	19625.3	1.73052	2144.45		0.28842	1876.62	0.28842	1786.91			2.45158	12021.4	2.45158	1957.73		0	1773.33	0	1787.67			3.02842	35599.6	3.02842	1872.01
							1.87473	3434.29	1.87473	1765.28			3.46105	25951.5	3.46105	2163.43		1.73052	4384.75	1.73052	1973.32			1.87473	21542.9	1.87473	2121.45		0.43263	1865.78	0.43263	1859.84			2.59579	12779.9	2.59579	2017.12		0.14421	1837.21	0.14421	1817.48			3.17263	40265.2	3.17263	1888.05
							2.01895	3014	2.01895	1850.35			3.60526	32395.5	3.60526	2390.41		1.87473	4296.77	1.87473	1931.85			2.01895	26124.5	2.01895	2242.78		0.57684	1958.84	0.57684	1889.31			2.74	13788.3	2.74	1922.99		0.28842	1872.16	0.28842	1924.69			3.31684	34304.3	3.31684	1884.5
							2.16316	3997.31	2.16316	1850.18			3.74947	34474.8	3.74947	2362.22		2.01895	4835.91	2.01895	1934.22			2.16316	27357.1	2.16316	2209.24		0.72105	2078.65	0.72105	1930.37			2.88421	13358.1	2.88421	2058.9		0.43263	1989.98	0.43263	1898.57			3.46105	27256.1	3.46105	1906.49
							2.30737	5165.11	2.30737	1967.96			3.89368	21966.1	3.89368	2096.73		2.16316	5443.99	2.16316	1907.02			2.30737	27690.4	2.30737	2196.96		0.86526	2283.17	0.86526	2438.58			3.02842	13270.2	3.02842	1916.5		0.57684	2276.09	0.57684	2089.34			3.60526	26481	3.60526	1906.11
							2.45158	5175.3	2.45158	1940.88			4.03789	7942.39	4.03789	1791.1		2.30737	6736.15	2.30737	1918.41			2.45158	32722.9	2.45158	2204.8		1.00947	2504.48	1.00947	2486.94			3.17263	13781.6	3.17263	2111.77		0.72105	2604.44	0.72105	2594.52			3.74947	28051.5	3.74947	1893.56
							2.59579	4306.98	2.59579	2022.85			4.1821	3409.28	4.1821	1826.28		2.45158	9006.27	2.45158	1921.57			2.59579	38636.5	2.59579	2121.78		1.15368	2299.97	1.15368	2428.77			3.31684	12360.2	3.31684	2035.78		0.86526	2966.22	0.86526	2695.46			3.89368	30314.1	3.89368	1957.71
							2.74	3853.66	2.74	1974.69			4.32631	2368.28	4.32631	1793.44		2.59579	10407	2.59579	1908.49			2.74	44290.2	2.74	2318.67		1.29789	2377.11	1.29789	2266.92			3.46105	13717.7	3.46105	2133.35		1.00947	2855.49	1.00947	2390.89			4.03789	29956.1	4.03789	2075.44
							2.88421	4035.07	2.88421	1947.92			4.47052	2002.1	4.47052	1754.42		2.74	11058.2	2.74	1881.72			2.88421	42217.6	2.88421	2075.42		1.4421	2408.08	1.4421	1990.53			3.60526	17289	3.60526	2079.94		1.15368	2718.91	1.15368	2179.79			4.1821	28938.5	4.1821	1999.78
							3.02842	3818.98	3.02842	1846.23			4.61473	1970.08	4.61473	1748.23		2.88421	10566.1	2.88421	1836.92			3.02842	40286.5	3.02842	2127.66		1.58631	2717.67	1.58631	1985.65			3.74947	22440.2	3.74947	1927.37		1.29789	2901.57	1.29789	2122.82			4.32631	38009.9	4.32631	2084.29
							3.17263	3839.77	3.17263	1876.73			4.75894	1884.59	4.75894	1776.1		3.02842	9555.47	3.02842	1884.05			3.17263	38412.4	3.17263	2046.99		1.73052	3398.79	1.73052	1928.9			3.89368	31027.2	3.89368	2178.16		1.4421	4158.47	1.4421	2042.09			4.47052	56017.8	4.47052	2552.01
							3.31684	3966.05	3.31684	1845.07			4.90315	1819.56	4.90315	1800.78		3.17263	8308.01	3.17263	1957.8			3.31684	32299.9	3.31684	2008.18		1.87473	4431.74	1.87473	2023.37			4.03789	35684.9	4.03789	2244.14		1.58631	6334.7	1.58631	1963.49			4.61473	61415.7	4.61473	2820.66
							3.46105	3823.67	3.46105	1885.17								3.31684	7519.16	3.31684	1927.79			3.46105	25342	3.46105	2039.64		2.01895	4238.7	2.01895	1979.22			4.1821	34676.9	4.1821	2488.91		1.73052	8220.71	1.73052	1929.22			4.75894	40824.1	4.75894	2481.64
							3.60526	3913.28	3.60526	1920.73								3.46105	6600.38	3.46105	1868.56			3.60526	22804.2	3.60526	2068.96		2.16316	4367.34	2.16316	1820.81			4.32631	37331.9	4.32631	2749.43		1.87473	7262.75	1.87473	1989.11			4.90315	16022.6	4.90315	1965.65
							3.74947	3776.35	3.74947	1923.88								3.60526	6393.85	3.60526	1851.99			3.74947	21551.7	3.74947	2143.09		2.30737	4369.9	2.30737	1873.81			4.47052	38050.6	4.47052	2845.06		2.01895	5428.59	2.01895	1970.23			5.04736	6122.83	5.04736	1741.03
							3.89368	3619.9	3.89368	1882.68								3.74947	6576.13	3.74947	1877.37			3.89368	19120.2	3.89368	2154.61		2.45158	4573.11	2.45158	1970.9			4.61473	27720.7	4.61473	2497.55		2.16316	5097.01	2.16316	1903.69			5.19157	3916.57	5.19157	1737.67
							4.03789	3889.1	4.03789	1894.74								3.89368	6348.86	3.89368	1846.87			4.03789	17769	4.03789	2212.92		2.59579	4217.46	2.59579	2025.27			4.75894	12290.9	4.75894	1911.75		2.30737	5644.93	2.30737	1886.8			5.33578	3236.09	5.33578	1767.69
							4.1821	4367.81	4.1821	1864.89								4.03789	5303.62	4.03789	1897.95			4.1821	18009.3	4.1821	2290.82		2.74	3909.44	2.74	1899.22			4.90315	5479.35	4.90315	1849.74		2.45158	4652.35	2.45158	1899.31			5.47999	2984.5	5.47999	1766
							4.32631	4839.44	4.32631	1846.5								4.1821	4032.82	4.1821	1869.99			4.32631	22267.1	4.32631	2349.39		2.88421	3325.69	2.88421	1932.28			5.04736	3142.83	5.04736	1799.85		2.59579	3470.06	2.59579	2056.29
							4.47052	4515.49	4.47052	1868.51								4.32631	3251.64	4.32631	1982.29			4.47052	29433.8	4.47052	2520.62		3.02842	3258.55	3.02842	1976.9			5.19157	2618.02	5.19157	1820.82		2.74	2572.75	2.74	1947.84
							4.61473	3951.96	4.61473	1870.48								4.47052	3490.13	4.47052	2079.52			4.61473	31755.1	4.61473	2540.67		3.17263	2766.15	3.17263	2044.15			5.33578	2124.12	5.33578	1749.77		2.88421	2237.56	2.88421	1886.19
							4.75894	3852.56	4.75894	1875.56								4.61473	3772.18	4.61473	2191.74			4.75894	21739.2	4.75894	2490.94		3.31684	2848.27	3.31684	1933.59			5.47999	2113.62	5.47999	1800.62		3.02842	2267.92	3.02842	2047.98
							4.90315	3764.88	4.90315	1942.17								4.75894	4734.59	4.75894	2390.65			4.90315	9087.7	4.90315	2097.18		3.46105	2952.2	3.46105	1924.12			5.6242	1875.14	5.6242	1818		3.17263	2195.18	3.17263	2013.26
							5.04736	3664.41	5.04736	2046.23								4.90315	5159.31	4.90315	2354.8			5.04736	4408.73	5.04736	1912.4		3.60526	3001.3	3.60526	1903.32			5.76841	1872.93	5.76841	1787.86		3.31684	2235.72	3.31684	1885.84
							5.19157	4131.75	5.19157	2193.58								5.04736	4281.28	5.04736	2120.96			5.19157	2684.46	5.19157	1902.75		3.74947	2989.94	3.74947	1916.35			5.91263	1875.22	5.91263	1766.78		3.46105	2106.71	3.46105	1931.31
							5.33578	5136.21	5.33578	2497.58								5.19157	2376.53	5.19157	1765.65			5.33578	2385.78	5.33578	1716.62		3.89368	2723.93	3.89368	1926.05								3.60526	2508.01	3.60526	1938.71
							5.47999	4996.27	5.47999	2496.8								5.33578	2122.58	5.33578	1744.87			5.47999	2010.67	5.47999	1786.67		4.03789	2977.47	4.03789	1969.25								3.74947	2489	3.74947	2002.59
							5.6242	3022.59	5.6242	2239.31								5.47999	1890.42	5.47999	1799.03								4.1821	2907.68	4.1821	1947.07								3.89368	2381.76	3.89368	2032.96
							5.76841	2079.43	5.76841	1846.52								5.6242	1864.46	5.6242	1770.87								4.32631	3020.7	4.32631	1919.21								4.03789	2829.48	4.03789	1975.57
							5.91263	1888.98	5.91263	1745.73								5.76841	1847.99	5.76841	1750.66								4.47052	2799.52	4.47052	1929.59								4.1821	2865.86	4.1821	1936.87
							6.05684	1929.75	6.05684	1714.9								5.91263	1830	5.91263	1726								4.61473	2846.93	4.61473	1951.47								4.32631	2793.31	4.32631	1859.98
							6.20105	1809.79	6.20105	1723.85																			4.75894	3156.61	4.75894	1912.59								4.47052	2815.91	4.47052	1857.99
							6.34526	1760.57	6.34526	1821.33																			4.90315	3212.21	4.90315	2013.92								4.61473	3196.02	4.61473	2062.68
							6.48947	1871.84	6.48947	1701.21																			5.04736	3884.7	5.04736	1977.61								4.75894	3551.71	4.75894	1958.52
							6.63368	1835.72	6.63368	1739.99																			5.19157	4270.9	5.19157	1923.34								4.90315	3990.67	4.90315	2040.91
							6.77789	1855.03	6.77789	1707.19																			5.33578	3856.03	5.33578	2010.14								5.04736	4518.19	5.04736	2044.51
							6.9221	1822	6.9221	1779																			5.47999	3489.28	5.47999	2003.38								5.19157	5708.69	5.19157	2021.82
																													5.6242	3298.35	5.6242	1966.2								5.33578	5501.18	5.33578	2004.52
																													5.76841	3323.29	5.76841	1882.02								5.47999	4927.29	5.47999	1981.15
																													5.91263	3477.31	5.91263	1906.26								5.6242	4134.39	5.6242	2122.47
																													6.05684	3657.96	6.05684	2017.11								5.76841	3459.21	5.76841	2119.06
																													6.20105	3487.21	6.20105	2018.99								5.91263	3026.61	5.91263	2193.56
																													6.34526	3358.05	6.34526	2190.53								6.05684	3332.72	6.05684	2575.95
																													6.48947	2990.16	6.48947	2569.66								6.20105	3496.29	6.20105	2725.51
																													6.63368	2580.36	6.63368	3073.27								6.34526	3096.81	6.34526	2473.07
																													6.77789	2226.83	6.77789	2556.57								6.48947	2313.86	6.48947	2031.12
																													6.9221	2048.31	6.9221	2106.2								6.63368	1922.68	6.63368	1870.99
																													7.06631	1910.76	7.06631	1898.79								6.77789	1828.93	6.77789	1866.46
																													7.21052	1730.37	7.21052	1914.07								6.9221	1829.94	6.9221	1871.06
																													7.35473	1738.96	7.35473	1858.44								7.06631	1795.47	7.06631	1776.48
																													7.49894	1780.05	7.49894	1804.32								7.21052	1781.93	7.21052	1762.46
																													7.64315	1808.67	7.64315	1810.67								7.35473	1754.67	7.35473	1765.67
151103	clone C
			image 36						image 36						image 35						image 35						image 31						image 30						image 30						image 29
			1st cell						2nd cell						1st cell						2nd cell												1st cell						2nd cell						1st cell
			daughter cell			mother cell			daughter cell			mother cell			daughter cell			mother cell			daughter cell			mother cell			daughter cell			mother cell			daughter cell			mother cell			daughter cell			mother cell			daughter cell			mother cell
			GFP-SidC	mCHerry 2PH PLC		GFP-SidC	mCHerry 2PH PLC		GFP-SidC	mCHerry 2PH PLC		GFP-SidC	mCHerry 2PH PLC		GFP-SidC	mCHerry 2PH PLC		GFP-SidC	mCHerry 2PH PLC		GFP-SidC	mCHerry 2PH PLC		GFP-SidC	mCHerry 2PH PLC		GFP-SidC	mCHerry 2PH PLC		GFP-SidC	mCHerry 2PH PLC		GFP-SidC	mCHerry 2PH PLC		GFP-SidC	mCHerry 2PH PLC		GFP-SidC	mCHerry 2PH PLC		GFP-SidC	mCHerry 2PH PLC		GFP-SidC	mCHerry 2PH PLC		GFP-SidC	mCHerry 2PH PLC
			28371.8	2426.75		9001.65	2494.18		34403	2341.7		6031.62	2239.88		41805.5	2870.93		3853.15	2719.45		23358.1	2771.36		3429.77	3095.63		41225.4	2736.43		6056.42	2681.28		51738.9	2742.66		8380.32	2974.21		48315.9	4705.24		4642.12	3985.02		27635.1	3313.77		9198	3817.54
			39674.7	2392.53		7958.79	2294.55		22425.6	2811.5		7378.65	2347.11		34142.8	2912.51		2746.58	2570.96		39632.5	3268.19		3560.54	3035.58		59071.1	3038.06		4408.82	2592.17		33889.8	2712.53		3919.78	2684.76		48129.6	4100.01		3202.07	3684.45		28086.5	4091.22		6542.17	3220.85
			27121.9	2582.38		10688.8	2615.08		16317.1	2377.82		6045.2	2472.04		51579.9	2929.39		2504.48	2486.94		22634.1	2799.55		2966.22	2695.46		47720.7	2773.71		7185.82	2660.8		41457.3	2622.55		6341.9	2950.07		32087.2	4188.14		4134.79	3342.61		33850	3132.37		8865.91	3666.05
			56616.1	2543.49		5136.21	2496.8		34474.8	2390.41		5159.31	2390.65		31755.1	2540.67		2990.16	3073.27		38050.6	2845.06		3496.29	2725.51		61415.7	2820.66		3999.31	2751.66		53652.8	3305.05		3333.63	2852.74		53390.4	4755.81		6822.71	4737.58		27199	3639.77		8872.31	3226.78
			37946.1	2486.29		8196.35	2475.15		26905.1	2480.36		6153.69	2362.42		39820.8	2813.38		3023.59	2712.65		30918.8	2921.04		3363.2	2888.04		52358.2	2842.21		5412.59	2671.48		45184.7	2845.7		5493.91	2865.44		45480.8	4437.3		4700.43	3937.42		29192.7	3544.28		8369.6	3482.81
			background signal			background signal			background signal			background signal			background signal			background signal			background signal			background signal			background signal			background signal			background signal			background signal			background signal			background signal			background signal			background signal
			2146.5			3258.33			1907			1827			2015			1917.44			1986.22			1854.33			2883.25			2406.67			2444.38			1862.39			2226.67			1972.11			2250.5			2162.12
			2181.5			1839			1941.22			1905			1991.22			1847.33			2018.33			1878.67			2314			1812.25			2502			1826			1860.5			1850			2031.19			2109.56
			4991.5			2229.33			3231.67			1945.56			2209.78			1941.89			1948			1773.33			2544.67			2061.92			2762.03			2129.5			1993			1950.33			2264.89			2356.89
			2499.5			1822			1819.56			1830			2010.67			1808.67			1875.22			1754.67			2984.5			1939.44			2552.52			1799.31			2383.94			2037.11			2195.75			1862.38
			2275.83			2287.17			2224.86			1876.89			2056.67			1878.83			1956.94			1815.25			2681.6			2055.07			2565.23			1904.3			2116.03			1952.39			2185.58			2122.74
			average-background			average-background			average-background			average-background			average-background			average-background			average-background			average-background			average-background			average-background			average-background			average-background			average-background			average-background			average-background			average-background
			35670.3			5909.19			24680.3			4276.8			37764.1			1144.76			28961.9			1547.95			49676.6			3357.52			42619.5			3589.61			43364.7			2748.04			27007.1			6246.86
151103
clone C
	daughter cell			mother cell			daughter/mother
averages	GFP-SidC	mCHerry 2PH PLC		GFP-SidC	mCHerry 2PH PLC		GFP-SidC	mCHerry 2PH PLC
	37946.1	2486.29		8196.35	2475.15		4.62964	1.0045
	26905.1	2480.36		6153.69	2362.42		4.37219	1.04992
	39820.8	2813.38		3023.59	2712.65		13.17	1.03713
	30918.8	2921.04		3363.2	2888.04		9.19326	1.01143
	52358.2	2842.21		5412.59	2671.48		9.67341	1.06391
	45184.7	2845.7		5493.91	2865.44		8.22451	0.99311
	45480.8	4437.3		4700.43	3937.42		9.67588	1.12696
	29192.7	3544.28		8369.6	3482.81		3.48794	1.01765
	21021.9	2511.43		11540	2566.52		1.82165	0.978533
	33384.8	2612.3		4665.43	2589.52		7.15579	1.0088
	23264.7	2818.5		5333.37	2520.36		4.3621	1.11829
	27471.2			4718.76			5.82169
	34412.5	2937.53		5914.25	2824.71		6.79901	1.03729
151103
clone C	minus background
	daughter cell			mother cell			daughter/mother
averages	GFP-SidC			GFP-SidC			GFP-SidC
	35670.3			5909.19			6.03642
	24680.3			4276.8			5.77073
	37764.1			1144.76			32.9887
	28961.9			1547.95			18.7098
	49676.6			3357.52			14.7956
	42619.5			3589.61			11.873
	43364.7			2748.04			15.7803
	27007.1			6246.86			4.3233
	18827.1			9341.53			2.01542
	29891.9			2799.68			10.6769
	21282.2			3483.36			6.10969
	25271.1			2784.51			9.07558
	32084.7			3935.82			11.5129
