# Supplementary material for: A heat-sensitive Osh protein controls PI4P polarity
Source: BMC Biol. 2020 Mar 13;18:28. doi: 10.1186/s12915-020-0758-x (PMC7071650; doi:10.1186/s12915-020-0758-x)
Supplement: Supplementary file 3 — Fig. S1c and S1d Dataset [file 12915_2020_758_MOESM3_ESM.xlsx]

## Sheet: Summary
To measure PI4P intensities at the PM of mother and daughter cells (Figures 1 and
S1), cells expressing GFP-P4C and the PM marker mCherry-2xPHPLCγ were								data from 160607								data from 160617
analyzed at 26oC and after a 10 min heat shock at 42oC. Using Fiji, lines that								daughter	GFP-P4C(SidC)
passed through the cells were drawn and the corresponding fluorescence								1	2	3	4	5	6	7	8	9	10	average	STDEV
intensity profiles were plotted. The two highest GFP-P4C intensity values, which							0min	31221.4	14614.2	13010	11318.8	3976.72	9131.79	10584.8	13160.5	35609.4	39524.4	18215.2	12393.7
coincided with the mCherry-2xPHPLCγ signal peaks in mother and daughter cells,							2min	18035.9	11334.3	11989.5	10803.8	5129.1	11871.2	7813.15	13127.7	26432.7	32590.4	14912.8	8509.86
were averaged and used to calculate Fd/Fm ratios for each cell.							4min	14522.1	10785.7	13179.3	8748.05	4486.69	8644.35	9602.52	13003.4	35091.6	30279.8	14834.4	9895.61
							6min	19085.1	11002.9	10363.9	10300.7	4715.86	6309.07	8877.62	11013.2	29764.5	24592.6	13602.6	8174.47
							8min	15449.1	12993.6	9107.21	8835.46	3762.55	6848.95	7846.34	12312.3	23165	21628.6	12194.9	6324.5
							10min	14909.6	9251.26	9200.41	8398.27	4676.74	6320.56	7107.92	11367.9	19796.2	22177	11320.6	5838.43
								mother	GFP-P4C(SidC)
								1	2	3	4	5	6	7	8	9	10	average	STDEV
							0min	5386.61	3905.8	2205.37	3594.36	2042.64	4228.63	2562.26	3322.6	4224.12	3430.26	3490.26	1027.55
							2min	5515.91	6165.13	3834.43	5460.51	2741.52	5873.81	6310.84	6314.22	5741.46	6787.18	5474.5	1247.05
							4min	6077.31	6369.17	5915.62	5777.9	3379.83	7674.66	4408.27	7287.04	12407.3	9765.11	6906.23	2605.04
							6min	7137.64	6998.57	4233.46	6712.89	4747.9	6394.76	5631.82	6961.43	11675.5	9524.44	7001.84	2193.43
							8min	7794.22	9594.84	4906.93	7404.87	3372.31	6240.89	5230.64	7353.35	11375.2	10699.8	7397.3	2585.27
							10min	9348.22	8363.89	5823.87	7461.75	4421.38	6435.06	6071.73	8404.1	11396.4	11467.4	7919.38	2347.72
								daughter/mother		GFP-P4C(SidC)
								1	2	3	4	5	6	7	8	9	10	average	STDEV
							0min	5.79612	3.74166	5.89923	3.14906	1.94685	2.15952	4.13105	3.96091	8.43	11.5223	5.07367	2.98007
							2min	3.2698	1.83846	3.1268	1.97853	1.8709	2.02104	1.23805	2.07907	4.60384	4.80176	2.68283	1.22383
							4min	2.38956	1.69342	2.22788	1.51405	1.32749	1.12635	2.1783	1.78445	2.8283	3.10082	2.01706	0.643132
							6min	2.67387	1.57217	2.44809	1.53446	0.993252	0.9866	1.57633	1.58203	2.54931	2.58206	1.84982	0.655265
							8min	1.98213	1.35423	1.85599	1.1932	1.11572	1.09743	1.50007	1.67438	2.03645	2.02141	1.5831	0.380831
							10min	1.59491	1.1061	1.57978	1.12551	1.05776	0.982208	1.17066	1.35266	1.73705	1.93392	1.36405	0.327331

## Sheet: 160607
160607	heat shock at 42 time course on VOX
image	WT 6210 GFP-P4C(SidC) B on agarose pad 2nd sample -1
										daughter
	minus background									GFP-SidC								average	STDEV
									0min	31221.4	14614.2	13010	11318.8	3976.72	9131.79	10584.8	13160.5	13377.3	7915.22
	daughter		mother						2min	18035.9	11334.3	11989.5	10803.8	5129.1	11871.2	7813.15	13127.7	11263.1	3779.45
	GFP-SidC		GFP-SidC		daughter/mother				4min	14522.1	10785.7	13179.3	8748.05	4486.69	8644.35	9602.52	13003.4	10371.5	3230.44
0min	31221.4		5386.61		5.79612				6min	19085.1	11002.9	10363.9	10300.7	4715.86	6309.07	8877.62	11013.2	10208.6	4263.67
2min	18035.9		5515.91		3.2698				8min	15449.1	12993.6	9107.21	8835.46	3762.55	6848.95	7846.34	12312.3	9644.45	3753.42
4min	14522.1		6077.31		2.38956				10min	14909.6	9251.26	9200.41	8398.27	4676.74	6320.56	7107.92	11367.9	8904.09	3170.68
6min	19085.1		7137.64		2.67387
8min	15449.1		7794.22		1.98213
10min	14909.6		9348.22		1.59491
12min	13497		8615.39		1.56662
14min	13597.3		9854.69		1.37978
										mother								average	STDEV
20min	12592.4		9634.37		1.30702				0min	5386.61	3905.8	2205.37	3594.36	2042.64	4228.63	2562.26	3322.6	3406.03	1127.82
									2min	5515.91	6165.13	3834.43	5460.51	2741.52	5873.81	6310.84	6314.22	5277.05	1303.29
image	WT 6210 GFP-SidC B on agarose pad 2nd sample -2								4min	6077.31	6369.17	5915.62	5777.89	3379.83	7674.66	4408.27	7287.04	5861.23	1409.38
	minus background								6min	7137.64	6998.57	4233.46	6712.89	4747.9	6394.76	5631.82	6961.43	6102.31	1109.7
									8min	7794.22	9594.84	4906.93	7404.87	3372.31	6240.89	5230.64	7353.35	6487.26	1956.58
	daughter		mother						10min	9348.22	8363.89	5823.87	7461.75	4421.38	6435.06	6071.73	8404.1	7041.25	1637.02
	GFP-SidC		GFP-SidC		daughter/mother
0min	14614.2		3905.8		3.74166
2min	11334.3		6165.13		1.83846
4min	10785.7		6369.17		1.69342
6min	11002.9		6998.57		1.57217					daughter/mother								average	STDEV
8min	12993.6		9594.84		1.35423				0min	5.79612	3.74166	5.89923	3.14906	1.94685	2.15952	4.13105	3.96091	3.84805	1.46681
10min	9251.26		8363.89		1.1061				2min	3.2698	1.83846	3.1268	1.97853	1.8709	2.02104	1.23805	2.07907	2.17783	0.682388
12min	8617.12		6754.24		1.27581				4min	2.38956	1.69342	2.22788	1.51405	1.32749	1.12635	2.1783	1.78445	1.78019	0.453725
14min	10045.6		8358.72		1.20181				6min	2.67387	1.57217	2.44809	1.53446	0.993252	0.9866	1.57633	1.58203	1.67085	0.607413
									8min	1.98213	1.35423	1.85599	1.1932	1.11572	1.09743	1.50007	1.67438	1.47164	0.339803
									10min	1.59491	1.1061	1.57978	1.12551	1.05776	0.982208	1.17066	1.35266	1.2462	0.235831
20min	8162.99		8676.6		0.940806
160607	heat shock at 42 time course on VOX
	image	WT 6210 GFP-SidC B on agarose pad 3rd sample -1
	upper cell
	minus background
	daughter		mother
	GFP-SidC		GFP-SidC		daughter/mother
0min	13010		2205.37		5.89923
2min	11989.5		3834.43		3.1268
4min	13179.3		5915.62		2.22788
6min	10363.9		4233.46		2.44809
8min	9107.21		4906.93		1.85599
10min	9200.41		5823.87		1.57978
18min	8209.35	#DIV/0!	5668.89		1.44814
160607	heat shock at 42 time course on VOX
	image	WT 6210 GFP-SidC B on agarose pad 3rd sample -1
	lower cell
	minus background
	daughter		mother
	GFP-SidC		GFP-SidC		daughter/mother
0min	11318.8		3594.36		3.14906
2min	10803.8		5460.51		1.97853
4min	8748.05		5777.89		1.51405
6min	10300.7		6712.89		1.53446
8min	8835.46		7404.87		1.1932
10min	8398.27		7461.75		1.12551
18min	8242.02		7500.55		1.09886
160607	heat shock at 42 time course on VOX
	image	WT 6210 GFP-SidC B on agarose pad 3rd sample -3
	upper cell left corner
	minus background
	daughter		mother
	GFP-SidC		GFP-SidC		daughter/mother
0min	3976.72		2042.64		1.94685
2min	5129.1		2741.52		1.8709
4min	4486.69		3379.83		1.32749
6min	4715.86		4747.9		0.993252
8min	3762.55		3372.31		1.11572
10min	4676.74		4421.38		1.05776
18min	4388.03		4752.38		0.923334
160607	heat shock at 42 time course on VOX
	image	WT 6210 GFP-SidC B on agarose pad 3rd sample -3
	lower cell left corner
	minus background
	daughter		mother
	GFP-SidC		GFP-SidC		daughter/mother
0min	9131.79		4228.63		2.15952
2min	11871.2		5873.81		2.02104
4min	8644.35		7674.66		1.12635
6min	6309.07		6394.76		0.9866
8min	6848.95		6240.89		1.09743
10min	6320.56		6435.06		0.982208
18min	6228.83		7591.11		0.820543
160607	heat shock at 42 time course on VOX
	image	WT 6210 GFP-SidC C on agarose pad sample -5
	minus background
	daughter		mother
	GFP-SidC		GFP-SidC		daughter/mother
0min	10584.8		2562.26		4.13105
2min	7813.15		6310.84		1.23805
4min	9602.52		4408.27		2.1783
6min	8877.62		5631.82		1.57633
8min	7846.34		5230.64		1.50007
10min	7107.92		6071.73		1.17066
160607	heat shock at 42 time course on VOX
	image	WT 6210 GFP-SidC C on agarose pad sample -4
	minus background
	daughter		mother
	GFP-SidC		GFP-SidC		daughter/mother
0min	13160.5		3322.6		3.96091
2min	13127.7		6314.22		2.07907
4min	13003.4		7287.04		1.78445
6min	11013.2		6961.43		1.58203
8min	12312.3		7353.35		1.67438
10min	11367.9		8404.1		1.35266

## Sheet: 160617
160617	heat shock at 42 time course on VOX
	image	6210 GFP-P4C(SidC) A -1
	lower cell
		0min						2min						4min						6min						8min						10min
		daughter			mother			daughter			mother			daughter			mother			daughter			mother			daughter			mother			daughter			mother
		GFP-SidC			GFP-SidC			GFP-SidC			GFP-SidC			GFP-SidC			GFP-SidC			GFP-SidC			GFP-SidC			GFP-SidC			GFP-SidC			GFP-SidC			GFP-SidC
	0	3475.44		0	2089		0	5888		0	2069		0	2718		0	2144.67		0	3220.25		0	2147.67		0	3343.33		0	2210.56		0	2875.22		0	2291.5
	0.14421	3747.49		0.14421	2089.77		0.14421	4869.84		0.14421	2167.8		0.14421	2648.24		0.14421	2084.95		0.14421	4551.75		0.14421	2250.77		0.14421	4476.83		0.14421	2153.68		0.14421	2769.78		0.14421	2138.51
	0.28842	4218.33		0.28842	2107.41		0.28842	4645.62		0.28842	2257.91		0.28842	3381.74		0.28842	2205.62		0.28842	8498.75		0.28842	2809.82		0.28842	9698.99		0.28842	2479.69		0.28842	2859.39		0.28842	2382.06
	0.43263	4053.61		0.43263	2124.51		0.43263	5691.25		0.43263	2203.79		0.43263	5498.55		0.43263	2616.85		0.43263	17175.5		0.43263	4673.75		0.43263	17889.8		0.43263	2759.29		0.43263	2856.51		0.43263	2433.62
	0.57684	5202.34		0.57684	2315.02		0.57684	12051.5		0.57684	2646.29		0.57684	13342.5		0.57684	5231.9		0.57684	29371		0.57684	9370.27		0.57684	23681.2		0.57684	3960.93		0.57684	3091.2		0.57684	3091.85
	0.72105	8426.35		0.72105	2529.65		0.72105	23547.2		0.72105	3427.63		0.72105	30432.1		0.72105	11293.6		0.72105	29656.3		0.72105	14401.9		0.72105	23075.8		0.72105	7042.37		0.72105	4851.03		0.72105	5371.4
	0.86526	18164.5		0.86526	3133.49		0.86526	30329.3		0.86526	5794.04		0.86526	35813.2		0.86526	19007.3		0.86526	26374.3		0.86526	15565.4		0.86526	20508		0.86526	10879.4		0.86526	9672.41		0.86526	9183.13
	1.00947	30369.5		1.00947	4786.86		1.00947	25420.7		1.00947	8308.56		1.00947	28555.3		1.00947	18547		1.00947	27363.1		1.00947	12808.6		1.00947	18094.5		1.00947	13259.6		1.00947	16372.4		1.00947	14814.4
	1.15368	35832.4		1.15368	7634.35		1.15368	20739.9		1.15368	9167.54		1.15368	20811.4		1.15368	14552.1		1.15368	34784.8		1.15368	9965.71		1.15368	16247		1.15368	11987.2		1.15368	19094.8		1.15368	14660.7
	1.29789	30749.9		1.29789	7508.38		1.29789	19561.1		1.29789	7914.15		1.29789	18867.7		1.29789	10789.8		1.29789	39413.8		1.29789	9342.24		1.29789	13821.6		1.29789	9297.55		1.29789	17365.8		1.29789	12547.2
	1.4421	26392		1.4421	6498.1		1.4421	19494.3		1.4421	5796.47		1.4421	18865.4		1.4421	9095.22		1.4421	32850.6		1.4421	10856.5		1.4421	12632		1.4421	8598.73		1.4421	16708.7		1.4421	9585.02
	1.58631	23925.7		1.58631	5905.45		1.58631	19886.3		1.58631	5111.51		1.58631	19636.7		1.58631	9288.8		1.58631	23958.6		1.58631	13088.8		1.58631	13694.9		1.58631	9077.35		1.58631	21587.3		1.58631	9043.19
	1.73052	21363.8		1.73052	6848.46		1.73052	18018.4		1.73052	5318.49		1.73052	19505		1.73052	10149.3		1.73052	18627.6		1.73052	14914.2		1.73052	14137.9		1.73052	9337.64		1.73052	24342.9		1.73052	9049.95
	1.87473	23318.9		1.87473	8809.51		1.87473	15148.9		1.87473	6545.21		1.87473	17909.3		1.87473	11189.4		1.87473	17522.5		1.87473	15675.5		1.87473	11594.5		1.87473	11089.1		1.87473	18424.7		1.87473	11773
	2.01894	23457.2		2.01894	10905		2.01894	13049.6		2.01894	9048.57		2.01894	18767		2.01894	11795.3		2.01894	16141.5		2.01894	14862.4		2.01894	10307.5		2.01894	14673		2.01894	14244.6		2.01894	13621.3
	2.16316	24478.8		2.16316	11435		2.16316	13099.2		2.16316	11486.2		2.16316	21638.5		2.16316	11174.1		2.16316	15326.1		2.16316	13313.5		2.16316	10199.8		2.16316	16353		2.16316	10696.9		2.16316	14236.7
	2.30737	26612.1		2.30737	10792.7		2.30737	13907.7		2.30737	13140.6		2.30737	21947.9		2.30737	9314.9		2.30737	14461.3		2.30737	12295.5		2.30737	14110.2		2.30737	15952.1		2.30737	9586.28		2.30737	13885.2
	2.45158	27387.5		2.45158	10275.6		2.45158	15435.2		2.45158	14638.9		2.45158	18491.9		2.45158	7516.1		2.45158	13599		2.45158	10978.2		2.45158	17359		2.45158	15112.8		2.45158	9025		2.45158	11574.4
	2.59579	30619.1		2.59579	11327.2		2.59579	14522.2		2.59579	14853.4		2.59579	15553.8		2.59579	5802.15		2.59579	12327		2.59579	10581.3		2.59579	16595.2		2.59579	13802		2.59579	9190.9		2.59579	8944.79
	2.74	35248.7		2.74	14676.4		2.74	13121		2.74	16426		2.74	13390.8		2.74	5304.12		2.74	10134.4		2.74	12064.8		2.74	11073.4		2.74	11117.1		2.74	9081.49		2.74	7479.11
	2.88421	34372.6		2.88421	16075.3		2.88421	13329.4		2.88421	18076.9		2.88421	10939.7		2.88421	5064.78		2.88421	9122.3		2.88421	11520.9		2.88421	7877.27		2.88421	8453.32		2.88421	9471.24		2.88421	5956.1
	3.02842	29087.1		3.02842	16675.3		3.02842	14769.2		3.02842	18001.8		3.02842	10345.6		3.02842	5015.96		3.02842	7913.52		3.02842	11209.3		3.02842	7561.93		3.02842	7486.58		3.02842	9928.5		3.02842	5320.15
	3.17263	23821.6		3.17263	14629.8		3.17263	17375.1		3.17263	16117.9		3.17263	10035		3.17263	4952.11		3.17263	8271.41		3.17263	12391.3		3.17263	7971.7		3.17263	8023.79		3.17263	10671.9		3.17263	5423.63
	3.31684	20544.7		3.31684	11084		3.31684	17395.2		3.31684	13320.7		3.31684	10794.4		3.31684	4570.18		3.31684	9468.41		3.31684	12988.2		3.31684	8126.11		3.31684	8994.19		3.31684	13094.7		3.31684	4756.7
	3.46105	18302.8		3.46105	8446.89		3.46105	16308.9		3.46105	11663.9		3.46105	11935		3.46105	4908.65		3.46105	10186.7		3.46105	13270.3		3.46105	9568.36		3.46105	9484.77		3.46105	23128		3.46105	4476.31
	3.60526	16313.8		3.60526	7285.69		3.60526	14736.4		3.60526	11034.3		3.60526	13098.1		3.60526	4817.27		3.60526	11649.4		3.60526	13047.6		3.60526	11645.6		3.60526	10128.7		3.60526	42642.6		3.60526	4600.32
	3.74947	13323.5		3.74947	7428.24		3.74947	13122.7		3.74947	10840.3		3.74947	14447.1		3.74947	4573.91		3.74947	14585.5		3.74947	14455.5		3.74947	15343.6		3.74947	10725.9		3.74947	53121.7		3.74947	4456.73
	3.89368	10711.9		3.89368	8560.07		3.89368	11589.2		3.89368	11650		3.89368	15745.9		3.89368	5484.86		3.89368	18769.9		3.89368	12868.8		3.89368	21853.6		3.89368	11652.4		3.89368	47417.6		3.89368	5232.86
	4.03789	10779.7		4.03789	10299.8		4.03789	11068		4.03789	12564.2		4.03789	15767.3		4.03789	5688.95		4.03789	26147.8		4.03789	11875.7		4.03789	24699.2		4.03789	12712.2		4.03789	35506.5		4.03789	5421.8
	4.1821	11447.6		4.1821	11015.6		4.1821	9844.92		4.1821	12414.8		4.1821	14964.2		4.1821	6474.22		4.1821	33311		4.1821	10134.3		4.1821	21893.6		4.1821	13743		4.1821	21861.8		4.1821	5917
	4.32631	13536.6		4.32631	9352.47		4.32631	9538.52		4.32631	11055.7		4.32631	15332.4		4.32631	8132.27		4.32631	25821.8		4.32631	7933.95		4.32631	13365.8		4.32631	14903.7		4.32631	15410.6		4.32631	6446.74
	4.47052	15495.4		4.47052	7324.84		4.47052	9921.27		4.47052	8849.44		4.47052	16285.8		4.47052	10399.3		4.47052	14971.7		4.47052	6560.76		4.47052	6392.25		4.47052	14944		4.47052	11282		4.47052	7694.7
	4.61473	18539.9		4.61473	6339.04		4.61473	11959.6		4.61473	7400.97		4.61473	16833.6		4.61473	10867		4.61473	7427.42		4.61473	6213.13		4.61473	3696.28		4.61473	14962.6		4.61473	10838.9		4.61473	8320.7
	4.75894	24155.2		4.75894	5625.54		4.75894	15956.3		4.75894	6540.09		4.75894	19913.4		4.75894	9714.52		4.75894	3477.58		4.75894	6212.2		4.75894	2886.31		4.75894	13853.1		4.75894	15225.4		4.75894	10322.9
	4.90315	34106.7		4.90315	5442.89		4.90315	23381.1		4.90315	6390.82		4.90315	28986.3		4.90315	8752		4.90315	3090.86		4.90315	6114.99		4.90315	2746.33		4.90315	12129.7		4.90315	19984.2		4.90315	13078.9
	5.04736	42076.6		5.04736	5023.16		5.04736	27360.6		5.04736	5961.2		5.04736	37685.1		5.04736	7681.01					5.04736	6447.53					5.04736	11338.5		5.04736	23147		5.04736	13616.3
	5.19157	35269.8		5.19157	5288.07		5.19157	19601.3		5.19157	5401.89		5.19157	33465.1		5.19157	8504.88		0	4563		5.19157	7343.5		0	4149.92		5.19157	10212.4		5.19157	16716.6		5.19157	10877.9
	5.33578	17632		5.33578	5274.19		5.33578	8087.26		5.33578	5701.52		5.33578	19458.5		5.33578	10198		0.14421	8872.77		5.33578	8757.52		0.14421	8462.24		5.33578	9723.1		5.33578	8036.92		5.33578	8298.07
	5.47999	7342.4		5.47999	5008.04		5.47999	4038.12		5.47999	6356.4		5.47999	9617.82		5.47999	12390.5		0.28842	19705		5.47999	11922.8		0.28842	17385.3		5.47999	8936.02		5.47999	4147.63		5.47999	7491.86
	5.6242	3592.94		5.6242	5219.44		5.6242	2697.83		5.6242	6939		5.6242	7919.99		5.6242	12088.5		0.43263	31721.4		5.6242	12844.8		0.43263	27452.1		5.6242	7319.6		5.6242	3076.19		5.6242	7503.59
	5.76841	2578.92		5.76841	5611.36		5.76841	2789.37		5.76841	6275.68		5.76841	9634		5.76841	9559.55		0.57684	29760.5		5.76841	9395.53		0.57684	21549.5		5.76841	7901.77		5.76841	2731.18		5.76841	7145.49
	5.91262	2546.16		5.91262	4544.94		5.91262	2450.62		5.91262	4304.35					5.91262	5874.04		0.72105	20634.5		5.91262	5383.15		0.72105	15722.9		5.91262	9189.11		5.91262	2552		5.91262	7134.02
	6.05683	2305.75		6.05683	3223.9		6.05683	2354		6.05683	2907.4		0	3514.06		6.05683	3588.43		0.86526	14061.7		6.05683	3133.51		0.86526	11287.1		6.05683	11547.9					6.05683	9271.85
				6.20105	2656.47					6.20105	2476.41		0.14421	3212.27		6.20105	2862.31		1.00947	10577.7		6.20105	2518.14		1.00947	9034.51		6.20105	13128.5		0	2644.5		6.20105	11966.3
	0	3887.75		6.34526	2212.34		0	2970.38		6.34526	2192.27		0.28842	3268.64		6.34526	2537.51		1.15368	8677.2		6.34526	2277.95		1.15368	8673.17		6.34526	7682.37		0.14421	3092.7		6.34526	12226.6
	0.14421	3921.52		6.48947	2315.28		0.14421	3417.79		6.48947	2107.05		0.43263	3387.46		6.48947	2733.19		1.29789	7921.17		6.48947	2263.81					6.48947	4325.4		0.28842	5105.1		6.48947	8446.2
	0.28842	3484.47		6.63368	2195.31		0.28842	6570.5		6.63368	2103.01		0.57684	4169.25		6.63368	2568.67					6.63368	2154.36		0	2977.11		6.63368	2924.95		0.43263	9192.21		6.63368	4192.16
	0.43263	3582.13		6.77789	2140.5		0.43263	14753.1		6.77789	2068.95		0.72105	5454.4					0	2606		6.77789	2045.35		0.14421	4926.67		6.77789	2478.74		0.57684	14933.9		6.77789	2691.66
	0.57684	4671.92					0.57684	28468.3		6.9221	2079.69		0.86526	10443.4		0	2181.78		0.14421	2593.46		6.9221	2054.5		0.28842	12241		6.9221	2293.85		0.72105	20160.4		6.9221	2167.64
	0.72105	8929.24		0	2071.62		0.72105	30017.6					1.00947	19754.7		0.14421	2215.96		0.28842	3083.82					0.43263	23724.6		7.06631	2216.66		0.86526	20931.7		7.06631	2149.34
	0.86526	19068.7		0.14421	2106.09		0.86526	22291.7		0	2147.25		1.15368	29825.1		0.28842	2279.03		0.43263	5293.98		0	2153.78		0.57684	25351.5		7.21052	2243.12		1.00947	18962.2		7.21052	2197.27
	1.00947	29035.8		0.28842	2069.25		1.00947	16351.2		0.14421	2166.71		1.29789	35536		0.43263	2296.54		0.57684	13779.1		0.14421	2421.09		0.72105	17782.6		7.35473	2225.35		1.15368	14190.2		7.35473	2165.03
	1.15368	25904.4		0.43263	2290.27		1.15368	14023.8		0.28842	2503.79		1.4421	32935.7		0.57684	2649.86		0.72105	29038.6		0.28842	3712.43		0.86526	13164.4		7.49894	2308		1.29789	11849.4		7.49894	2248
	1.29789	28436.8		0.57684	3682.25		1.29789	13451.5		0.43263	3665.83		1.58631	26915.3		0.72105	4694.23		0.86526	33033.5		0.43263	7381.6		1.00947	9263.66					1.4421	9662.56
	1.4421	36837.1		0.72105	5691.8					0.57684	6433.51		1.73052	21438.1		0.86526	9128.84		1.00947	21991.3		0.57684	12808.6		1.15368	7673		0	2031.86		1.58631	8597.51		0	2336.17
	1.58631	44384.8		0.86526	5983.88		0	10519.8		0.72105	8574.94		1.87473	19425.9		1.00947	14869.5		1.15368	15024.2		0.72105	13604.5					0.14421	2462.95		1.73052	8576.04		0.14421	2546.64
	1.73052	44427.3		1.00947	5139.19		0.14421	11820.6		0.86526	7958.56		2.01894	17574.1		1.15368	13686.7		1.29789	12805.5		0.86526	9042.31					0.28842	3028		1.87473	8119.65		0.28842	2960.75
	1.87473	36940.1		1.15368	4694		0.28842	12374.7		1.00947	5753.81		2.16316	19131.1		1.29789	9918.1		1.4421	12461.1		1.00947	7115.57					0.43263	5086.7		2.01894	9092.05		0.43263	5316.41
	2.01894	26786.9					0.43263	14387.9		1.15368	4971.44		2.30737	19664		1.4421	8546.1					1.15368	6180.5					0.57684	9698.17		2.16316	8820.39		0.57684	10559.3
	2.16316	20274.3		0	2281.25		0.57684	19310.5		1.29789	5717.81		2.45158	19558.1		1.58631	8145.33											0.72105	13281.1		2.30737	9223.04		0.72105	13591.5
	2.30737	19468.1		0.14421	2321.03		0.72105	27103.3					2.59579	16348.1								0	2328.67					0.86526	12351.3		2.45158	9521.69		0.86526	9862
	2.45158	20451.6		0.28842	2791.61		0.86526	25935.2		0	2160		2.74	13956.2		0	2084.33					0.14421	2459.8					1.00947	9365		2.59579	10249.8		1.00947	7796.33
	2.59579	23743.8		0.43263	3873.15		1.00947	14518.5		0.14421	2379.43		2.88421	13175.6		0.14421	2109.03					0.28842	3137.85					1.15368	7495.77		2.74	10261.7		1.15368	6843.22
	2.74	29582.3		0.57684	5603.47		1.15368	6572.35		0.288421	3449.88		3.02842	12194.8		0.28842	2305.37					0.43263	4851.87					1.29789	8019.34		2.88421	10015.6
	2.88421	32988.8		0.72105	6654.91		1.29789	3483.77		0.432631	5664.55		3.17263	11333.5		0.43263	2427.22					0.57684	8659.44					1.4421	10353.5		3.02842	10738.6		0	2302.67
	3.02842	33392.2		0.86526	6341.44		1.4421	3087		0.576841	7364.35		3.31684	11685.7		0.57684	2857.61					0.72105	11954.4					1.58631	13026.2		3.17263	10242.8		0.14421	4102.2
	3.17263	32885		1.00947	6270.57					0.721052	6855.5		3.46105	11609.6		0.72105	3443.65					0.86526	13351.4					1.73052	16705.8		3.31684	14166.3		0.288421	7846.45
	3.31684	31020.2		1.15368	6034.27					0.865262	6004.98		3.60526	12630.6		0.86526	7642.16					1.00947	11765.8					1.87473	17002.9		3.46105	18565.7		0.432631	13441.2
	3.46105	27658.1		1.29789	5370.62					1.00947	5824.25		3.74947	15468.9		1.00947	11284.6					1.15368	10718.1					2.01894	12946.7		3.60526	22796.8		0.576841	10469.3
	3.60526	22793.4											3.89368	19203.9		1.15368	12226					1.29789	11195.4					2.16316	10524.8		3.74947	24499.2		0.721052	7253.19
	3.74947	17272.9											4.03789	29845.7		1.29789	8954.96											2.30737	8511.32		3.89368	15241.7		0.865262	6381.47
	3.89368	13741.1											4.1821	40196.2		1.4421	7409.8											2.45158	7893.04		4.03789	8157.48
	4.03789	11356.6											4.32631	35495.8		1.58631	7022.78											2.59579	7108.19		4.1821	3857.72
	4.1821	10151.7											4.47052	21437.5														2.74	7263.66		4.32631	3077.66
	4.32631	9804.5											4.61473	10634.7														2.88421	7149.14		4.47052	2876.83
	4.47052	10283.5											4.75894	5127.59														3.02842	6904.68
	4.61473	10841.3											4.90315	3662.6														3.17263	6993.62
	4.75894	13355.3											5.04736	3209.41														3.31684	7346.58
	4.90315	18776.3											5.19157	2693.33														3.46105	8419.39
	5.04736	30334.7																										3.60526	9472.07
	5.19157	44480.7																										3.74947	11034.2
	5.33578	40106.6																										3.89368	12633.4
	5.47999	21623.6																										4.03789	12486.1
	5.6242	7842.56																										4.1821	10274.8
	5.76841	3933.29																										4.32631	7746.15
	5.91262	3163.56																										4.47052	7189.54
	6.05683	3000.43																										4.61473	8080.36
	6.20105	2832.27																										4.75894	8814.54
	6.34526	2844.46																										4.90315	10062.2
	6.48947	2563																										5.04736	12289.8
																												5.19157	14355.5
																												5.33578	14240.1
																												5.47999	9557.54
																												5.6242	5347.88
																												5.76841	5714.67
0min					2min				4min				6min				8min				10min
daughter		mother			daughter		mother		daughter		mother		daughter		mother		daughter		mother		daughter		mother
GFP-SidC		GFP-SidC			GFP-SidC		GFP-SidC		GFP-SidC		GFP-SidC		GFP-SidC		GFP-SidC		GFP-SidC		GFP-SidC		GFP-SidC		GFP-SidC
35832.4		7634.35			30329.3		9167.54		35813.2		19007.3		29656.3		15565.4		23681.2		13259.6		19094.8		14814.4
42076.6		5611.36			27360.6		6939		37685.1		12390.5		33311		12844.8		24699.2		13128.5		23147		12226.6
29035.8		5983.88			30017.6		8574.94		35536		14869.5		31721.4		13604.5		27452.1		13281.1		20931.7		13591.5
44480.7		6654.91			27103.3		7364.35		40196.2		12226		33033.5		13351.4		25351.5		14355.5		24499.2		13441.2
37856.4	#DIV/0!	6471.12	#DIV/0!	#DIV/0!	28702.7	#DIV/0!	8011.46	#DIV/0!	37307.6	#DIV/0!	14623.3	#DIV/0!	31930.5	#DIV/0!	13841.5	#DIV/0!	25296	#DIV/0!	13506.2	#DIV/0!	21918.2	#DIV/0!	13518.4
2247	background	2247			2270		2270		2216		2216		2166		2166		2131		2131		2122		2122
35609.4	#DIV/0!	4224.12	#DIV/0!	#DIV/0!	26432.7	#DIV/0!	5741.46	#DIV/0!	35091.6	#DIV/0!	12407.3	#DIV/0!	29764.5	#DIV/0!	11675.5	#DIV/0!	23165	#DIV/0!	11375.2	#DIV/0!	19796.2	#DIV/0!	11396.4
	minus background
	daughter		mother
	GFP-SidC		GFP-SidC		daughter/mother
0min	35609.4		4224.12		8.43
2min	26432.7		5741.46		4.60384
4min	35091.6		12407.3		2.8283
6min	29764.5		11675.5		2.54931
8min	23165		11375.2		2.03645
10min	19796.2		11396.4		1.73705

## Sheet: 160617 (2)
160617	heat shock at 42 time course on VOX
	image	6210 GFP-P4C(SidC) A -1
	upper cell
		0min						2min						4min						6min						8min						10min
		daughter			mother			daughter			mother			daughter			mother			daughter			mother			daughter			mother			daughter			mother
		GFP-SidC			GFP-SidC			GFP-SidC			GFP-SidC			GFP-SidC			GFP-SidC			GFP-SidC			GFP-SidC			GFP-SidC			GFP-SidC			GFP-SidC			GFP-SidC
	0	6739.67		0	5080.25		0	2838.67		0	2638.83		0	3888		0	3270.83		0	2591.5		0	3294.67		0	2758.03		0	2600.47		0	2624.5		0	2643.22
	0.14421	6227.78		0.14421	4492.11		0.14421	3107.43		0.14421	2787.45		0.14421	4862.58		0.14421	4830.49		0.14421	2605.82		0.14421	3471.04		0.14421	3252.02		0.14421	2612.6		0.14421	3700.18		0.14421	3164.59
	0.28842	5895.27		0.28842	4778.23		0.28842	3752.46		0.28842	3030.75		0.28842	9313.99		0.28842	8093.02		0.28842	2741.47		0.28842	3198.46		0.28842	5421.39		0.28842	3274.54		0.28842	6478.04		0.28842	3538.83
	0.43263	7026.57		0.43263	4569.68		0.43263	6046.28		0.43263	3029.69		0.43263	25057.9		0.43263	12351		0.43263	4279.89		0.43263	3333.5		0.43263	11277.2		0.43263	6150.06		0.43263	15384.6		0.43263	6528.8
	0.57684	14210.3		0.57684	4394.83		0.57684	13875.6		0.57684	3829.54		0.57684	34234		0.57684	13349.3		0.57684	7806.16		0.57684	5265.84		0.57684	21304.5		0.57684	11241.3		0.57684	24651.5		0.57684	12064
	0.72105	30694.2		0.72105	4691.39		0.72105	25081.2		0.72105	6599.52		0.72105	27758.4		0.72105	11884		0.72105	17201		0.72105	9306.02		0.72105	23725.1		0.72105	14105.4		0.72105	20806.9		0.72105	15591.1
	0.86526	47496.5		0.86526	4937.31		0.86526	34507.5		0.86526	9084.64		0.86526	19169		0.86526	11634.4		0.86526	26461		0.86526	13994.3		0.86526	18582.4		0.86526	11456.1		0.86526	15136.3		0.86526	12489.2
	1.00947	49086.8		1.00947	5068.07		1.00947	33406.7		1.00947	8090.55		1.00947	15863.7		1.00947	13233.2		1.00947	25227.5		1.00947	13253.3		1.00947	12611.7		1.00947	7799.97		1.00947	10984.9		1.00947	8002.06
	1.15368	43529.7		1.15368	4314.75		1.15368	28765.8		1.15368	8120.85		1.15368	15594.8		1.15368	13224.2		1.15368	19239.8		1.15368	9675.62		1.15368	10470.5		1.15368	7548.05		1.15368	9310		1.15368	6305.86
	1.29789	39086.9		1.29789	3300.5		1.29789	23691.2		1.29789	7619.38		1.29789	15783.1		1.29789	12397.6		1.29789	16240.9		1.29789	7806.48		1.29789	9912.1		1.29789	6719.49		1.29789	9437.4		1.29789	5779.65
	1.4421	34642.2		1.4421	2758.58		1.4421	18888.4		1.4421	8652.4		1.4421	18917.3		1.4421	10913.4		1.4421	16635.7		1.4421	7082.26		1.4421	9999.17		1.4421	6655.23		1.4421	9490.1		1.4421	5856.51
	1.58631	30275.4		1.58631	2602.8		1.58631	17060.2		1.58631	10420.3		1.58631	19381.2		1.58631	9342.39		1.58631	16798.8		1.58631	6738.43		1.58631	10232.7		1.58631	6828.24		1.58631	8747.89		1.58631	5754.38
	1.73052	26514.9		1.73052	2694		1.73052	16168.4		1.73052	14265.7		1.73052	15269.8		1.73052	9150.23		1.73052	15657.2		1.73052	7076.26		1.73052	10929.1		1.73052	6869.07		1.73052	8597.81		1.73052	6111.83
	1.87473	23119.7					1.87473	18199.9		1.87473	19582.4		1.87473	12977.6		1.87473	9886.66		1.87473	14555.3		1.87473	7041.79		1.87473	11691.4		1.87473	6221.31		1.87473	9050.63		1.87473	6590.31
	2.01894	22438.7		0	6861		2.01894	20259.5		2.01894	22397		2.01894	12942.5		2.01894	10096.8		2.01894	14351.3		2.01894	7561.59		2.01894	12037.6		2.01894	7730.82		2.01894	11392.3		2.01894	7290.56
	2.16316	25679.8		0.14421	6099.88		2.16316	23300.6		2.16316	22055.8		2.16316	15205.4		2.16316	10807.9		2.16316	13610.9		2.16316	8342.43		2.16316	14265		2.16316	9722.48		2.16316	15635.4		2.16316	8292.24
	2.30737	30481		0.28842	6175.15		2.30737	24100.9		2.30737	15736.4		2.30737	18619.8		2.30737	13260.9		2.30737	14020.6		2.30737	8639.76		2.30737	16011.2		2.30737	11561.2		2.30737	19824.3		2.30737	8244.99
	2.45158	30325.6		0.43263	6567.28		2.45158	21653.2		2.45158	9247.63		2.45158	21792.2		2.45158	14629.1		2.45158	14713.7		2.45158	9031.31		2.45158	17222.8		2.45158	10795.8		2.45158	19193.2		2.45158	8622.52
	2.59579	22880.9		0.57684	6322.06		2.59579	19040.2		2.59579	8361.75		2.59579	23339.5		2.59579	15349.6		2.59579	17363.4		2.59579	9549.43		2.59579	19128.1		2.59579	10182.5		2.59579	17138.1		2.59579	8092.69
	2.74	17402.6		0.72105	5151.03		2.74	17463		2.74	8030.08		2.74	25611.9		2.74	13857.1		2.74	20609.9		2.74	9022.06		2.74	19106		2.74	9156.65		2.74	15732.1		2.74	7918.31
	2.88421	14789		0.86526	3877.28		2.88421	15169.1		2.88421	7567.12		2.88421	30272.8		2.88421	13461.2		2.88421	22175.5		2.88421	9018.16		2.88421	18467.6		2.88421	7941.43		2.88421	13978.5		2.88421	7021.1
	3.02842	14109.8		1.00947	2766.56		3.02842	14296		3.02842	6686.84		3.02842	26876.2		3.02842	10741		3.02842	20078		3.02842	8072.42		3.02842	18770.8		3.02842	7102.35		3.02842	12602		3.02842	6685.59
	3.17263	13939.4		1.15368	2616.99		3.17263	14742.5		3.17263	6173.13		3.17263	24806.5		3.17263	9276.52		3.17263	16714		3.17263	7376.32		3.17263	22275.7		3.17263	6597.87		3.17263	12087.6		3.17263	6508.52
	3.31684	14957.2		1.29789	2281.75		3.31684	16688.4		3.31684	5647.58		3.31684	26771.2		3.31684	8828.21		3.31684	15391.1		3.31684	6782.32		3.31684	24544.5		3.31684	6767.61		3.31684	13322.8		3.31684	6257.22
	3.46105	15297.2					3.46105	21268.8		3.46105	5386.81		3.46105	33096.6		3.46105	9589.9		3.46105	14270.9		3.46105	6750.19		3.46105	21113.9		3.46105	6975.04		3.46105	15516.3		3.46105	5978.41
	3.60526	15555.4		0	5356		3.60526	22870.7		3.60526	5191.01		3.60526	35841.9		3.60526	9345.97		3.60526	15146		3.60526	6211.2		3.60526	18501.3		3.60526	8008.02		3.60526	18664.4		3.60526	5774.4
	3.74947	16726.1		0.14421	5237.38		3.74947	21882.1		3.74947	5353.69		3.74947	31009.9		3.74947	8928.78		3.74947	17229.1		3.74947	6560.32		3.74947	17869.7		3.74947	8622.17		3.74947	21618.2		3.74947	5443.77
	3.89368	17987.6		0.28842	5025.68		3.89368	18203.2		3.89368	5247.15		3.89368	29639.2		3.89368	8243.69		3.89368	21186.6		3.89368	6960.72		3.89368	16466.2		3.89368	10799		3.89368	21837.2		3.89368	6147.82
	4.03789	20091.9		0.43263	4870.67		4.03789	17122		4.03789	4836.82		4.03789	29835		4.03789	7331.38		4.03789	23429		4.03789	7121.01		4.03789	17354.1		4.03789	11052.6		4.03789	22206.8		4.03789	7015.22
	4.1821	25381.5		0.57684	5288.43		4.1821	21749		4.1821	5042.69		4.1821	31733.9		4.1821	7286.24		4.1821	21993.4		4.1821	8119.02		4.1821	21455.2		4.1821	12027.4		4.1821	22341.2		4.1821	7819.95
	4.32631	33314.3		0.72105	4808.5		4.32631	30954.4		4.32631	5215.46		4.32631	31960.2		4.32631	8342.94		4.32631	20508.2		4.32631	9453.82		4.32631	22906.7		4.32631	12678.5		4.32631	24076.1		4.32631	9048.47
	4.47052	40957.7		0.86526	3401.56		4.47052	35183.6		4.47052	5298.91		4.47052	22017.6		4.47052	9135.05		4.47052	22328.7		4.47052	10737.4		4.47052	19464.1		4.47052	13200.1		4.47052	22003.4		4.47052	9766.76
	4.61473	40860.9		1.00947	2646.65		4.61473	27366.6		4.61473	6161.36		4.61473	10163.7		4.61473	8577.37		4.61473	23314.4		4.61473	13166.1		4.61473	11469.3		4.61473	13630.7		4.61473	13483.7		4.61473	10627.4
	4.75894	26009.1		1.15368	2666.03		4.75894	14138.9		4.75894	6629.62		4.75894	5241.93		4.75894	8999.92		4.75894	17852.9		4.75894	14784.2		4.75894	7149.19		4.75894	12970.1		4.75894	8223		4.75894	10021.4
	4.90315	10397		1.29789	2452.16		4.90315	6277.26		4.90315	7281.07		4.90315	3749.64		4.90315	10995.6		4.90315	9893.99		4.90315	14431.6		4.90315	5136.44		4.90315	12172.1		4.90315	5238.24		4.90315	9974.42
	5.04736	5332.67		1.4421	2615		5.04736	3753.43		5.04736	7526.19		5.04736	3521.77		5.04736	10403.2		5.04736	4861.68		5.04736	11583.3		5.04736	4647.2		5.04736	10496.2		5.04736	4149.9		5.04736	9546.38
	5.19157	4708.73					5.19157	3239.03		5.19157	7379.31		5.19157	3349.83		5.19157	7054.23		5.19157	3885.1		5.19157	9635.04					5.19157	8883.98		5.19157	3769.64		5.19157	8624.84
	5.33578	3999.88					5.33578	2780		5.33578	7126.34					5.33578	3946.59		5.33578	3005.58		5.33578	7783.01		0	4336.25		5.33578	9701.99		5.33578	3779.22		5.33578	10883.3
	5.47999	3452.6								5.47999	8569.11		0	2724.17		5.47999	2515.72		5.47999	2378.38		5.47999	8206.04		0.14421	6947.03		5.47999	11932.1		5.47999	3978.89		5.47999	14116
	5.6242	3094.02					0	7425.56		5.6242	9034.63		0.14421	2939		5.6242	2396.93		5.6242	2432.76		5.6242	9948.83		0.28842	12025.6		5.6242	10760.1					5.6242	10003.9
	5.76841	2822					0.14421	16272.8		5.76841	5854.63		0.28842	4180.83		5.76841	2457.78		5.76841	2410.02		5.76841	9598.87		0.43263	19864.2		5.76841	6136.49		0	2238.47		5.76841	5210.4
							0.288421	29992.6		5.91262	3485.8		0.43263	7565.62					5.91262	2616		5.91262	5987.23		0.57684	25468.9		5.91262	3665.03		0.14421	2354.5		5.91262	3148.98
	0	4739.11					0.432631	36847.5		6.05683	2571		0.57684	17043		0	2983.58					6.05683	3270.22		0.72105	23118.5		6.05683	2497.82		0.28842	2834.97		6.05683	2331.16
	0.14421	8646.99					0.576841	30101.9		6.20105	2228.8		0.72105	30707.1		0.14421	3502.85		0	2896.33		6.20105	2716.28		0.86526	17179.8		6.20105	2336.99		0.43263	3928.66		6.20105	2202.52
	0.28842	21930.9					0.721052	24424.7		6.34526	2096.15		0.86526	35837.4		0.28842	5357.63		0.14421	4237.89		6.34526	2447.84		1.00947	13104		6.34526	2206.45		0.57684	8551.03		6.34526	2330
	0.43263	38593.6					0.865262	24097.3		6.48947	2155.09		1.00947	28896		0.43263	9413.93		0.28842	9673.86		6.48947	2186.23		1.15368	10734.4		6.48947	2164.59		0.72105	16030.4
	0.57684	42518.3					1.00947	24795.8		6.63368	2171.67		1.15368	20607.7		0.57684	13952.9		0.43263	21120.4		6.63368	2094.08		1.29789	9588.49		6.63368	2167.67		0.86526	21754		0	2524.5
	0.72105	31661											1.29789	16488.3		0.72105	13565.8		0.57684	30676.5					1.4421	10109.2					1.00947	22158.3		0.14421	2713.03
	0.86526	22481					0	2860.83		0	3218.5		1.4421	15691.2		0.86526	10543.2		0.72105	27428.5		0	2384.17		1.58631	9609.88		0	6985.66		1.15368	20085		0.28842	2620.31
	1.00947	17169.4					0.14421	3483.55		0.14421	3299.79		1.58631	15979.3		1.00947	8318.46		0.86526	21020.7		0.14421	2516.97		1.73052	10557.3		0.14421	7692.84		1.29789	15959.3		0.43263	2428.92
	1.15368	14559.1					0.28842	5771.35		0.28842	3761.61		1.73052	16685.9		1.15368	7679.85		1.00947	18132.1		0.28842	3029.51		1.87473	11323		0.28842	10917.2		1.4421	13008		0.57684	2676.17
							0.43263	13094.4		0.43263	5478.64		1.87473	16375.9		1.29789	6727.23		1.15368	13781.6		0.43263	4135.57		2.01894	13567.6		0.43263	14070.6		1.58631	11812.8		0.72105	2802.1
	0	27439.8					0.57684	30214		0.57684	6960.82		2.01894	14940.3		1.4421	6534.5		1.29789	12411.5		0.57684	7107.31		2.16316	14243.1		0.57684	9290.81		1.73052	12195.9		0.86526	3609.36
	0.14421	28017					0.72105	32455.1		0.72105	8086.88		2.16316	14857.9		1.58631	6550.21					0.72105	12073.6		2.30737	13530.8		0.72105	4426.53		1.87473	16055.6		1.00947	6346.84
	0.288421	34378.7					0.86526	29154.2		0.86526	8075.87		2.30737	15899.9		1.73052	7014.47		0	2527.11		0.86526	12322.7		2.45158	10931.8		0.86526	2889.38		2.01894	24108.2		1.15368	11352.1
	0.432631	32258.1					1.00947	30744.5		1.00947	7469.11		2.45158	17001.3		1.87473	7295.32		0.14421	2792.67		1.00947	10144		2.59579	11006.8		1.00947	2531.56		2.16316	26659.3		1.29789	13925.4
	0.576841	23046					1.15368	36882.5		1.15368	8869		2.59579	18750.7		2.01894	8012.02		0.28842	4748.72		1.15368	10453.8		2.74	10416.8		1.15368	2816.19		2.30737	20163.4		1.4421	12181.5
	0.721052	10574								1.29789	10103.5		2.74	20246.6		2.16316	8570.92		0.43263	11454.7		1.29789	11273.8		2.88421	12338.4					2.45158	12403.4		1.58631	9209.58
	0.865262	5607.32								1.4421	12229.3		2.88421	20834.6		2.30737	8462.22		0.57684	21642.9		1.4421	11507		3.02842	15256.6		0	10139.3		2.59579	9413.03		1.73052	7528.85
	1.00947	3697.5								1.58631	15080.1		3.02842	20974.5		2.45158	8857.61		0.72105	26538.7		1.58631	10423		3.17263	16316.9		0.14421	8925.79		2.74	9163.49		1.87473	6815.94
										1.73052	16226		3.17263	20089.5		2.59579	8960.37		0.86526	22633.4		1.73052	9257.46		3.31684	19969.3		0.28842	9373.51		2.88421	9136.49		2.01894	6566.23
										1.87473	13201.4		3.31684	20864.9		2.74	8432.74		1.00947	16673.9		1.87473	8182.77		3.46105	23109.8		0.43263	11387		3.02842	9461.63		2.16316	6446.6
										2.01894	9510.32		3.46105	23670.3		2.88421	7626		1.15368	14960.1		2.01894	7869.69		3.60526	22620		0.57684	9367.48		3.17263	9305.74		2.30737	6960.26
										2.16316	6845.67		3.60526	25774.6		3.02842	7761.98		1.29789	14610		2.16316	8260.32		3.74947	14616.3		0.72105	4736.48		3.31684	9372.16		2.45158	7610.11
										2.30737	6218		3.74947	27903.8		3.17263	7884.53					2.30737	8584.95		3.89368	7410.28		0.86526	2938.4		3.46105	10759.4		2.59579	7176.61
										2.45158	7167.88		3.89368	27809.4		3.31684	6996.32					2.45158	9487.48		4.03789	3680.91		1.00947	2368.11		3.60526	14984.6		2.74	7122.9
										2.59579	7071.23		4.03789	21221.1		3.46105	7898.53					2.59579	9833.39		4.1821	2523.73		1.15368	2236.12		3.74947	20950.9		2.88421	8595.79
										2.74	7253.24		4.1821	11516.7		3.60526	7569.58					2.74	9346.19		4.32631	2125.62					3.89368	25730.8		3.02842	8574.86
										2.88421	7443.55		4.32631	5163.05		3.74947	7820.83					2.88421	9655.01								4.03789	26442.1		3.17263	9189.32
										3.02842	11303.1		4.47052	3408.77		3.89368	8459.12					3.02842	8870.86								4.1821	19900		3.31684	9432.55
										3.17263	20078.3		4.61473	2701.44		4.03789	7149.57					3.17263	7691.12								4.32631	10046.1		3.46105	9608.22
										3.31684	28396.3		4.75894	2269.83		4.1821	7110.56					3.31684	7190.37								4.47052	4956.83		3.60526	9488.68
										3.46105	24198.6					4.32631	8066					3.46105	7588.47								4.61473	3301.29		3.74947	8786.35
										3.60526	17045.2					4.47052	8634.27					3.60526	8282.25								4.75894	2577.33		3.89368	9109.02
										3.74947	17134.1					4.61473	8144.37					3.74947	8175.16											4.03789	9152.22
										3.89368	17174.6					4.75894	8194.62					3.89368	8088.6											4.1821	7848.81
										4.03789	14451.5					4.90315	9324.38					4.03789	8627.42											4.32631	8969.51
										4.1821	14453.9					5.04736	9578.76					4.1821	8758.89											4.47052	8690.75
										4.32631	11739.4					5.19157	6680.07					4.32631	9017											4.61473	8802.54
										4.47052	10031.7					5.33578	4147.79					4.47052	10974.7											4.75894	9183.22
										4.61473	7254.95					5.47999	2936.48					4.61473	14014.5											4.90315	10544
										4.75894	6251.08					5.6242	2698.69					4.75894	15741.3											5.04736	10579.2
										4.90315	6061.13					5.76841	2339.58					4.90315	12246.2											5.19157	10212.1
										5.04736	7280.1											5.04736	9209.32											5.33578	9416.9
										5.19157	9574.58											5.19157	9759.58											5.47999	8747.11
										5.33578	7974.85											5.33578	10452											5.6242	8425.2
										5.47999	5596.86											5.47999	8079.29											5.76841	10440.9
										5.6242	3214.45											5.6242	4693.18											5.91262	10857.1
										5.76841	2343.71											5.76841	2928.05											6.05683	7534.16
										5.91262	2404.01											5.91262	2454.02											6.20105	4164.93
										6.05683	2422.69											6.05683	2339.52											6.34526	2950.46
										6.20105	2118.7											6.20105	2280.5											6.48947	2427.33
										6.34526	2016																							6.63368	2228.25
																																		6.77789	2187.56
																																		6.9221	2081.78
0min					2min				4min				6min				8min				10min
daughter		mother			daughter		mother		daughter		mother		daughter		mother		daughter		mother		daughter		mother
GFP-SidC		GFP-SidC			GFP-SidC		GFP-SidC		GFP-SidC		GFP-SidC		GFP-SidC		GFP-SidC		GFP-SidC		GFP-SidC		GFP-SidC		GFP-SidC
49086.8		5068.07			34507.5		9084.64		34234		13349.3		26461		13994.3		23725.1		14105.4		24651.5		15591.1
40957.7		6567.28			35183.6		9034.63		31960.2		10995.6		23314.4		9948.83		22906.7		11932.1		24076.1		14116
42518.3		5288.43			36847.5		8086.88		35837.4		13952.9		30676.5		12322.7		25468.9		14070.6		22158.3		13925.4
34378.7					32455.1		9574.58		27903.8		9578.76		26538.7		10452		23109.8		11387		26442.1		10857.1
41735.4	#DIV/0!	5641.26	#DIV/0!	#DIV/0!	34748.4	#DIV/0!	8945.18	#DIV/0!	32483.8	#DIV/0!	11969.1	#DIV/0!	26747.6	#DIV/0!	11679.4	#DIV/0!	23802.6	#DIV/0!	12873.8	#DIV/0!	24332	#DIV/0!	13622.4
2211		2211			2158		2158		2204		2204		2155		2155		2174		2174		2155		2155
39524.4	#DIV/0!	3430.26	#DIV/0!	#DIV/0!	32590.4	#DIV/0!	6787.18	#DIV/0!	30279.8	#DIV/0!	9765.11	#DIV/0!	24592.6	#DIV/0!	9524.44	#DIV/0!	21628.6	#DIV/0!	10699.8	#DIV/0!	22177	#DIV/0!	11467.4
	minus background
	daughter		mother
	GFP-SidC		GFP-SidC		daughter/mother
0min	39524.4		3430.26		11.5223
2min	32590.4		6787.18		4.80176
4min	30279.8		9765.11		3.10082
6min	24592.6		9524.44		2.58206
8min	21628.6		10699.8		2.02141
10min	22177		11467.4		1.93392

## Sheet: 160607 Sheet1
160607	heat shock at 42 time course on VOX
	image	WT 6210 GFP-P4C(SidC) B on agarose pad 2nd sample -1
		0min						2min						4min						6min						8min						10min						12min						14min
		daughter			mother			daughter			mother			daughter			mother			daughter			mother			daughter			mother			daughter			mother			daughter			mother			daughter			mother
		GFP-SidC			GFP-SidC			GFP-SidC			GFP-SidC			GFP-SidC			GFP-SidC			GFP-SidC			GFP-SidC			GFP-SidC			GFP-SidC			GFP-SidC			GFP-SidC			GFP-SidC			GFP-SidC			GFP-SidC			GFP-SidC
	0	2199.5		0	2022.75		0	2086.5		0	1968		0	2254.5		0	2149.34		0	2349.5		0	2223.17		0	2167.28		0	1947.39		0	3761.89		0	2438.17		0	2032.12		0	2615.16		0	2694		0	2153.5		0
	0.14421	2305.6		0.14421	1940.19		0.14421	2308.21		0.14421	2009.75		0.14421	2497.4		0.14421	2125.93		0.14421	2533.79		0.14421	2182.95		0.14421	2277.15		0.14421	2000.67		0.14421	3316.27		0.14421	2035.56		0.14421	2077.15		0.14421	3656.07		0.14421	2675.24		0.14421	2406.9		0.14421
	0.28842	2409.84		0.28842	1855.82		0.28842	2284.01		0.28842	2057.23		0.28842	2733.96		0.28842	2522.11		0.28842	2831.54		0.28842	2379.53		0.28842	2479.5		0.28842	2068.23		0.28842	3355.03		0.28842	2114.57		0.28842	2352.99		0.28842	6999.56		0.28842	2663.65		0.28842	2978.2		0.28842
	0.43263	2539.54		0.43263	1988.36		0.43263	2431.36		0.43263	2128.64		0.43263	4332.16		0.43263	3864.04		0.43263	4248.12		0.43263	3729.85		0.43263	3637.86		0.43263	2163.23		0.43263	4145.34		0.43263	2316.94		0.43263	2782.91		0.43263	11483.6		0.43263	2799.03		0.43263	4880.38		0.43263
	0.57684	2648.8		0.57684	2195.11		0.57684	2322.71		0.57684	2241.48		0.57684	8760.39		0.57684	6191.11		0.57684	9492.43		0.57684	6997.8		0.57684	8057.05		0.57684	2335.81		0.57684	7197.37		0.57684	3110.92		0.57684	4374.68		0.57684	12261.4		0.57684	3470.5		0.57684	8754.92		0.57684
	0.72105	3378.1		0.72105	2973.29		0.72105	2318.67		0.72105	2621.5		0.72105	14188.4		0.72105	9018.39		0.72105	18020.8		0.72105	10126.1		0.72105	14932.6		0.72105	2644.18		0.72105	13290.3		0.72105	5984.63		0.72105	9066.19		0.72105	9426.39		0.72105	6388.34		0.72105	11922.9		0.72105
	0.86526	6405.11		0.86526	4224.09		0.86526	2487.27		0.86526	3964.26		0.86526	13567.3		0.86526	7588.76		0.86526	19122.6		0.86526	9935.81		0.86526	17760		0.86526	3550.06		0.86526	16036		0.86526	10364.2		0.86526	15927.1		0.86526	6562.1		0.86526	12208		0.86526	11468.3		0.86526
	1.00947	15321		1.00947	5784.36		1.00947	2769.71		1.00947	6617.29		1.00947	12609.2		1.00947	7256.19		1.00947	18601.6		1.00947	7118.33		1.00947	15219.2		1.00947	6735.26		1.00947	13341.1		1.00947	12449.1		1.00947	15651.5		1.00947	5475.22		1.00947	16000.9		1.00947	7580.4		1.00947
	1.15368	28481.7		1.15368	6164.4		1.15368	4916.49		1.15368	8318.92		1.15368	14376.4		1.15368	7006.08		1.15368	21951.7		1.15368	5751.76		1.15368	15921		1.15368	9859.62		1.15368	10809		1.15368	9723.36		1.15368	11781.8		1.15368	4963.43		1.15368	13556		1.15368	5658.34		1.15368
	1.29789	33535.5		1.29789	5372.11		1.29789	10663.1		1.29789	6636.95		1.29789	14724.1		1.29789	5574.29		1.29789	25848.1		1.29789	5760.97		1.29789	17467.4		1.29789	9795.27		1.29789	10867.4		1.29789	6710.06		1.29789	10055.4		1.29789	5649.7		1.29789	9237.31		1.29789	4891.75		1.29789
	1.4421	28076.9		1.4421	4692.2		1.4421	15706.6		1.4421	4827.26		1.4421	13296.8		1.4421	4298.51		1.4421	23941.7		1.4421	6453.31		1.4421	16226.9		1.4421	6975.23		1.4421	12268.9		1.4421	5894.83		1.4421	12892.7		1.4421	6275.55		1.4421	9267.95		1.4421	5575.89		1.4421
	1.58631	19048.7		1.58631	4500.58		1.58631	14268.3		1.58631	4801.13		1.58631	11233.8		1.58631	4181.74		1.58631	16218.7		1.58631	6467.1		1.58631	12702.3		1.58631	5455.94		1.58631	15296		1.58631	5677.05		1.58631	15676.5		1.58631	6307.41		1.58631	12641.6		1.58631	5119.6		1.58631
	1.73052	15683.4		1.73052	4253.4		1.73052	15084.8		1.73052	4486.62		1.73052	9737.67		1.73052	4619.66		1.73052	10848.7		1.73052	6398.98		1.73052	9491.86		1.73052	5192.6		1.73052	15065.7		1.73052	5834.42		1.73052	14224.7		1.73052	6736.21		1.73052	14044.4		1.73052	5281.14		1.73052
	1.87473	18039.5		1.87473	4177.96		1.87473	18441.1		1.87473	3879.99		1.87473	10221.9		1.87473	7202.95		1.87473	8341.78		1.87473	5318.48		1.87473	8101.54		1.87473	5218.79		1.87473	11926.3		1.87473	6394.44		1.87473	9933.41		1.87473	9440.32		1.87473	11512.7		1.87473	5350.03		1.87473
	2.01895	26844.3		2.01895	4115.72		2.01895	20775.1		2.01895	3661.4		2.01895	11319.5		2.01895	10280.4		2.01895	7679.02		2.01895	4396.97		2.01895	7748.13		2.01895	7690.81		2.01895	8911.69		2.01895	6096.98		2.01895	7202.5		2.01895	13831.7		2.01895	8343.23		2.01895	6971.54		2.01895
	2.16316	36897.2		2.16316	3909.73		2.16316	19019.4		2.16316	3539.25		2.16316	11700.3		2.16316	10318.4		2.16316	7430.2		2.16316	4727.37		2.16316	8405.21		2.16316	12583.3		2.16316	6941.77		2.16316	6190.55		2.16316	5320.54		2.16316	12891.3		2.16316	6592.12		2.16316	10823.2		2.16316
	2.30737	39803.9		2.30737	3823.02		2.30737	15223		2.30737	4367.1		2.30737	10312.5		2.30737	7869.85		2.30737	7945.47		2.30737	8283.63		2.30737	8441.9		2.30737	16991.6		2.30737	6464.67		2.30737	7335.44		2.30737	5606.86		2.30737	12679.5		2.30737	5300.33		2.30737	13194.6		2.30737
	2.45158	43546		2.45158	3903.18		2.45158	13922.6		2.45158	7378.7		2.45158	10629.6		2.45158	5465.96		2.45158	7471.54		2.45158	16854.3		2.45158	8833.04		2.45158	14900.1		2.45158	6191.94		2.45158	9273.59		2.45158	5988.02		2.45158	13802		2.45158	5046.52		2.45158	11372.4		2.45158
	2.59579	49607.7		2.59579	3818.5		2.59579	14497.5		2.59579	13581.9		2.59579	10528.3		2.59579	4738.61		2.59579	7408.77		2.59579	25682.7		2.59579	8522.21		2.59579	8920.92		2.59579	6510.17		2.59579	11821.7		2.59579	5630.19		2.59579	14249.7		2.59579	5096.59		2.59579	8708.56		2.59579
	2.74	53003.4		2.74	3476.78		2.74	16589		2.74	19498.2		2.74	13963.7		2.74	4141.01		2.74	8014.6		2.74	27568.4		2.74	9787.09		2.74	6434.34		2.74	7013.86		2.74	13687.2		2.74	5916.81		2.74	12884.4		2.74	4951.39		2.74	7206.67		2.74
	2.88421	43613.8		2.88421	3374.72		2.88421	18838.8		2.88421	18557.5		2.88421	18112.1		2.88421	4018.78		2.88421	8827.39		2.88421	25006.2		2.88421	9333.48		2.88421	7345.31		2.88421	6732.69		2.88421	13397.2		2.88421	6726.26		2.88421	11894.7		2.88421	5142.04		2.88421	6036.35		2.88421
	3.02842	30962.7		3.02842	3578.17		3.02842	20544		3.02842	13908.3		3.02842	21637		3.02842	3784.35		3.02842	10679.9		3.02842	22455.9		3.02842	9423.35		3.02842	8789.22		3.02842	7377.11		3.02842	13581.9		3.02842	6943.42		3.02842	11448.7		3.02842	5454.73		3.02842	5011.09		3.02842
	3.17263	24419.7		3.17263	4152.84		3.17263	22094.6		3.17263	10445.2		3.17263	22123		3.17263	3716.16		3.17263	16351.5		3.17263	19150.8		3.17263	10424.6		3.17263	10751.7		3.17263	8079.38		3.17263	12697.3		3.17263	7378.26		3.17263	10183.9		3.17263	5708.67		3.17263	4449.29		3.17263
	3.31684	26472.7		3.31684	4928.16		3.31684	21532.2		3.31684	8946.39		3.31684	18448.1		3.31684	4160.48		3.31684	20991.4		3.31684	15516		3.31684	14127.4		3.31684	12647.1		3.31684	9709.22		3.31684	11546		3.31684	8295.5		3.31684	10327.2		3.31684	6607.48		3.31684	4147.44		3.31684
	3.46105	34392		3.46105	5723.25		3.46105	19360.3		3.46105	9264.06		3.46105	15938.2		3.46105	4378.5		3.46105	20113.1		3.46105	15031.3		3.46105	14098.6		3.46105	13603.4		3.46105	12672.4		3.46105	11414.2		3.46105	11040.3		3.46105	11352.2		3.46105	8378.62		3.46105	4033.34		3.46105
	3.60526	31533.9		3.60526	6037.03		3.60526	17240.7		3.60526	9169.8		3.60526	16926.6		3.60526	4490.63		3.60526	18836.8		3.60526	16401.3		3.60526	13263.5		3.60526	14354.3		3.60526	15905.3		3.60526	11223.3		3.60526	14239.6		3.60526	11664.3		3.60526	12348.1		3.60526	3972.8		3.60526
	3.74947	21263.3		3.74947	5970.28		3.74947	14846.7		3.74947	8658.31		3.74947	12962.5		3.74947	4549.31		3.74947	20351.6		3.74947	15654.5		3.74947	13737.9		3.74947	13684		3.74947	15654.6		3.74947	10887.8		3.74947	13994.3		3.74947	11753.9		3.74947	14437.9		3.74947	4179.44		3.74947
	3.89368	18165.9		3.89368	6039.44		3.89368	13754		3.89368	8724.98		3.89368	6934.76		3.89368	4673.35		3.89368	20803.2		3.89368	14830.2		3.89368	17070.4		3.89368	13107.2		3.89368	15728.5		3.89368	11201.4		3.89368	13550.9		3.89368	10998.2		3.89368	12887.4		3.89368	4312.74		3.89368
	4.03789	19653.8		4.03789	6128.32		4.03789	14189.8		4.03789	8439.72		4.03789	3488.5		4.03789	4997.82		4.03789	13222.1		4.03789	17508		4.03789	16440.4		4.03789	12823		4.03789	17565		4.03789	11563.6		4.03789	16693.1		4.03789	10025.5		4.03789	11955.6		4.03789	4333.45		4.03789
	4.1821	26943.1		4.1821	5687.33		4.1821	15009.5		4.1821	9647.06		4.1821	2746.23		4.1821	5012.91		4.1821	6599.03		4.1821	16170.1		4.1821	10034.8		4.1821	10563.2		4.1821	14721		4.1821	12459.7		4.1821	16537.1		4.1821	8095.81		4.1821	14908.8		4.1821	5516.88		4.1821
	4.32631	33356.9		4.32631	5167.8		4.32631	17554.9		4.32631	11016.5		4.32631	2265.68		4.32631	5020.08		4.32631	3431.11		4.32631	12697.6		4.32631	4895.91		4.32631	9063.31		4.32631	7332.55		4.32631	13922.4		4.32631	10198.5		4.32631	6479.75		4.32631	17224.5		4.32631	6017.5		4.32631
	4.47052	25339.5		4.47052	4866.21		4.47052	18283.7		4.47052	10182.5		4.47052	2069.17		4.47052	6865.88		4.47052	2431.5		4.47052	8682.88		4.47052	2746.34		4.47052	6942.65		4.47052	3098.1		4.47052	13513.9		4.47052	4648.11		4.47052	6464.03		4.47052	12239.9		4.47052	8090.68		4.47052
	4.61473	9855.68		4.61473	5049.78		4.61473	12778.9		4.61473	9311.18		4.61473	2015.09		4.61473	9034.19		4.61473	2218.21		4.61473	6674.3		4.61473	2183.91		4.61473	5384.07		4.61473	2121.17		4.61473	11502.9		4.61473	2495.41		4.61473	8705.38		4.61473	5315.17		4.61473	11208.3		4.61473
	4.75894	3850.57		4.75894	5844.6		4.75894	6399.1		4.75894	8298.58		4.75894	2067.16		4.75894	9495.79		4.75894	1953.33		4.75894	5976.13		4.75894	2113.48		4.75894	4560.93		4.75894	1884.6		4.75894	9065.22		4.75894	1984.23		4.75894	11384.1		4.75894	2459.45		4.75894	11864.3		4.75894
	4.90315	2384.92		4.90315	8117.92		4.90315	3547.11		4.90315	6413.12					4.90315	6733.38					4.90315	7181.65		4.90315	2012.31		4.90315	4988.4		4.90315	1999.65		4.90315	7131.4		4.90315	1971.39		4.90315	11536		4.90315	1955.71		4.90315	9183.02		4.90315
	5.04736	2037.52		5.04736	8785.49		5.04736	2525.1		5.04736	5524.65		0	2238.75		5.04736	5041.33		0	2123.81		5.04736	8724.02		5.04736	1971.83		5.04736	6220.13		5.04736	1892.94		5.04736	7958.54		5.04736	1934.35		5.04736	7197.17		5.04736	1874.94		5.04736	7502.35		5.04736
	5.19157	2090.21		5.19157	6402.78		5.19157	2441.04		5.19157	6194.22		0.14421	2258.66		5.19157	6202.21		0.14421	2187.81		5.19157	8601.39					5.19157	8556.28		5.19157	1857.41		5.19157	10905.4		5.19157	1945.41		5.19157	4019.5		5.19157	1847.81		5.19157	9853.35		5.19157
	5.33578	1979.28		5.33578	3975.47		5.33578	2208.67		5.33578	7288.63		0.28842	2475.81		5.33578	7597.52		0.28842	2384.57		5.33578	6860.89		0	2268.56		5.33578	10281.5		5.33578	1897.33		5.33578	11137.1					5.33578	2544.32					5.33578	13136.3
	5.47999	1873.68		5.47999	2808.19		5.47999	2059.66		5.47999	7187.51		0.43263	3774.94		5.47999	6035.41		0.43263	2757.99		5.47999	4018.31		0.14421	2755.44		5.47999	8405.54		5.47999	1830.63		5.47999	7358.07		0	2219.88		5.47999	2130.03		0	2212.56		5.47999	10588		0
	5.6242	2020.41		5.6242	2567.88		5.6242	2216.78		5.6242	5127.67		0.57684	8076.21		5.6242	3626.1		0.57684	4667.56		5.6242	2365.64		0.28842	4124.95		5.6242	4654.57		5.6242	1809.11		5.6242	3690.5		0.14421	3064.22		5.6242	2104.61		0.14421	2091.84		5.6242	6068.06		0.14421
	5.76841	1982.37		5.76841	2362.84		5.76841	2019.14		5.76841	2881.32		0.72105	16032.1		5.76841	2535.7		0.72105	10312.3		5.76841	2171.18		0.43263	7594.73		5.76841	2762.72					5.76841	2447.28		0.28842	4841.75		5.76841	2052.36		0.28842	2168.98		5.76841	2995.25		0.28842
	5.91263	1877.75		5.91263	2175.89		5.91263	2056		5.91263	2242.74		0.86526	20080.1		5.91263	2280.14		0.86526	18164.2		5.91263	2072.95		0.57684	11831.6		5.91263	2229.39		0	2362.33		5.91263	2307.43		0.43263	9563.63		5.91263	1904.12		0.43263	2086.58		5.91263	2225.84		0.43263
				6.05684	2199.07					6.05684	2076.18		1.00947	16813.5		6.05684	2107.09		1.00947	20022.7		6.05684	2185.99		0.72105	12551.2		6.05684	2063.04		0.14421	2904.68		6.05684	2105.49		0.57684	15536.5					0.57684	2103.11		6.05684	2190.72		0.57684
	0	1977.62		6.20105	2552.48		0	2217.62		6.20105	2106.97		1.15368	14577.9		6.20105	2017.5		1.15368	16210.1		6.20105	1999.57		0.86526	11724.4		6.20105	1926.89		0.28842	5248.53		6.20105	1965.02		0.72105	15400.7		0	2534.61		0.72105	2327.08		6.20105	1920.55		0.72105
	0.14421	2006.52		6.34526	2414.28		0.14421	2276.77		6.34526	1955.69		1.29789	16163.3					1.29789	15766		6.34526	1939.88		1.00947	12932		6.34526	1843.37		0.43263	10565.7		6.34526	1937.63		0.86526	12119		0.14421	3627.9		0.86526	2523.07		6.34526	1983.5		0.86526
	0.28842	2080.79		6.48947	2123.49		0.28842	2319.64		6.48947	1894.47		1.4421	16357.9		0	2036.94		1.4421	19948.1		6.48947	1911.11		1.15368	16916.9		6.48947	1815.92		0.57684	16935.4		6.48947	1925.16		1.00947	13200.3		0.28842	6140.27		1.00947	3992.25					1.00947
	0.43263	2038.47		6.63368	2144.07		0.43263	2250.12		6.63368	2001.25		1.58631	14342		0.14421	2003.63		1.58631	25468.3					1.29789	18508.9		6.63368	1862.96		0.72105	14760.2		6.63368	1908.37		1.15368	14717.2		0.43263	9264.17		1.15368	9296.62		0	2004.5		1.15368
	0.57684	1992.79		6.77789	2225.02		0.57684	2483.25					1.73052	11434.6		0.28842	2124.05		1.73052	25584.4		0	2002.67		1.4421	16060.9		6.77789	1857.5		0.86526	11025.1		6.77789	1934.97		1.29789	11041		0.57684	10587.1		1.29789	14774.1		0.14421	2251.06		1.29789
	0.72105	2173.26		6.9221	2125.19		0.72105	3532.89		0	1947.12		1.87473	9865.56		0.43263	2973.96		1.87473	22444.3		0.14421	2011.25		1.58631	13258.4					1.00947	12252.3		6.9221	1856.11		1.4421	7778.94		0.72105	8736.61		1.4421	13742.3		0.28842	2253.3		1.4421
	0.86526	2358.13					0.86526	6858.24		0.14421	1926.91		2.01895	9401.46		0.57684	4709.54		2.01895	15080.4		0.28842	2088.24		1.73052	10703.4		0	2013.94		1.15368	15379.5					1.58631	7264.48		0.86526	6840.79		1.58631	11197.8		0.43263	2732.64		1.58631
	1.00947	2764.26		0	1921		1.00947	13331.3		0.28842	2049.71		2.16316	10056.3		0.72105	7415.11		2.16316	10795.4		0.43263	2101.81		1.87473	9551.21		0.14421	2147.89		1.29789	16856.9		0	2091.83		1.73052	7145.35		1.00947	7581.21		1.73052	11883.6		0.57684	3745.22		1.73052
	1.15368	4267.05		0.14421	1893.89		1.15368	18542.5		0.43263	2032.21		2.30737	14845		0.86526	7176.3		2.30737	8489.75		0.57684	2298.97		2.01895	10748.5		0.28842	2200		1.4421	12319.5		0.14421	2158.66		1.87473	6903.15		1.15368	10531.8		1.87473	14793.5		0.72105	7256.31		1.87473
	1.29789	8787.14		0.28842	1894.79		1.29789	14152.2		0.57684	2079.73		2.45158	21828.2		1.00947	5320.58		2.45158	7996.99		0.72105	3126.48		2.16316	11304.4		0.43263	2496.25		1.58631	8620.47		0.28842	2468.79		2.01895	6650.21		1.29789	13152.1		2.01895	13243.1		0.86526	11532.8		2.01895
	1.4421	21177.6		0.43263	1953.2		1.4421	11325.8		0.72105	2119.37		2.59579	29306.7		1.15368	4190.3		2.59579	9316.52		0.86526	5296.72		2.30737	12103		0.57684	3049.19		1.73052	6758.27		0.43263	4010.06		2.16316	6321.39		1.4421	12907.2		2.16316	10192.7		1.00947	10821.4		2.16316
	1.58631	30684		0.57684	2001.11		1.58631	13000.2		0.86526	2656.26		2.74	28026.1		1.29789	4267.17		2.74	8350.61		1.00947	8153.89		2.45158	12482.8		0.72105	5513.61		1.87473	6025.58		0.57684	7480.72		2.30737	5734.87		1.58631	13264.7		2.30737	7600.23		1.15368	8484.44		2.30737
	1.73052	28457.4		0.72105	2035.6		1.73052	14993		1.00947	4075.16		2.88421	23560.4		1.4421	4630.98		2.88421	9828.25		1.15368	7608.44		2.59579	13961.6		0.86526	8619.92		2.01895	5980.68		0.72105	11078.6		2.45158	5487.17		1.73052	14307.2		2.45158	6415.9		1.29789	7831.14		2.45158
	1.87473	23993.3		0.86526	2338.19		1.87473	13168.4		1.15368	5922.66		3.02842	16947.6		1.58631	6262.64		3.02842	12696.6		1.29789	6615.52		2.74	14578.6		1.00947	8403.27		2.16316	5830.44		0.86526	10431		2.59579	5774.36		1.87473	14793.8		2.59579	4928.96		1.4421	10741.3		2.59579
	2.01895	22749.9		1.00947	3615.16		2.01895	11134		1.29789	6832.62		3.17263	13669.4		1.73052	9346.85		3.17263	15605.4		1.4421	6469.1		2.88421	13259.4		1.15368	6301.29		2.30737	6442.61		1.00947	8093.37		2.74	6976.45		2.01895	16426		2.74	4973.71		1.58631	13574.5		2.74
	2.16316	21367.1		1.15368	6283.06		2.16316	11483		1.4421	6208.79		3.31684	11959.8		1.87473	11453.2		3.31684	18984.5		1.58631	7803.63		3.02842	13325.7		1.29789	5046.87		2.45158	7149.19		1.15368	7876.81		2.88421	8768.78		2.16316	21167.6		2.88421	4571.31		1.73052	12130.9		2.88421
	2.30737	20448.6		1.29789	7259.18		2.30737	12503.4		1.58631	6568.31		3.46105	12046.7		2.01895	8500.71		3.46105	20259.8		1.73052	10149.9		3.17263	15436.4		1.4421	5350.76		2.59579	7339.66		1.29789	10564.9		3.02842	12215		2.30737	20783.5		3.02842	4856.55		1.87473	8287.77		3.02842
	2.45158	26770		1.4421	5364.41		2.45158	15163.6		1.73052	8663.1		3.60526	15666.3		2.16316	6422.45		3.60526	19665.6		1.87473	11166.8		3.31684	16799.9		1.58631	7458.42		2.74	7621.67		1.4421	13599.3		3.17263	15883		2.45158	16921.8		3.17263	5036.69		2.01895	6091.58		3.17263
	2.59579	41693.2		1.58631	4852.66		2.59579	16847.2		1.87473	9675.85		3.74947	15510		2.30737	5233.85		3.74947	21685.2		2.01895	9206.52		3.46105	13400.6		1.73052	11255.1		2.88421	8698.69		1.58631	11786.1		3.31684	14723.1		2.59579	11868.6		3.31684	5415.95		2.16316	4736.52		3.31684
	2.74	51453.1		1.73052	5473.92		2.74	18019.2		2.01895	7890.98		3.89368	10210.5		2.45158	4752.13		3.89368	24691.4		2.16316	6796.24		3.60526	7434.53		1.87473	11534.6		3.02842	11256		1.73052	8620.46		3.46105	12684		2.74	9691.04		3.46105	6380.27		2.30737	4249.19		3.46105
	2.88421	46456.2		1.87473	8174.59		2.88421	20914.2		2.16316	6192.09		4.03789	5357.42		2.59579	4386.88		4.03789	17670.8		2.30737	5775.75		3.74947	3768.57		2.01895	8829.59		3.17263	16157.6		1.87473	6281.45		3.60526	14283.2		2.88421	9303.31		3.60526	7328.49		2.45158	4265.8		3.60526
	3.02842	34650.3		2.01895	12782.1		3.02842	24068.9		2.30737	5008.93		4.1821	3262.53		2.74	4139.37		4.1821	7614.63		2.45158	5212.81		3.89368	2809.25		2.16316	7196.87		3.31684	16288.4		2.01895	5876.36		3.74947	9726.87		3.02842	9893.73		3.74947	10024.1		2.59579	3997.83		3.74947
	3.17263	29763.6		2.16316	14992.7		3.17263	25719.7		2.45158	4431.16		4.32631	2770.43		2.88421	3991.59		4.32631	3446.65		2.59579	4214.23		4.03789	2445.45		2.30737	5622.74		3.46105	14099.7		2.16316	4223.11		3.89368	4879.48		3.17263	11073.7		3.89368	12739.9		2.74	3805.2		3.89368
	3.31684	31600.7		2.30737	13448.2		3.31684	23945.1		2.59579	3777.76		4.47052	2349.99		3.02842	3899.97		4.47052	2470.77		2.74	4670.92		4.1821	2142.03		2.45158	4744.29		3.60526	15729.9		2.30737	4225.57		4.03789	2734.16		3.31684	12666.1		4.03789	12183		2.88421	3473.75		4.03789
	3.46105	35920.9		2.45158	10823.5		3.46105	19957		2.74	3523.25		4.61473	2212.5		3.17263	4454.03		4.61473	1969.77		2.88421	4151.22		4.32631	1934.89		2.59579	4644		3.74947	17089.3		2.45158	3731.3		4.1821	2249.59		3.46105	12602.6		4.1821	10600.2		3.02842	3706.37		4.1821
	3.60526	40223.2		2.59579	9101.53		3.60526	16040.7		2.88421	3942.88					3.31684	4951.5		4.75894	1878.56		3.02842	3806.56					2.74	4545.08		3.89368	12380.3		2.59579	3591.73		4.32631	2198.28		3.60526	12590.2		4.32631	12286.9		3.17263	3609.77		4.32631
	3.74947	42969.1		2.74	8408.92		3.74947	14634.9		3.02842	3598.66					3.46105	5135.1		4.90315	1977.79		3.17263	3954.37					2.88421	4199.58		4.03789	5964.21		2.74	3852.34		4.47052	2118.53		3.74947	11050		4.47052	15042.9		3.31684	3832.3		4.47052
	3.89368	31536.4		2.88421	9012.64		3.89368	14818.6		3.17263	3421.75					3.60526	6475.99		5.04736	1859.24		3.31684	4313.62					3.02842	4196.39		4.1821	3374.76		2.88421	3851.02					3.89368	8255.16		4.61473	13489.8		3.46105	3725.87		4.61473
	4.03789	24441.1		3.02842	10746.2		4.03789	17749.7		3.31684	3935.44					3.74947	7993.3		5.19157	1872.67		3.46105	4173.69					3.17263	4384.3		4.32631	2289.59		3.02842	3818.22					4.03789	6866.59		4.75894	6302.1		3.60526	4105.91		4.75894
	4.1821	25365.5		3.17263	14065.9		4.1821	22722.4		3.46105	3865					3.89368	11251.3					3.60526	4088.89					3.31684	4597.1		4.47052	2078.26		3.17263	3611.77					4.1821	5199.49		4.90315	3374.79		3.74947	4337.35		4.90315
	4.32631	35499.6		3.31684	17501.4		4.32631	21988.1		3.60526	4155.12					4.03789	14994.3					3.74947	4683.12					3.46105	5256.53		4.61473	1961.3		3.31684	4074.85					4.32631	5853.61		5.04736	2528.72		3.89368	5535.37
	4.47052	35934.1		3.46105	15749.1		4.47052	13202.1		3.74947	4813.03					4.1821	13935.8					3.89368	5498.56					3.60526	5736.61		4.75894	2002.52		3.46105	4798.62					4.47052	8777.36		5.19157	2086.1		4.03789	6879.7
	4.61473	22779.3		3.60526	9810.58		4.61473	5838.06		3.89368	5590.31					4.32631	8763.67					4.03789	7009.05					3.74947	6853.63		4.90315	1819		3.60526	5417.52					4.61473	9833.89		5.33578	2014.07		4.1821	12676.3
	4.75894	9474.36		3.74947	6051.15		4.75894	3154.46		4.03789	7912.9					4.47052	5779.39					4.1821	12280.8					3.89368	8551.43					3.74947	6202.4					4.75894	7988.22		5.47999	1894.97		4.32631	14809.7
	4.90315	3866.48		3.89368	4128.69		4.90315	2312.08		4.1821	9785.76					4.61473	4446.92					4.32631	21097.9					4.03789	11550.4					3.89368	10466					4.90315	4505.42		5.6242	1992.18		4.47052	11300.8
	5.04736	2851.68		4.03789	3750.94		5.04736	2059.7		4.32631	10431.3					4.75894	5986.13					4.47052	27561.4					4.1821	12762.4					4.03789	11411.8					5.04736	2541.73		5.76841	2016.44		4.61473	7602.98
	5.19157	2736.77		4.1821	3366.24		5.19157	2010.25		4.47052	9196.91					4.90315	8365					4.61473	23702.3					4.32631	9680.13					4.1821	10690.6					5.19157	2199.04		5.91263	1898.75		4.75894	6185.13
	5.33578	2673.86		4.32631	3511.34		5.33578	1949.53		4.61473	7594.62					5.04736	7442.01					4.75894	15923					4.47052	6043.18					4.32631	6745.85					5.33578	2195.22					4.90315	8049.04
	5.47999	2570		4.47052	3797.4		5.47999	1912.97		4.75894	5597.35					5.19157	4428.23					4.90315	8303.78					4.61473	4464.98					4.47052	4959.48					5.47999	2048.14					5.04736	10946.7
				4.61473	4445		5.6242	1911.24		4.90315	5348.81					5.33578	2576.9					5.04736	5898.09					4.75894	4792.22					4.61473	4450.25					5.6242	1925.16					5.19157	10582.3
				4.75894	7527.13		5.76841	1911.66		5.04736	6982.23					5.47999	2087.07					5.19157	7395.25					4.90315	5993.43					4.75894	5627.74											5.33578	7063.84
				4.90315	11254.7		5.91263	1927.94		5.19157	7686.39					5.6242	1979.11					5.33578	9507.69					5.04736	9576.05					4.90315	9349.99											5.47999	3598.18
				5.04736	10819.6		6.05684	1976.55		5.33578	6260.79					5.76841	1973.82					5.47999	7766.46					5.19157	10181.5					5.04736	11072.6											5.6242	2299.05
				5.19157	9443.97		6.20105	1903.69		5.47999	4067.98					5.91263	1887.54					5.6242	4139.17					5.33578	7078.15					5.19157	8382.42											5.76841	2067.43
				5.33578	8075.94		6.34526	1888.97		5.6242	2415.85					6.05684	1883					5.76841	2386.75					5.47999	3910.93					5.33578	3616.2											5.91263	2022.35
				5.47999	6322.87		6.48947	1966.91		5.76841	2230.93											5.91263	2021.11					5.6242	2594.59					5.47999	2333.16											6.05684	1951.62
				5.6242	5792.58		6.63368	1893.48		5.91263	2245.88											6.05684	1967.62					5.76841	2250.58					5.6242	2032.47											6.20105	1942.59
				5.76841	6630		6.77789	1819.75		6.05684	2111.01											6.20105	2105.67					5.91263	2062.35					5.76841	2167.23											6.34526	1972.19
				5.91263	7427.06					6.20105	2146.56											6.34526	1898.53					6.05684	1873.76					5.91263	1927.18											6.48947	1896.49
				6.05684	5922.72																	6.48947	1922.57					6.20105	1943					6.05684	1996.28											6.63368	2003.56
				6.20105	3883.21																	6.63368	1992.61					6.34526	1993.52					6.20105	2000.25											6.77789	1950.51
				6.34526	2930.59																	6.77789	1862.83					6.48947	1946.83					6.34526	1947.69											6.9221	1978.42
				6.48947	2466.09																	6.9221	1832.92											6.48947	1958.44
				6.63368	2364.76																	7.06631	1886.4
				6.77789	2211.89																	7.21052	1855.05
				6.9221	2020.75																	7.35473	1824.22
		0min					2min				4min				6min				8min				10min				12min				14min				20min
		daughter		mother			daughter		mother		daughter		mother		daughter		mother		daughter		mother		daughter		mother		daughter		mother		daughter		mother		daughter		mother
		GFP-SidC		GFP-SidC			GFP-SidC		GFP-SidC		GFP-SidC		GFP-SidC		GFP-SidC		GFP-SidC		GFP-SidC		GFP-SidC		GFP-SidC		GFP-SidC		GFP-SidC		GFP-SidC		GFP-SidC		GFP-SidC		GFP-SidC		GFP-SidC
		33535.5		6164.4			20775.1		8318.92		14188.4		9018.39		19122.6		10126.1		17760		9859.62		16036		12449.1		15927.1		11483.6		16000.9		11922.9		17103.1		11344.4
		33356.9		8785.49			18283.7		7288.63		16926.6		7597.52		20803.2		8724.02		17070.4		10281.5		17565		11137.1		16693.1		11536		17224.5		13136.3		15104.6		10921.3
		30684		7259.18			18542.5		6832.62		20080.1		7415.11		20022.7		8153.89		18508.9		8619.92		16935.4		11078.6		15400.7		10587.1		14774.1		11532.8		11889.6		12452.6
		35934.1		7427.06			22722.4		7686.39		15666.3		8365		24691.4		9507.69		16799.9		10181.5		17089.3		11072.6		14283.2		9833.89		15042.9		10946.7		14468.7		12070.5
		33377.6		7409.03	#DIV/0!	#DIV/0!	20080.9	#DIV/0!	7531.64	#DIV/0!	16715.3	#DIV/0!	8099	#DIV/0!	21160	#DIV/0!	9127.93	#DIV/0!	17534.8	#DIV/0!	9735.64	#DIV/0!	16906.4	#DIV/0!	11434.4	#DIV/0!	15576	#DIV/0!	10860.1	#DIV/0!	15760.6	#DIV/0!	11884.7	#DIV/0!	14641.5	#DIV/0!	11697.2
		2199.5		2022.75			2086.5		1968		2254.5		2149.34		2349.5		2223.17		2167.28		1947.39				2091.83		2032.12		2615.16		2694		2153.5		2071.89		2212.38
		1877.75		2125.19			2056		2001.25		2067.16		2017.5		1953.33		1911.11		1971.83		1857.5		1809.11		2438.17		1945.41		1904.12		1847.81		1983.5		1877.5		1942.58
		2570		2020.75			1819.75		2146.56		2212.5		1883		1872.67		1824.22		1934.89		1946.83		1819		1856.11		2118.53		1925.16		1898.75		1978.42		1938.77		1882.02
		1977.62		1921			2217.62		1947.12		2238.75		2036.94		2123.81		2002.67		2268.56		2013.94		2362.33		1958.44		2219.88		2534.61		2212.56		2004.5		2308.5		2214.25
		2156.22		2022.42	#DIV/0!	#DIV/0!	2044.97	#DIV/0!	2015.73	#DIV/0!	2193.23	#DIV/0!	2021.7	#DIV/0!	2074.83	#DIV/0!	1990.29	#DIV/0!	2085.64	#DIV/0!	1941.42	#DIV/0!	1996.81	#DIV/0!	2086.14	#DIV/0!	2078.98	#DIV/0!	2244.76	#DIV/0!	2163.28	#DIV/0!	2029.98	#DIV/0!	2049.16	#DIV/0!	2062.8
		31221.4	0	5386.61	#DIV/0!	#DIV/0!	18035.9	#DIV/0!	5515.91	#DIV/0!	14522.1	#DIV/0!	6077.31	#DIV/0!	19085.1	#DIV/0!	7137.64	#DIV/0!	15449.1	#DIV/0!	7794.22	#DIV/0!	14909.6	#DIV/0!	9348.22	#DIV/0!	13497	#DIV/0!	8615.39	#DIV/0!	13597.3	#DIV/0!	9854.69	#DIV/0!	12592.4	#DIV/0!	9634.37
	minus background
	daughter		mother
	GFP-SidC		GFP-SidC		daughter/mother
0min	31221.4		5386.61		5.79612
2min	18035.9		5515.91		3.2698
4min	14522.1		6077.31		2.38956
6min	19085.1		7137.64		2.67387
8min	15449.1		7794.22		1.98213
10min	14909.6		9348.22		1.59491
12min	13497		8615.39		1.56662
14min	13597.3		9854.69		1.37978
20min	12592.4		9634.37		1.30702
[truncated: 3 more columns]

## Sheet: 160607 Sheet2
160607	heat shock at 42 time course on VOX
	image	WT 6210 GFP-P4C(SidC) B on agarose pad 2nd sample -2
		0min						2min						4min						6min						8min						10min						12min						14min
		daughter			mother			daughter			mother			daughter			mother			daughter			mother			daughter			mother			daughter			mother			daughter			mother			daughter			mother
		GFP-SidC			GFP-SidC			GFP-SidC			GFP-SidC			GFP-SidC			GFP-SidC			GFP-SidC			GFP-SidC			GFP-SidC			GFP-SidC			GFP-SidC			GFP-SidC			GFP-SidC			GFP-SidC			GFP-SidC			GFP-SidC
	0	4785.75		0	1937.83		0	2009.33		0	2089.25		0	1845.03		0	2076.5		0	2001.88		0	1820.09		0	1962.91		0	1950.95		0	2029.56		0	1992.5		0	1917.56		0	1928.41		0	2033.75		0	1982		0
	0.14421	4702.21		0.14421	1953.99		0.14421	1993.24		0.14421	2397.78		0.14421	1988.86		0.14421	2219.34		0.14421	1943.63		0.14421	1810.59		0.14421	2084.57		0.14421	1927.09		0.14421	1905.71		0.14421	1993.68		0.14421	2022.78		0.14421	2089.24		0.14421	2078.11		0.14421	1949.4		0.14421
	0.28842	4335.88		0.28842	1947.97		0.28842	2048.07		0.28842	3563.75		0.28842	2246.07		0.28842	2378.77		0.28842	2030.72		0.28842	1943.66		0.28842	2059.01		0.28842	1995.57		0.28842	2177.17		0.28842	1978.79		0.28842	2018.48		0.28842	2112.11		0.28842	2112.17		0.28842	1865.62		0.28842
	0.43263	5450.05		0.43263	1952.12		0.43263	2213.34		0.43263	6140.88		0.43263	3040.54		0.43263	3310.16		0.43263	2445.69		0.43263	1891.52		0.43263	1977.99		0.43263	1989.95		0.43263	3477.57		0.43263	1891.84		0.43263	2086.32		0.43263	2542.43		0.43263	2508.74		0.43263	1993.72		0.43263
	0.57684	10426.2		0.57684	1964.64		0.57684	2442.99		0.57684	8435.98		0.57684	4713.12		0.57684	4857.23		0.57684	4039.88		0.57684	1893.21		0.57684	2014.84		0.57684	2052.54		0.57684	7514.19		0.57684	1956.01		0.57684	2125.56		0.57684	4242.78		0.57684	3926.13		0.57684	1945.49		0.57684
	0.72105	14315.5		0.72105	2303.26		0.72105	3370.42		0.72105	8018.63		0.72105	9942.6		0.72105	7366.02		0.72105	8571.77		0.72105	2063.23		0.72105	2115.19		0.72105	2340.43		0.72105	10307.2		0.72105	2019.28		0.72105	2386.96		0.72105	6920.4		0.72105	7055.32		0.72105	2149.56		0.72105
	0.86526	13765.9		0.86526	2972.48		0.86526	7256.26		0.86526	7078.47		0.86526	14812.2		0.86526	8637.7		0.86526	12467		0.86526	2398.47		0.86526	2502.62		0.86526	3964.39		0.86526	9112.75		0.86526	2092.45		0.86526	4046.92		0.86526	8132.06		0.86526	9914.36		0.86526	2676.44		0.86526
	1.00947	13185		1.00947	4448.87		1.00947	13226.7		1.00947	6526.6		1.00947	13128		1.00947	8044.99		1.00947	10751.2		1.00947	3644.07		1.00947	3979.02		1.00947	7625.64		1.00947	6621.48		1.00947	2461.14		1.00947	8402.66		1.00947	7140.52		1.00947	8498.49		1.00947	4475.93		1.00947
	1.15368	14936.9		1.15368	5497.98		1.15368	15520.3		1.15368	6231.37		1.15368	8917.55		1.15368	6500.69		1.15368	7724.88		1.15368	6234.9		1.15368	7532		1.15368	10524.5		1.15368	5757.15		1.15368	4377.09		1.15368	11919.3		1.15368	6365.56		1.15368	7398.27		1.15368	7728.4		1.15368
	1.29789	16517.7		1.29789	5635.33		1.29789	12213.6		1.29789	6889.97		1.29789	6892.23		1.29789	5903.57		1.29789	6568.41		1.29789	8602.2		1.29789	15513.9		1.29789	9668.27		1.29789	6854.5		1.29789	8732.57		1.29789	11267		1.29789	7973.71		1.29789	6843.97		1.29789	9345.22		1.29789
	1.4421	16844.4		1.4421	5343.31		1.4421	8076.03		1.4421	6325.54		1.4421	6156.4		1.4421	5534.05		1.4421	6802.43		1.4421	7863.9		1.4421	19434.6		1.4421	8130.39		1.4421	7941		1.4421	9807.52		1.4421	8240.94		1.4421	9222.24		1.4421	6785.79		1.4421	7826.77		1.4421
	1.58631	14971.3		1.58631	5091.49		1.58631	5877.49		1.58631	6276.49		1.58631	5883.81		1.58631	6069.55		1.58631	7777.17		1.58631	7006.43		1.58631	14185.9		1.58631	7103.98		1.58631	8866.11		1.58631	8545.47		1.58631	6269.25		1.58631	9487.43		1.58631	7604.72		1.58631	5340.45		1.58631
	1.73052	12894.8		1.73052	5850.44		1.73052	5403.61		1.73052	5061.93		1.73052	6582.1		1.73052	6485.14		1.73052	8496.42		1.73052	6402.58		1.73052	7917.86		1.73052	6222.8		1.73052	8458.51		1.73052	6982.97		1.73052	7811		1.73052	7211.83		1.73052	7408.19		1.73052	5675.73		1.73052
	1.87473	11446.9		1.87473	7695.08		1.87473	5626.78		1.87473	4714.14		1.87473	8234.78		1.87473	6445.04		1.87473	8388.21		1.87473	6289.4		1.87473	6041.17		1.87473	6294.35		1.87473	6800.1		1.87473	6342.63		1.87473	12789.6		1.87473	5769.11		1.87473	6257.78		1.87473	5745.67		1.87473
	2.01895	11170.7		2.01895	8730.04		2.01895	6346.11		2.01895	5713.8		2.01895	10081.7		2.01895	6834.36		2.01895	8295.27		2.01895	6322.17		2.01895	5462.39		2.01895	5503.7		2.01895	6228.08		2.01895	6218.22		2.01895	15259.3		2.01895	4920.65		2.01895	5504.45		2.01895	5082.58		2.01895
	2.16316	11680.4		2.16316	8502.81		2.16316	7477.83		2.16316	7344.68		2.16316	11215.8		2.16316	7967.4		2.16316	9043.05		2.16316	6522.03		2.16316	5008.24		2.16316	5218.36		2.16316	6249.36		2.16316	6256.95		2.16316	13395.4		2.16316	4293.61		2.16316	4876.67		2.16316	4464.17		2.16316
	2.30737	11810.6		2.30737	8491.63		2.30737	8953.6		2.30737	8048.03		2.30737	10263.1		2.30737	8388.59		2.30737	11675.6		2.30737	6429.31		2.30737	5638.21		2.30737	4633.21		2.30737	6520.76		2.30737	5966.96		2.30737	9942.44		2.30737	4004.81		2.30737	4208.18		2.30737	4153.56		2.30737
	2.45158	11785.6		2.45158	8671.25		2.45158	10494.4		2.45158	7532.8		2.45158	9048.99		2.45158	6972.85		2.45158	16145.8		2.45158	6350.6		2.45158	6044.24		2.45158	4707.16		2.45158	6787.2		2.45158	5437.33		2.45158	7121.47		2.45158	4082.46		2.45158	4555.44		2.45158	3521.41		2.45158
	2.59579	12964.5		2.59579	9077.59		2.59579	10545.2		2.59579	6324.7		2.59579	7778.97		2.59579	5372.6		2.59579	18104.9		2.59579	6471.13		2.59579	5545.16		2.59579	4929.3		2.59579	7187.34		2.59579	4881.77		2.59579	6017.54		2.59579	4097.69		2.59579	4650.31		2.59579	3514.46		2.59579
	2.74	18047.6		2.74	8306.26		2.74	10521.1		2.74	5115.07		2.74	7021.55		2.74	5126.45		2.74	14295.3		2.74	7312.8		2.74	5596.75		2.74	5162.31		2.74	6964.81		2.74	4470.3		2.74	5627.31		2.74	3747.53		2.74	5328.98		2.74	3639.39		2.74
	2.88421	28906.3		2.88421	8033.23		2.88421	11229.6		2.88421	4213.8		2.88421	7664.31		2.88421	4603		2.88421	8903.87		2.88421	8775.7		2.88421	5087.24		2.88421	5517.95		2.88421	6057.66		2.88421	3738.89		2.88421	5266.69		2.88421	3513.61		2.88421	6699.61		2.88421	4256.61		2.88421
	3.02842	35717.4		3.02842	7708.9		3.02842	10506.3		3.02842	3708.56		3.02842	8362.13		3.02842	4232.89		3.02842	7388.46		3.02842	8199.4		3.02842	4969.36		3.02842	6520.05		3.02842	6199.95		3.02842	3705.9		3.02842	5288.54		3.02842	3700.29		3.02842	7060.95		3.02842	4978.15		3.02842
	3.17263	30535		3.17263	8026.24		3.17263	9109.75		3.17263	3396.14		3.17263	8768.22		3.17263	4541.88		3.17263	5642.12		3.17263	7045.53		3.17263	4940.57		3.17263	6976.16		3.17263	7441.42		3.17263	3998.98		3.17263	6131.97		3.17263	3422.1		3.17263	7081.17		3.17263	6172.96		3.17263
	3.31684	19698.2		3.31684	8554.24		3.31684	7855.11		3.31684	3412.7		3.31684	8330.65		3.31684	4362.21		3.31684	6000.8		3.31684	6021.63		3.31684	4919.52		3.31684	5751.78		3.31684	8335.24		3.31684	4858.71		3.31684	7571.03		3.31684	3853.62		3.31684	5901.67		3.31684	6677.81		3.31684
	3.46105	11523.3		3.46105	6815.63		3.46105	6752.88		3.46105	3248.16		3.46105	7335.24		3.46105	3937.39		3.46105	6703.63		3.46105	5087.99		3.46105	5363.14		3.46105	5111.42		3.46105	10186		3.46105	6222.39		3.46105	9741.06		3.46105	4112.64		3.46105	5768.58		3.46105	6652.96		3.46105
	3.60526	9624.8		3.60526	6431.83		3.60526	6476.49		3.60526	3109.37		3.60526	7198.5		3.60526	3526.36		3.60526	8438.94		3.60526	5170.01		3.60526	6203.88		3.60526	4470.64		3.60526	12821		3.60526	7938.77		3.60526	11401		3.60526	4557.95		3.60526	6391.38		3.60526	6818.07		3.60526
	3.74947	10293.7		3.74947	6406.1		3.74947	6367.58		3.74947	3214.81		3.74947	8173.08		3.74947	3415.73		3.74947	9726.86		3.74947	5423.62		3.74947	7662.31		3.74947	3866.26		3.74947	13728.8		3.74947	8803.19		3.74947	11599.6		3.74947	5104.02		3.74947	8870.33		3.74947	6709.73		3.74947
	3.89368	15123.8		3.89368	6890.4		3.89368	6886.23		3.89368	3594		3.89368	10305.2		3.89368	3440.2		3.89368	13957.7		3.89368	5527.9		3.89368	7354.14		3.89368	3823.91		3.89368	10755.7		3.89368	9087.54		3.89368	10221.1		3.89368	6841.74		3.89368	13131		3.89368	6051.16		3.89368
	4.03789	17703.1		4.03789	6757.38		4.03789	8715.55		4.03789	3874.21		4.03789	12128.3		4.03789	3546.25		4.03789	11795.8		4.03789	5265.42		4.03789	7419.93		4.03789	3931.62		4.03789	5217.25		4.03789	9869.33		4.03789	8932.2		4.03789	9114.02		4.03789	12868.2		4.03789	5378.62		4.03789
	4.1821	11321.1		4.1821	7682.19		4.1821	11823		4.1821	4489.5		4.1821	9614.22		4.1821	3967.29		4.1821	6559.78		4.1821	6713.09		4.1821	8500.5		4.1821	4084.14		4.1821	3261.86		4.1821	10342.5		4.1821	10016.6		4.1821	8493.83		4.1821	7994.3		4.1821	5460.84		4.1821
	4.32631	4640.59		4.32631	9717.35		4.32631	10978		4.32631	6251.9		4.32631	4728.09		4.32631	5145.83		4.32631	3447.48		4.32631	7881.93		4.32631	11930.5		4.32631	4320.44		4.32631	2403.84		4.32631	13887.6		4.32631	9862.39		4.32631	5857.24		4.32631	3700.27		4.32631	6809.96		4.32631
	4.47052	2599.47		4.47052	10830.4		4.47052	6042.66		4.47052	7037.15		4.47052	2565.96		4.47052	5999.07		4.47052	2340.35		4.47052	9124.3		4.47052	14498		4.47052	4429.65		4.47052	2026.45		4.47052	15036.3		4.47052	6087.47		4.47052	5014.72		4.47052	2101.37		4.47052	8795.96		4.47052
	4.61473	2051.94		4.61473	9116.02		4.61473	2925.38		4.61473	7379.07		4.61473	2071.51		4.61473	7640.54		4.61473	2231.4		4.61473	10596.3		4.61473	11230.6		4.61473	5476.52		4.61473	1855.32		4.61473	13883.1		4.61473	3102.24		4.61473	6085.56		4.61473	1916.73		4.61473	9841.56		4.61473
	4.75894	1876.89		4.75894	6127.58		4.75894	2146.52		4.75894	5598.35		4.75894	1964.52		4.75894	6580.69		4.75894	1964.75		4.75894	11922.3		4.75894	5404.1		4.75894	6510.64		4.75894	1946.2		4.75894	10907.3		4.75894	2112.68		4.75894	8768.77		4.75894	1891.82		4.75894	10193.2		4.75894
	4.90315	1943.05		4.90315	5484.42		4.90315	1926.69		4.90315	5580.25		4.90315	1906.51		4.90315	5294.49					4.90315	10692.2		4.90315	2634.95		4.90315	7268.5		4.90315	2016.22		4.90315	7590.86		4.90315	1896.29		4.90315	10558.3		4.90315	1857.09		4.90315	9959.67		4.90315
	5.04736	1917		5.04736	4031.49		5.04736	1933.24		5.04736	6887.29		5.04736	1869.06		5.04736	5796.72		0	1981.45		5.04736	7897.22		5.04736	2145.82		5.04736	7398.9		5.04736	1978.64		5.04736	5493.77		5.04736	1864.34		5.04736	6799.87		5.04736	1871.14		5.04736	9213.2		5.04736
	5.19157	1854.3		5.19157	4520.5		5.19157	1975.5		5.19157	8957.36					5.19157	7869.64		0.14421	2035.52		5.19157	6321.35		5.19157	1983.34		5.19157	7027.51		5.19157	1884.88		5.19157	4933.1					5.19157	3547.42		5.19157	1917.44		5.19157	7664.15		5.19157
	5.33578	1875.44		5.33578	5064					5.33578	8044.19		0	1895.22		5.33578	7713.46		0.28842	2446.92		5.33578	7150.02		5.33578	1926.25		5.33578	7566.57					5.33578	5043.15		0	1954.06		5.33578	2269.18		5.33578	1938.06		5.33578	6344.33		5.33578
				5.47999	5739.03		0	2024.5		5.47999	4610.38		0.14421	2234.74		5.47999	5225.92		0.43263	3533.15		5.47999	9060.71		5.47999	1974.91		5.47999	8639.11		0	2035.81		5.47999	6068.33		0.14421	1885.49		5.47999	1959.08					5.47999	5969.3		5.47999
	0	1949.33		5.6242	4594.55		0.14421	1831.39		5.6242	2647.82		0.28842	2109.22		5.6242	2589.7		0.57684	6870.4		5.6242	8599.09					5.6242	10575.3		0.14421	1976.35		5.6242	8688.4		0.28842	2092.07		5.6242	1886.03		0	1819.62		5.6242	8082.91
	0.14421	2005.53		5.76841	2860.96		0.28842	2024.12		5.76841	2055.53		0.43263	2374.06		5.76841	2124.05		0.72105	10867.1		5.76841	4922.35		0	2212.14		5.76841	11713.7		0.28842	2002.23		5.76841	9437.34		0.43263	2692.53		5.76841	1923.19		0.14421	1854.48		5.76841	10916.4		0
	0.28842	1985.76		5.91263	2140.88		0.43263	1975.77		5.91263	1950.44		0.57684	3214.25		5.91263	1955.85		0.86526	12362.8		5.91263	2727.51		0.14421	2009.01		5.91263	9859.48		0.43263	2036.62		5.91263	8294.79		0.57684	4390.94		5.91263	2025.68		0.28842	1898.16		5.91263	9039.06		0.14421
	0.43263	1992.93		6.05684	1957.99		0.57684	2223.98		6.05684	1991.8		0.72105	4931.67		6.05684	1945.83		1.00947	8220		6.05684	1982.61		0.28842	1975.6		6.05684	5485.55		0.57684	2430.74		6.05684	4919.3		0.72105	8946.7		6.05684	1939.38		0.43263	2241.27		6.05684	5073.81		0.28842
	0.57684	2057.56		6.20105	1959.07		0.72105	2119.31		6.20105	1901.5		0.86526	8995.86		6.20105	1898.55		1.15368	8441.28		6.20105	1866.71		0.43263	2482.91		6.20105	2716.98		0.72105	3739.14		6.20105	2413.91		0.86526	10238.4		6.20105	1843.57		0.57684	3749.49		6.20105	2731.94		0.43263
	0.72105	2186.89		6.34526	1940.2		0.86526	2530.36					1.00947	11646.8		6.34526	1933.84		1.29789	7742.58		6.34526	1893.8		0.57684	3400.62		6.34526	2173.19		0.86526	6545.74		6.34526	2106.57		1.00947	8297.61		6.34526	1854.73		0.72105	7748.92		6.34526	2041.84		0.57684
	0.86526	2515.94		6.48947	1858.54		1.00947	3498.24		0	1979		1.15368	10827.1					1.4421	8173		6.48947	1785.81		0.72105	6313.9		6.48947	2060.18		1.00947	9744.23		6.48947	1961.27		1.15368	6400.24		6.48947	1800.74		0.86526	10948.9		6.48947	1817.92		0.72105
	1.00947	4472.74		6.63368	1918.35		1.15368	6691.95		0.14421	2019.6		1.29789	8645.88		0	1927.19		1.58631	8987.23					0.86526	11338.4		6.63368	1936.04		1.15368	10180.5		6.63368	1999.75		1.29789	5048.29		6.63368	1849.57		1.00947	8945.53		6.63368	1845.88		0.86526
	1.15368	9729.51		6.77789	1997.22		1.29789	11602.1		0.28842	2135.04		1.4421	9988.89		0.14421	1927.85		1.73052	9064.07		0	1897.06		1.00947	12720.7		6.77789	1874.21		1.29789	8276.53					1.4421	4497.97		6.77789	1837.49		1.15368	6552.32					1.00947
	1.29789	15276.4		6.9221	1862.86		1.4421	12837.8		0.43263	2385.06		1.58631	15735.7		0.28842	1972.7		1.87473	7748.95		0.14421	1837.08		1.15368	10770.8		6.9221	1921.61		1.4421	6613.06		0	2422.12		1.58631	4945.22		6.9221	1856.59		1.29789	6115.89		0	1884.69		1.15368
	1.4421	16052.6		7.06631	1880.5		1.58631	11452.2		0.57684	3374.04		1.73052	29263.4		0.43263	2087.53		2.01895	7684.04		0.28842	1934.9		1.29789	9299.61		7.06631	1967.06		1.58631	6025.78		0.14421	3807.47		1.73052	4926.68					1.4421	6834.16		0.14421	2068.22		1.29789
	1.58631	13051.7					1.73052	11307.5		0.72105	5567.55		1.87473	38183.1		0.57684	2138.02		2.16316	7487.55		0.43263	1942.16		1.4421	8869.72					1.73052	6975.5		0.28842	7146.04		1.87473	5703.25		0	2408.5		1.58631	7101.11		0.28842	2692.27		1.4421
	1.73052	9981.54		0	1876		1.87473	11366.3		0.86526	7536.86		2.01895	29596.7		0.72105	2594.32		2.30737	7756.78		0.57684	1950.15		1.58631	8490.85		0	1883.31		1.87473	8299.39		0.43263	8537.68		2.01895	5973.87		0.14421	3297.61		1.73052	6265.5		0.43263	4625.6		1.58631
	1.87473	7260.44		0.14421	1884.19		2.01895	11884.2		1.00947	7161.65		2.16316	15248.9		0.86526	4034.92		2.45158	7916.18		0.72105	1961.78		1.73052	7953.05		0.14421	1953.54		2.01895	9092.4		0.57684	8130.48		2.16316	7183.28		0.28842	5529.98		1.87473	5533.64		0.57684	8178.29		1.73052
	2.01895	5571.6		0.28842	1797.29		2.16316	11426.3		1.15368	5721.1		2.30737	9173.85		1.00947	6586.77		2.59579	10771.5		0.86526	2937.21		1.87473	7316.4		0.28842	1954.68		2.16316	9139.01		0.72105	8656.35		2.30737	8407.62		0.43263	7620.06		2.01895	5059.26		0.72105	9264.83		1.87473
	2.16316	5357.64		0.43263	1846.75		2.30737	11315.5		1.29789	4987.35		2.45158	8325.73		1.15368	7986.86		2.74	18966		1.00947	4993.53		2.01895	7354.5		0.43263	1982.74		2.30737	8624.42		0.86526	10018.7		2.45158	7042.74		0.57684	7598.4		2.16316	4551.97		0.86526	7267.83		2.01895
	2.30737	5956.24		0.57684	2067.29		2.45158	9552.78		1.4421	5646.29		2.59579	8046.24		1.29789	7596.3		2.88421	37457.6		1.15368	8017.18		2.16316	6351.59		0.57684	2090.67		2.45158	7661.9		1.00947	11760.5		2.59579	5775.68		0.72105	7209.23		2.30737	4288.74		1.00947	5436.39		2.16316
	2.45158	9772.36		0.72105	1853.83		2.59579	9372.47		1.58631	6908.91		2.74	8765.25		1.4421	7394.22		3.02842	53240.3		1.29789	8443.94		2.30737	6013.39		0.72105	2143.23		2.59579	6983.18		1.15368	12822.6		2.74	5747.89		0.86526	7275.77		2.45158	4427.54		1.15368	5413.62		2.30737
	2.59579	16194.7		0.86526	1891.35		2.74	9682.47		1.73052	7929.55		2.88421	10260.1		1.58631	7014.56		3.17263	48811.1		1.4421	8192.31		2.45158	6535.83		0.86526	2482.77		2.74	6903.01		1.29789	12105.6		2.88421	7611.64		1.00947	7462.21		2.59579	4668.61		1.29789	5384.93		2.45158
	2.74	26318.4		1.00947	1920.15		2.88421	9466		1.87473	7916.4		3.02842	12986.4		1.73052	6221.19		3.31684	33833.8		1.58631	6774.78		2.59579	6807.44		1.00947	4807.86		2.88421	7157.72		1.4421	8927.66		3.02842	9918.12		1.15368	7571.52		2.74	5387.19		1.4421	6031.66		2.59579
	2.88421	29928.5		1.15368	1987.36		3.02842	9584.54		2.01895	7252.14		3.17263	13679.6		1.87473	6092.85		3.46105	17622.3		1.73052	6756.47		2.74	6881.01		1.15368	9401.97		3.02842	7648.57		1.58631	7159.21		3.17263	9568.96		1.29789	7553.35		2.88421	6436.16		1.58631	6383.78		2.74
	3.02842	26810.7		1.29789	2055.22		3.17263	9622.88		2.16316	6921.57		3.31684	11387.6		2.01895	6112.98		3.60526	10401.3		1.87473	7057.15		2.88421	6844.12		1.29789	12718.4		3.17263	6872.81		1.73052	6440.2		3.31684	7106.69		1.4421	6513.75		3.02842	6801.6		1.73052	6580.17		2.88421
	3.17263	21564.2		1.4421	2516.9		3.31684	8765.18		2.30737	6833.48		3.46105	9375.12		2.16316	5583.48		3.74947	9116		2.01895	8300.75		3.02842	5758.92		1.4421	9923.31		3.31684	6191.73		1.87473	5203.47		3.46105	3828.06		1.58631	5657.65		3.17263	6771.59		1.87473	6961.36		3.02842
	3.31684	17411.5		1.58631	4119.84		3.46105	7397.2		2.45158	6492.45		3.60526	9999.15		2.30737	5041.14		3.89368	13083.4		2.16316	9018.21		3.17263	4743.93		1.58631	7461.12		3.46105	5482.25		2.01895	4100.17		3.60526	2489.97		1.73052	4630.12		3.31684	6979.17		2.01895	6270.38		3.17263
	3.46105	15440.3		1.73052	6140.83		3.60526	6684.4		2.59579	6114.86		3.74947	11546.3		2.45158	4521.12		4.03789	12132.8		2.30737	8022.27		3.31684	4707.75		1.73052	6973.84		3.60526	4925.16		2.16316	3600.97		3.74947	1947.82		1.87473	4262.47		3.46105	6931.42		2.16316	6243.78		3.31684
	3.60526	13162.3		1.87473	5459.35		3.74947	7739.19		2.74	6730.74		3.89368	12154.1		2.59579	4100.75		4.1821	6547.51		2.45158	6409.54		3.46105	5277.01		1.87473	5924.23		3.74947	5943.01		2.30737	3488.47		3.89368	1872.7		2.01895	4350.32		3.60526	7765.53		2.30737	5800.35		3.46105
	3.74947	12480.3		2.01895	5065.23		3.89368	8768.26		2.88421	7264.33		4.03789	8617.6		2.74	4146.47		4.32631	3061.84		2.59579	4671.86		3.60526	6643.84		2.01895	5333.61		3.89368	8122.6		2.45158	3198.08		4.03789	1845.92		2.16316	4201.69		3.74947	10642.9		2.45158	5462.71		3.60526
	3.89368	11768.7		2.16316	4777.93		4.03789	9756.08		3.02842	7175.39		4.1821	3740.88		2.88421	3620.54		4.47052	2091.16		2.74	4111.51		3.74947	9165.9		2.16316	5345.41		4.03789	10646.9		2.59579	3109.19		4.1821	1887.98		2.30737	4158.21		3.89368	13831.9		2.59579	5140.01		3.74947
	4.03789	12628.6		2.30737	5170.25		4.1821	11436.5		3.17263	6730.17		4.32631	2123.29		3.02842	3478		4.61473	1895.67		2.88421	4042.56		3.89368	12423.1		2.30737	4862		4.1821	10417.2		2.74	3412.9					2.45158	5038.98		4.03789	13578		2.74	5078.33		3.89368
	4.1821	16208.2		2.45158	5851.82		4.32631	13004.3		3.31684	5341.49		4.47052	1970.31		3.17263	3662.43		4.75894	1948.33		3.02842	3914.75		4.03789	13264.9		2.45158	4734.3		4.32631	6358.51		2.88421	3557.36					2.59579	5969.65		4.1821	8056.68		2.88421	5439.35		4.03789
	4.32631	20989.8		2.59579	7452.16		4.47052	11065.7		3.46105	4107.62		4.61473	1837.17		3.31684	3988.39		4.90315	1844.02		3.17263	3506.43		4.1821	9247.6		2.59579	4381.22		4.47052	2878.07		3.02842	4039.73					2.74	7071.13		4.32631	3632.84		3.02842	5649.11		4.1821
	4.47052	17373.5		2.74	10577.5		4.61473	6018.54		3.60526	3422.16		4.75894	1927.86		3.46105	4952.97		5.04736	1873.53		3.31684	3350		4.32631	4544.09		2.74	3750.69		4.61473	2101.38		3.17263	3737.57					2.88421	8854.77		4.47052	2234.66		3.17263	6437.73		4.32631
	4.61473	8607.81		2.88421	11980.4		4.75894	2911.57		3.74947	3333.7		4.90315	1978.81		3.60526	5861.69		5.19157	2018.78		3.46105	3541.41		4.47052	2325.68		2.88421	3372.98		4.75894	2008.19		3.31684	4267.6					3.02842	9969.19		4.61473	2094.5		3.31684	7848.41		4.47052
	4.75894	3618.6		3.02842	10013.1		4.90315	2021.7		3.89368	3601.21		5.04736	1938.12		3.74947	7059.66		5.33578	1911.12		3.60526	3396.11		4.61473	1957.01		3.02842	3726.04		4.90315	2072.24		3.46105	5476.23					3.17263	9107.89		4.75894	1993.54		3.46105	7946.81		4.61473
	4.90315	2425.56		3.17263	9230.93		5.04736	1973.6		4.03789	4430.67		5.19157	1941.83		3.89368	6569.67					3.74947	3534.92		4.75894	1860.84		3.17263	3744.73		5.04736	1949.08		3.60526	8813.52					3.31684	8882.57		4.90315	1846.09		3.60526	9430.4		4.75894
	5.04736	2068.43		3.31684	8621.36		5.19157	1963.74		4.1821	5604.65		5.33578	1989.31		4.03789	5895.77					3.89368	3807.82		4.90315	1870.93		3.31684	3778.74		5.19157	1925.39		3.74947	8706.24					3.46105	9731.34		5.04736	1840.16		3.74947	9722.77		4.90315
	5.19157	1972.43		3.46105	8881.38		5.33578	1882.33		4.32631	7499.54					4.1821	6269.93					4.03789	3999.24		5.04736	1920.8		3.46105	3205.64		5.33578	1908.12		3.89368	6805.73					3.60526	10923.2		5.19157	1852.41		3.89368	9219.91
	5.33578	1993.83		3.60526	8501.52		5.47999	1838.67		4.47052	7646.52					4.32631	8688.62					4.1821	4418.23		5.19157	1872.37		3.60526	3755.35					4.03789	4668.44					3.74947	9684.77					4.03789	8401.93
				3.74947	7577.51					4.61473	5058.77					4.47052	8913.39					4.32631	5614.44		5.33578	1863.22		3.74947	4142.97					4.1821	5114.69					3.89368	7936.9					4.1821	7396.5
				3.89368	9093.19					4.75894	2984.65					4.61473	5434.29					4.47052	7819.02		5.47999	1846.35		3.89368	4173.7					4.32631	7205.84					4.03789	7262.36					4.32631	7854.85
				4.03789	10412.6					4.90315	2159.32					4.75894	3028.29					4.61473	9043.16		5.6242	1793.7		4.03789	4872.91					4.47052	9691.2					4.1821	8723.85					4.47052	11502.3
				4.1821	11909.6					5.04736	1965.11					4.90315	2148.92					4.75894	6707.74					4.1821	5607.25					4.61473	8914.95					4.32631	8796.91					4.61473	10987.8
				4.32631	12808.1					5.19157	1954.77					5.04736	1976.97					4.90315	5363.72					4.32631	6696.77					4.75894	4718.37					4.47052	6832.97					4.75894	5974.98
				4.47052	14262.4					5.33578	1915.28					5.19157	2011.09					5.04736	5817.47					4.47052	9251.6					4.90315	2621.23					4.61473	3853.7					4.90315	3171.54
				4.61473	13490.9					5.47999	1915.16					5.33578	2021.01					5.19157	8040.25					4.61473	11177.3					5.04736	2133.67					4.75894	2424.36					5.04736	2283.15
				4.75894	10825.5					5.6242	1946.44					5.47999	1993.36					5.33578	9221.86					4.75894	9286.7					5.19157	1914.44					4.90315	1902.37					5.19157	2045.48
				4.90315	7732.85																	5.47999	6345.56					4.90315	5240.21					5.33578	1827.78					5.04736	1935.42					5.33578	1981.79
				5.04736	5213.51																	5.6242	3432.43					5.04736	2832.96					5.47999	1858.32					5.19157	1982.12					5.47999	1907.65
				5.19157	5469.37																	5.76841	2302.17					5.19157	2198.88					5.6242	1884.32					5.33578	1896.84					5.6242	1807.57
				5.33578	5653.67																	5.91263	1906.05					5.33578	2028.83					5.76841	1841.21											5.76841	1881.31
				5.47999	4786.78																	6.05684	2044.15					5.47999	1999.7					5.91263	1954.84
				5.6242	3074.12																	6.20105	1868.05					5.6242	1983.61					6.05684	1888.69
				5.76841	2350.16																	6.34526	1831.47					5.76841	1905.83
				5.91263	2047.34																							5.91263	1958.73
				6.05684	1956.47																							6.05684	1867.19
				6.20105	2110.66																							6.20105	1953.25
				6.34526	1851.33
	0min					2min				4min				6min				8min				10min				12min				14min				20min
	daughter		mother			daughter		mother		daughter		mother		daughter		mother		daughter		mother		daughter		mother		daughter		mother		daughter		mother		daughter		mother
	GFP-SidC		GFP-SidC			GFP-SidC		GFP-SidC		GFP-SidC		GFP-SidC		GFP-SidC		GFP-SidC		GFP-SidC		GFP-SidC		GFP-SidC		GFP-SidC		GFP-SidC		GFP-SidC		GFP-SidC		GFP-SidC		GFP-SidC		GFP-SidC
	14315.5		5635.33			15520.3		8435.98		14812.2		8637.7		12467		8602.2		19434.6		10524.5		10307.2		9807.52		11919.3		8132.06		9914.36		9345.22		8927.35		12592
	17703.1		5739.03			11823		8957.36		12128.3		7869.64		13957.7		9060.71		14498		11713.7		13728.8		9437.34		10016.6		10558.3		13131		10916.4		11935		10443.7
	16052.6		6140.83			12837.8		7536.86		11646.8		7986.86		12362.8		8443.94		12720.7		12718.4		10180.5		12822.6		10238.4		7620.06		10948.9		9264.83		8704.29		10210.2
	20989.8		5653.67			13004.3		7646.52		12154.1		8913.39		13083.4		9221.86		13264.9		11177.3		10646.9		9691.2		9918.12		8796.91		13831.9		11502.3		10752.1		8999.51
	17265.2	#DIV/0!	5792.21	#DIV/0!	#DIV/0!	13296.3	#DIV/0!	8144.18	#DIV/0!	12685.3	#DIV/0!	8351.9	#DIV/0!	12967.7	#DIV/0!	8832.18	#DIV/0!	14979.6	#DIV/0!	11533.5	#DIV/0!	11215.9	#DIV/0!	10439.7	#DIV/0!	10523.1	#DIV/0!	8776.83		11956.5	#DIV/0!	10257.2	#DIV/0!	10079.7	#DIV/0!	10561.3
	4785.75		1937.83			2009.33		2089.25		1845.03		2076.5		2001.88		1820.09		1962.91		1950.95		2029.56		1992.5		1917.56		1928.41		2033.75		1982		2021.25		1946.38
	1875.44		1880.5			1975.5		1901.5		1869.06		1933.84		1964.75		1785.81		1974.91		1967.06		1884.88		1999.75		1864.34		1856.59		1938.06		1845.88		1890.52		1837.34
	1993.83		1851.33			1838.67		1946.44		1989.31		1993.36		1911.12		1831.47		1793.7		1953.25		1908.12		1888.69		1887.98		1896.84		1852.41		1881.31		1853.91		1925.62
	1949.33		1876			2024.5		1979		1895.22		1927.19		1981.45		1897.06		2212.14		1883.31		2035.81		2422.12		1954.06		2408.5		1819.62		1884.69		1901.09		1829.62
	2651.09	#DIV/0!	1886.42	#DIV/0!	#DIV/0!	1962	#DIV/0!	1979.05	#DIV/0!	1899.66	#DIV/0!	1982.72	#DIV/0!	1964.8	#DIV/0!	1833.61	#DIV/0!	1985.91	#DIV/0!	1938.64	#DIV/0!	1964.59	#DIV/0!	2075.77	#DIV/0!	1905.99	#DIV/0!	2022.59		1910.96	#DIV/0!	1898.47	#DIV/0!	1916.69	#DIV/0!	1884.74
	14614.2	#DIV/0!	3905.8	#DIV/0!	#DIV/0!	11334.3	#DIV/0!	6165.13	#DIV/0!	10785.7	#DIV/0!	6369.17	#DIV/0!	11002.9	#DIV/0!	6998.57	#DIV/0!	12993.6	#DIV/0!	9594.84	#DIV/0!	9251.26	#DIV/0!	8363.89	#DIV/0!	8617.12	#DIV/0!	6754.24		10045.6	#DIV/0!	8358.72	#DIV/0!	8162.99	#DIV/0!	8676.6
	minus background
	daughter		mother
	GFP-SidC		GFP-SidC		daughter/mother
0min	14614.2		3905.8		3.74166
2min	11334.3		6165.13		1.83846
4min	10785.7		6369.17		1.69342
6min	11002.9		6998.57		1.57217
8min	12993.6		9594.84		1.35423
10min	9251.26		8363.89		1.1061
12min	8617.12		6754.24		1.27581
14min	10045.6		8358.72		1.20181
20min	8162.99		8676.6		0.940806
[truncated: 3 more columns]

## Sheet: 160607 Sheet4
160607	heat shock at 42 time course on VOX
	image	WT 6210 GFP-P4C(SidC) B on agarose pad 3rd sample -1
	upper cell
		0min						2min						4min						6min						8min						10min						18min
		daughter			mother			daughter			mother			daughter			mother			daughter			mother			daughter			mother			daughter			mother			daughter			mother
		GFP-SidC			GFP-SidC			GFP-SidC			GFP-SidC			GFP-SidC			GFP-SidC			GFP-SidC			GFP-SidC			GFP-SidC			GFP-SidC			GFP-SidC			GFP-SidC			GFP-SidC			GFP-SidC
	0	4639.67		0	1984.5		0	3137		0	2115.5		0	2444.83		0	3284.11		0	2022.33		0	2923.89		0	3875.33		0	2926.33		0	1997.25		0	2092.12		0	3921.33		0	2565
	0.14421	4825.81		0.14421	1995.33		0.14421	3345.67		0.14421	2100.51		0.14421	3465.65		0.14421	2833.95		0.14421	2094.47		0.14421	2923.16		0.14421	3608.77		0.14421	3123.46		0.14421	2033.29		0.14421	2269.16		0.14421	4544.38		0.14421	2776.29
	0.28842	5165.21		0.28842	1958.77		0.28842	3867.46		0.28842	2092.83		0.28842	7106.66		0.28842	3047.45		0.28842	2159.89		0.28842	3100.97		0.28842	4641.9		0.28842	3809.53		0.28842	2296.32		0.28842	2777.77		0.28842	6197.81		0.28842	3396.18
	0.43263	6446.96		0.43263	2003.96		0.43263	6057.29		0.43263	2101.36		0.43263	13356.5		0.43263	3699.73		0.43263	2532		0.43263	3481.57		0.43263	7559.85		0.43263	4906.18		0.43263	2145.34		0.43263	4131.99		0.43263	8755.34		0.43263	4725.92
	0.57684	8824.45		0.57684	2007.24		0.57684	10358.9		0.57684	2283.37		0.57684	15041.7		0.57684	5655.23		0.57684	2729.99		0.57684	4350.9		0.57684	10169.5		0.57684	6266.9		0.57684	2538.64		0.57684	7279.75		0.57684	9532.76		0.57684	6421.18
	0.72105	12398		0.72105	2259.45		0.72105	12537.8		0.72105	2506.06		0.72105	12528.3		0.72105	6475.14		0.72105	3687.42		0.72105	5735.71		0.72105	9342.51		0.72105	7429.69		0.72105	3303.08		0.72105	8929.01		0.72105	7814.44		0.72105	7503.02
	0.86526	14886.7		0.86526	2537.14		0.86526	11481.2		0.86526	3735.14		0.86526	10928.9		0.86526	7628.39		0.86526	7587.2		0.86526	6091.29		0.86526	7311.47		0.86526	7244.42		0.86526	6759.11		0.86526	6165.61		0.86526	7664.71		0.86526	7389.55
	1.00947	14765.9		1.00947	3136.9		1.00947	11389.3		1.00947	5522.77		1.00947	13481.6		1.00947	7136.59		1.00947	12474.8		1.00947	5387.03		1.00947	7159.88		1.00947	6645.08		1.00947	10809.4		1.00947	5283.76		1.00947	8445.81		1.00947	6262
	1.15368	13402.8		1.15368	4076.8		1.15368	14528.4		1.15368	5191.77		1.15368	13742.7		1.15368	4838.37		1.15368	12582.6		1.15368	4694.66		1.15368	9521.36		1.15368	6406.24		1.15368	12230.5		1.15368	5703.9		1.15368	11396.7		1.15368	5098.25
	1.29789	15905		1.29789	4422.32		1.29789	18792.9		1.29789	4697.25					1.29789	4235.25		1.29789	10776.1		1.29789	4512.25		1.29789	13759.9		1.29789	6690.93		1.29789	9033.62		1.29789	7798.28		1.29789	15083.8		1.29789	4560.11
	1.4421	21223		1.4421	3857.37		1.4421	17595.5		1.4421	4159.09		0	4046		1.4421	4236.84		1.4421	12304.2		1.4421	4574.42		1.4421	14538		1.4421	7215.12		1.4421	12206.4		1.4421	9569.3		1.4421	14138.6		1.4421	5238.68
	1.58631	21801.9		1.58631	3562.46		1.58631	11986.4		1.58631	4359.23		0.14421	7247.89		1.58631	3865.58		1.58631	13878.4		1.58631	4606.61		1.58631	10741.3		1.58631	7442.17		1.58631	13207.4		1.58631	8613.22		1.58631	9210.8		1.58631	5540.97
	1.73052	19063.6		1.73052	3887.84		1.73052	8270.09		1.73052	5360.93		0.28842	12889.4		1.73052	3244.21		1.73052	11033.9		1.73052	4371.12		1.73052	7448.5		1.73052	7061.79		1.73052	10211.6		1.73052	5770.56		1.73052	6145.66		1.73052	4988.71
	1.87473	16265		1.87473	4962.15		1.87473	6279.32		1.87473	7434.76		0.43263	14892.1		1.87473	4001.57		1.87473	8480.95		1.87473	4605.77		1.87473	6108.11		1.87473	6630.32		1.87473	7312.72		1.87473	4216.32		1.87473	5309.03		1.87473	4477.46
	2.01895	15363.4		2.01895	6844.78		2.01895	5359.9		2.01895	8765.56		0.57684	12725.4		2.01895	4212.73		2.01895	6594.9		2.01895	5040.85		2.01895	5223.19		2.01895	6097.94		2.01895	5693.4		2.01895	3956.21		2.01895	5034.45		2.01895	4851.39
	2.16316	14876.7		2.16316	7428.7		2.16316	5128.19		2.16316	7561.04		0.72105	9826.14		2.16316	5101.67		2.16316	5108.44		2.16316	6137.16		2.16316	5747.92		2.16316	5792.44		2.16316	5267.39		2.16316	3520.54		2.16316	5330.39		2.16316	6053.93
	2.30737	14106		2.30737	6336.73		2.30737	5354.93		2.30737	6071.22		0.86526	10192.8		2.30737	6950.51		2.30737	4837.49		2.30737	7530.63		2.30737	6587.89		2.30737	6347.74		2.30737	5524.31		2.30737	3233.82		2.30737	4474.19		2.30737	7654.15
	2.45158	12861.5		2.45158	5044.89		2.45158	5403.1		2.45158	4375.66		1.00947	12552		2.45158	7327.58		2.45158	4502.35		2.45158	9003.05		2.45158	6229.9		2.45158	7055.35		2.45158	5716.33		2.45158	3203.46		2.45158	4808.42		2.45158	9502.54
	2.59579	11306		2.59579	4682.83		2.59579	5395.29		2.59579	4039.43		1.15368	13023.3		2.59579	5824.4		2.59579	4664.06		2.59579	10029.8		2.59579	5802.37		2.59579	8882.27		2.59579	6029.79		2.59579	3088.38		2.59579	4755.25		2.59579	10508.2
	2.74	10728.4		2.74	4990.22		2.74	6136.55		2.74	3707.09					2.74	4877.1		2.74	4466.33		2.74	9521.17		2.74	5515.82		2.74	11503.3		2.74	5345.52		2.74	3180.9		2.74	5783.28		2.74	10660.8
	2.88421	10874.4		2.88421	5084.36		2.88421	6769.68		2.88421	3802.09		0	3117.17		2.88421	4524.58		2.88421	4327.33		2.88421	7911.03		2.88421	5253.85		2.88421	12329.5		2.88421	5204.73		2.88421	3159.64		2.88421	7107.5		2.88421	10800.5
	3.02842	12906.1		3.02842	4951.93		3.02842	8293.26		3.02842	3570		0.14421	4483.86		3.02842	3888.03		3.02842	4608.37		3.02842	5915.54		3.02842	5673.85		3.02842	10138.1		3.02842	5909.21		3.02842	3097.42		3.02842	9284.95		3.02842	10406.6
	3.17263	16884.2		3.17263	4584.95		3.17263	11452.2		3.17263	3665.72		0.288421	8774.36		3.17263	3258.32		3.17263	5132.09		3.17263	5494.18		3.17263	6789.91		3.17263	8591.77		3.17263	5886.47		3.17263	3145.9		3.17263	11804.9		3.17263	10256.9
	3.31684	18637.3		3.31684	4127.5		3.31684	16356.7		3.31684	3692.63		0.432631	14569.9		3.31684	3374.82		3.31684	5524.35		3.31684	5602.98		3.31684	8388.06		3.31684	7612.48		3.31684	6282.45		3.31684	3363.26		3.31684	13920.5		3.31684	11540
	3.46105	15081.5		3.46105	3896.73		3.46105	19922.6		3.46105	3829.31		0.576841	15173.6		3.46105	3540.7		3.46105	6326.44		3.46105	6369.93		3.46105	11754.1		3.46105	6758.11		3.46105	7343.1		3.46105	3266.3		3.46105	10852.2		3.46105	11680.1
	3.60526	10343.3		3.60526	3754.88		3.60526	17141.7		3.60526	3643.65		0.721052	11959.5		3.60526	3530.97		3.60526	8380.33		3.60526	7174.17		3.60526	13888.8		3.60526	6672.47		3.60526	10772.1		3.60526	3333.98		3.60526	9834.04		3.60526	11440
	3.74947	9320.24		3.74947	3862.14		3.74947	10765		3.74947	3592.69		0.865262	10729.5		3.74947	3720.8		3.74947	11344.3		3.74947	8418.54		3.74947	10703.7		3.74947	6146.05		3.74947	13355.7		3.74947	3333.57		3.74947	10909.9		3.74947	10812.1
	3.89368	10299		3.89368	3684.52		3.89368	8639.81		3.89368	4158.34		1.00947	12839.7		3.89368	3652.05		3.89368	12982.3		3.89368	9008.2		3.89368	9138.61		3.89368	5634.94		3.89368	12953.9		3.89368	3721.2		3.89368	10454.3		3.89368	8939.06
	4.03789	12156.1		4.03789	4159.1		4.03789	8470.61		4.03789	4381.07					4.03789	3929.61		4.03789	11242.7		4.03789	9171.87		4.03789	9308.47		4.03789	4989.76		4.03789	10256		4.03789	4150.34		4.03789	7527.47		4.03789	6738.81
	4.1821	12123.6		4.1821	5053.39		4.1821	12185.8		4.1821	4850.49		0	4254.58		4.1821	4492.55		4.1821	9791.75		4.1821	8728.18		4.1821	11038.6		4.1821	4822.14		4.1821	9679.76		4.1821	5352.06		4.1821	3869.79		4.1821	5450.79
	4.32631	8123.84		4.32631	6663.43		4.32631	15515.8		4.32631	6233.48		0.14421	7367.18		4.32631	5113.19		4.32631	10183.1		4.32631	6807.83		4.32631	10043.9		4.32631	5523.21		4.32631	11463.1		4.32631	8063.75		4.32631	2372.6		4.32631	4591.12
	4.47052	3942.61		4.47052	7600.45		4.47052	9938.63		4.47052	8452.44		0.288421	12909.7		4.47052	6585.95		4.47052	8891.63		4.47052	4988.73		4.47052	5288.54		4.47052	6146.44		4.47052	11096.6		4.47052	9705.14		4.47052	2152.45		4.47052	4562.02
	4.61473	2592.53		4.61473	7435.66		4.61473	4306.97		4.61473	9834.61		0.432631	15497.8		4.61473	7376.33		4.61473	5750.31		4.61473	4167.81		4.61473	2560.86		4.61473	5857.57		4.61473	7016.1		4.61473	8573.41		4.61473	2123.44		4.61473	5519.99
	4.75894	2277.12		4.75894	5969.03		4.75894	2370.84		4.75894	7314.34		0.576841	14310.8		4.75894	6624.33		4.75894	3056.91		4.75894	4838.75		4.75894	2147.2		4.75894	4336.37		4.75894	3641.57		4.75894	5965.13					4.75894	7320.29
	4.90315	2119.78		4.90315	5106.62		4.90315	2133.17		4.90315	5935.01		0.721052	14578.6		4.90315	6031.67		4.90315	2040.15		4.90315	5686.09		4.90315	2106.89		4.90315	3056.19		4.90315	2486.82		4.90315	5059.18					4.90315	7481.5
	5.04736	2010.47		5.04736	4941.35		5.04736	2194.58		5.04736	5999.27		0.865262	18534		5.04736	5967.64		5.04736	2114.76		5.04736	6090					5.04736	2209.96		5.04736	2215.19		5.04736	5616.53					5.04736	5453.35
	5.19157	2030.33		5.19157	4713.2		5.19157	2126.99		5.19157	5720.57					5.19157	6823.85		5.19157	2225.87		5.19157	4408.57		0	2233.78		5.19157	2107.45		5.19157	2116.77		5.19157	6959.19					5.19157	3451.58
				5.33578	4310.38		5.33578	2167.83		5.33578	5694.87					5.33578	7718.03		5.33578	2157.99		5.33578	2933.23		0.14421	2357.69		5.33578	1996.97		5.33578	2167.03		5.33578	7775.52					5.33578	2438.95
	0	2181.17		5.47999	4199.77					5.47999	6331.73					5.47999	6904.97		5.47999	2183		5.47999	2206.72		0.28842	2932.96		5.47999	1970.5		5.47999	2130.92		5.47999	5947.35					5.47999	2026.6
	0.14421	2213.31		5.6242	4260.77		0	7094		5.6242	6021.31					5.6242	3954.25					5.6242	1937.76		0.43263	4535.88								5.6242	3446.31					5.6242	1869.39
	0.28842	2640.05		5.76841	4172.15		0.14421	7135.43		5.76841	4303.47					5.76841	2270.4		0	2449.5		5.76841	1945.83		0.57684	8692		0	6072.67		0	2817.5		5.76841	2685.28
	0.43263	3584.2		5.91263	3261.86		0.28842	7441.79		5.91263	2871.54					5.91263	1978.11		0.14421	3502.61					0.72105	12877.6		0.14421	6503.58		0.14421	4656.46		5.91263	2195.32					0	3478
	0.57684	5565.76		6.05684	2480.55		0.43263	7419.15		6.05684	2652.67					6.05684	1946.89		0.288421	7471.21		0	5439.5		0.86526	12005.6		0.28842	6569.39		0.28842	8498.66		6.05684	1986.83					0.14421	3509.12
	0.72105	10017.9		6.20105	2198.87		0.57684	7969.14								6.20105	1932.42		0.432631	11928.1		0.14421	5511.98		1.00947	10579.4		0.43263	4573.8		0.43263	11088.4		6.20105	1988.2					0.28842	5739.28
	0.86526	15095.9		6.34526	2042.91		0.72105	10621.1		0	2685.67					6.34526	1916.83		0.576841	10731.5		0.288421	6462.73		1.15368	11959.3		0.57684	2867.28		0.57684	10650.5		6.34526	1993.06					0.43263	7885.56
	1.00947	15737.1		6.48947	2156.69		0.86526	13524.5		0.14421	2799.7					6.48947	1987.65		0.721052	11591.8		0.432631	4934.77		1.29789	14265.5		0.72105	2306.45		0.72105	10054.5								0.57684	7190.81
	1.15368	13166.8		6.63368	2083.06		1.00947	13848.1		0.28842	3115.7					6.63368	2014.2		0.865262	14721.5		0.576841	3403.84		1.4421	12910.8		0.86526	2099.62		0.86526	11309.5		0	4480.47					0.72105	6656.38
	1.29789	12014.5		6.77789	2008.34		1.15368	11011.4		0.43263	3503.12					6.77789	1923.94		1.00947	16975.5		0.721052	2475.67		1.58631	10149.6		1.00947	1981.65		1.00947	13747.8		0.14421	4636.96					0.86526	6577.92
	1.4421	12696.9		6.9221	1986.18		1.29789	12246.8		0.57684	4138.07														1.73052	7994.31		1.15368	1949.28		1.15368	13865.4		0.28842	5379.17					1.00947	5568.45
	1.58631	14010.2		7.06631	1965.24		1.4421	16656.5		0.72105	4791.87					0	2077.08		0	2121.25		0	2094.89		1.87473	7052.15					1.29789	11594.5		0.43263	6593.69					1.15368	5172.5
	1.73052	15755.6		7.21052	1861		1.58631	16354.8		0.86526	5051.33					0.14421	2042.66		0.14421	2399.76		0.14421	2417.33		2.01895	6172.19		0	5145.72		1.4421	8198.32		0.57684	6089.06					1.29789	7743.54
	1.87473	18312.1					1.73052	11580.8		1.00947	5441.6					0.28842	2295.35		0.28842	2897.22		0.288421	3844.11		2.16316	5871.91		0.14421	5706.05		1.58631	6585.72		0.72105	5168.58					1.4421	10388.4
	2.01895	19995.4		0	4226.67		1.87473	8388.9		1.15368	5103.26					0.43263	2644.21		0.43263	4220.57		0.432631	5585.5		2.30737	5131.34		0.288421	6802.21		1.73052	6107.23		0.86526	4192.48					1.58631	12004
	2.16316	20268.1		0.14421	3570.78		2.01895	6655.72		1.29789	4899.06					0.57684	3843.94		0.57684	8850.45		0.576841	6285.83		2.45158	4685.25		0.432631	7410.18		1.87473	6164.66		1.00947	4353.17					1.73052	11188.2
	2.30737	18072.7		0.28842	3478.18		2.16316	5966.79		1.4421	4652.51					0.72105	6705.16		0.72105	14262.7		0.721052	4663.14		2.59579	4820.94		0.576841	6071.77		2.01895	5737.77		1.15368	4118.26					1.87473	7809.35
	2.45158	16512.3		0.43263	3759.95		2.30737	5607.69		1.58631	5088.12					0.86526	8419.11		0.86526	14757.9		0.865262	4729.56		2.74	5050.91		0.721052	4150.61		2.16316	5789.52		1.29789	4662.97					2.01895	5054.75
	2.59579	17401		0.57684	4019.8		2.45158	5839.27		1.73052	5566.15					1.00947	7159.48		1.00947	13939.4					2.88421	5803.1		0.865262	3419.53		2.30737	5563.06		1.4421	5455.19					2.16316	4448.17
	2.74	16375.3		0.72105	4417.57		2.59579	5851.8		1.87473	5438.39					1.15368	5631.9		1.15368	13622.9					3.02842	8380.68		1.00947	4013.67		2.45158	5383.97		1.58631	6839.41					2.30737	4023.68
	2.88421	16208.2		0.86526	4554.01		2.74	6381.94		2.01895	5652.49					1.29789	5819.93		1.29789	15104.7					3.17263	11740.7					2.59579	5261.73		1.73052	7541					2.45158	3793.8
	3.02842	15062.6		1.00947	3935.2		2.88421	7255.31		2.16316	5866.08					1.4421	7612.41		1.4421	14672.7					3.31684	13950.9					2.74	5709.62		1.87473	8123.7					2.59579	3500.75
	3.17263	13113.5		1.15368	3700.74		3.02842	8920.67		2.30737	6435.1					1.58631	8171.38		1.58631	11448.7					3.46105	12042.9					2.88421	6661.06		2.01895	7721.29					2.74	3446.93
	3.31684	12220.2		1.29789	3412.81		3.17263	12888.9		2.45158	5229.04					1.73052	6946.76								3.60526	8902.38					3.02842	10510.7		2.16316	9127.45					2.88421	3398.13
	3.46105	14018.8		1.4421	3368.84		3.31684	18556.7		2.59579	4509.82					1.87473	5255.47								3.74947	8526.77					3.17263	15243.6		2.30737	10531.8					3.02842	3263.35
	3.60526	17088.4		1.58631	3405.16		3.46105	21322		2.74	4095.95					2.01895	4392.23								3.89368	10271.1					3.31684	15098.6		2.45158	12159.6					3.17263	3206.78
	3.74947	15434.3		1.73052	3278.26		3.60526	17110.4		2.88421	4671.17					2.16316	3824.26								4.03789	8919.08					3.46105	12705.7		2.59579	12406.4					3.31684	3135.08
	3.89368	10203.5		1.87473	3234.85		3.74947	11916.2		3.02842	4444.62					2.30737	3370.77								4.1821	5954.08					3.60526	11119.4		2.74	11205.1					3.46105	3299.93
	4.03789	5105.57		2.01895	3151.89		3.89368	12323.5		3.17263	4649.48					2.45158	3550.89								4.32631	2910.81					3.74947	9592.96		2.88421	8772.24					3.60526	3614.6
	4.1821	3255.82		2.16316	3457.53		4.03789	13804.1		3.31684	4178.62					2.59579	3349.78								4.47052	2271.21					3.89368	9815.22		3.02842	7126.58					3.74947	3992.19
	4.32631	2688.08		2.30737	3972.47		4.1821	10121.5		3.46105	4121.18					2.74	3492.21								4.61473	2189.91					4.03789	10127.7		3.17263	5817.42					3.89368	5390.83
	4.47052	2487.91		2.45158	4206.97		4.32631	4755.4		3.60526	4108.08					2.88421	3222.7								4.75894	2069.8					4.1821	7417.85		3.31684	5173.31					4.03789	7650.58
	4.61473	2079.11		2.59579	4431.29		4.47052	2571.98		3.74947	4282.02					3.02842	3301.1								4.90315	2055					4.32631	5607.44		3.46105	4986.18					4.1821	10999.9
				2.74	5855.92		4.61473	2239.71		3.89368	5110.86					3.17263	3037.77														4.47052	4670.43		3.60526	4269.17					4.32631	11784.2
				2.88421	6863.81		4.75894	2186.62		4.03789	5789.33					3.31684	3064.89														4.61473	4755.77		3.74947	4783.56					4.47052	6944.5
				3.02842	7417.75		4.90315	2097.44		4.1821	5303.81					3.46105	2970.9														4.75894	4940.19		3.89368	5369.2					4.61473	4839.92
				3.17263	6841.27		5.04736	2156.73		4.32631	4396.97					3.60526	3203.51																	4.03789	6087.56					4.75894	4406.24
				3.31684	5721.11		5.19157	1935.73		4.47052	3385.41					3.74947	3213.5																	4.1821	7285.1					4.90315	5231.21
				3.46105	5662.5		5.33578	2018.64		4.61473	2521.67					3.89368	3214.3																	4.32631	8894.43					5.04736	6910.22
				3.60526	5344.08		5.47999	2013.86		4.75894	2142.19					4.03789	3567.89																	4.47052	9883.79					5.19157	7853.49
				3.74947	5453.05					4.90315	1963.77					4.1821	3892.37																	4.61473	10688.6					5.33578	6231.98
				3.89368	5396.24					5.04736	2070.32					4.32631	4934.76																	4.75894	9078.67					5.47999	3779.45
				4.03789	6041.74					5.19157	2032.41					4.47052	6371.17																	4.90315	6748.24					5.6242	2474.5
				4.1821	6676.73					5.33578	2065.3					4.61473	7704.27																	5.04736	5857.18					5.76841	2121.98
				4.32631	7618.84					5.47999	2067.35					4.75894	6700.02																	5.19157	6012.35					5.91263	2031.84
				4.47052	7510.94					5.6242	1992.84					4.90315	5437.36																	5.33578	7368.83					6.05684	2076.53
				4.61473	6126.25					5.76841	1945.08					5.04736	4981.62																	5.47999	8105.25					6.20105	2057.25
				4.75894	4456.41											5.19157	5887.55																	5.6242	5901.75					6.34526	1948.32
				4.90315	3321.03											5.33578	7742.44																	5.76841	3214.88					6.48947	2021.04
				5.04736	2948.43											5.47999	7784.97																	5.91263	2363					6.63368	1938.83
				5.19157	3354.94											5.6242	5181.91																	6.05684	1962.65
				5.33578	3412.76											5.76841	3085.14																	6.20105	2016.87
				5.47999	2861.74											5.91263	2361.46																	6.34526	2055.38
				5.6242	2223.84											6.05684	2125.6
				5.76841	2002.3											6.20105	2024.31
				5.91263	1950.12											6.34526	2127.15
				6.05684	1811.47											6.48947	2060.51
				6.20105	1840.89											6.63368	2028.69
	0min					2min				4min				6min				8min				10min				18min				14min				20min
	daughter		mother			daughter		mother		daughter		mother		daughter		mother		daughter		mother		daughter		mother		daughter		mother		daughter		mother		daughter		mother
	GFP-SidC		GFP-SidC			GFP-SidC		GFP-SidC		GFP-SidC		GFP-SidC		GFP-SidC		GFP-SidC		GFP-SidC		GFP-SidC		GFP-SidC		GFP-SidC		GFP-SidC		GFP-SidC		GFP-SidC		GFP-SidC		GFP-SidC		GFP-SidC
	14886.7		4422.32			12537.8		5522.77		15041.7		7628.39		12582.6		6091.29		10169.5		7429.69		12230.5		8929.01		9532.76		7503.02
	12156.1		4260.77			15515.8		6331.73		14892.1		7718.03		10183.1		6090		11038.6		6146.44		11463.1		7775.52		10909.9		7481.5
	15737.1		4554.01			13848.1		5441.6		15173.6		8419.11		11928.1		6462.73		12877.6		6569.39		11088.4		6593.69				7885.56
	17088.4		3412.76			13804.1		5789.33		15497.8		7784.97		14757.9		6285.83		10271.1		7410.18		10127.7		8105.25				7853.49
	14967.1		4162.46	#DIV/0!	#DIV/0!	13926.4	#DIV/0!	5771.36	#DIV/0!	15151.3		7887.62	#DIV/0!	12362.9	#DIV/0!	6232.46	#DIV/0!	11089.2	#DIV/0!	6888.93	#DIV/0!	11227.4	#DIV/0!	7850.87	#DIV/0!	10221.3	#DIV/0!	7680.89
background	1957.09		1957.09			1936.92		1936.92		1972		1972		1999		1999		1982		1982		2027		2027		2012		2012
	13010		2205.37	#DIV/0!	#DIV/0!	11989.5	#DIV/0!	3834.43	#DIV/0!	13179.3	0	5915.62	#DIV/0!	10363.9	#DIV/0!	4233.46	#DIV/0!	9107.21	#DIV/0!	4906.93	#DIV/0!	9200.41	#DIV/0!	5823.87	#DIV/0!	8209.35	#DIV/0!	5668.89
	minus background
	daughter		mother
	GFP-SidC		GFP-SidC		daughter/mother
0min	13010		2205.37		5.89923
2min	11989.5		3834.43		3.1268
4min	13179.3		5915.62		2.22788
6min	10363.9		4233.46		2.44809
8min	9107.21		4906.93		1.85599
10min	9200.41		5823.87		1.57978
18min	8209.35	#DIV/0!	5668.89		1.44814

## Sheet: 160607 Sheet5
160607	heat shock at 42 time course on VOX
	image	WT 6210 GFP-P4C(-SidC) B on agarose pad 3rd sample -1
	lower cell
		0min						2min						4min						6min						8min						10min						18min
		daughter			mother			daughter			mother			daughter			mother			daughter			mother			daughter			mother			daughter			mother			daughter			mother
		GFP-SidC			GFP-SidC			GFP-SidC			GFP-SidC			GFP-SidC			GFP-SidC			GFP-SidC			GFP-SidC			GFP-SidC			GFP-SidC			GFP-SidC			GFP-SidC			GFP-SidC			GFP-SidC
	0	2427.89		0	3034.83		0	2720		0	2047.89		0	2225.33		0	3344.33		0	2369.44		0	1977.22		0	2952		0	2788.33		0	2122.75		0	1986.25		0	2427.67		0	2137
	0.14421	2660.62		0.14421	2764.01		0.14421	2620.87		0.14421	2013.6		0.14421	2772.36		0.14421	3405.35		0.14421	2904.73		0.14421	2024.34		0.14421	2787.17		0.14421	2746.37		0.14421	2117.35		0.14421	2465.95		0.14421	2774.63		0.14421	2309.71
	0.28842	3696.14		0.28842	2686.77		0.28842	2643.62		0.28842	2187.17		0.28842	3462.55		0.28842	3830.83		0.28842	4606.31		0.28842	2061.8		0.28842	3289.6		0.28842	2871.81		0.28842	2121.04		0.28842	3837.5		0.28842	3994.85		0.28842	2745.22
	0.43263	6461.94		0.43263	3025.28		0.43263	3372.68		0.43263	2302.25		0.43263	3987.59		0.43263	5655.84		0.43263	8345.92		0.43263	2216.84		0.43263	5476.54		0.43263	3527.64		0.43263	2229.09		0.43263	6856.85		0.43263	6474.7		0.43263	4386
	0.57684	10311.4		0.57684	3882.2		0.57684	7398.15		0.57684	2663.28		0.57684	5790.62		0.57684	7434.23		0.57684	11812.3		0.57684	2223.41		0.57684	10253.5		0.57684	5623.11		0.57684	2762.97		0.57684	9289.77		0.57684	9566.88		0.57684	7720.98
	0.72105	8662.18		0.72105	6111.67		0.72105	12241.8		0.72105	3892.87		0.72105	9291.09		0.72105	7428.21		0.72105	11194.6		0.72105	2447.28		0.72105	11988.3		0.72105	9051.71		0.72105	4080.14		0.72105	8635.48		0.72105	8312.07		0.72105	10399.1
	0.86526	7281.19		0.86526	7065.93		0.86526	10656.8		0.86526	5839.13		0.86526	11196.9		0.86526	6214.06		0.86526	9258.02		0.86526	3820.24		0.86526	11431.9		0.86526	10330.2		0.86526	7902.34		0.86526	6949.68		0.86526	6395.81		0.86526	8766.78
	1.00947	6656.62		1.00947	5808.22		1.00947	8428.19		1.00947	7135		1.00947	10494.2		1.00947	5630.85		1.00947	10163.1		1.00947	6328.25		1.00947	10508.7		1.00947	8583.39		1.00947	12036		1.00947	5701.45		1.00947	5265.09		1.00947	5732.3
	1.15368	6609.84		1.15368	4420.68		1.15368	7616.47		1.15368	6438.55		1.15368	10253.2		1.15368	5610.9		1.15368	10591.6		1.15368	9025.64		1.15368	8277.44		1.15368	6855.4		1.15368	11745.9		1.15368	5324.98		1.15368	4595.34		1.15368	4644.29
	1.29789	6827.76		1.29789	3972.65		1.29789	8054.53		1.29789	4603.93		1.29789	8720.51		1.29789	6920.97		1.29789	8948.38		1.29789	8481.13		1.29789	8523.73		1.29789	5611.79		1.29789	9050.95		1.29789	5236.71		1.29789	5471.13		1.29789	4228.11
	1.4421	6847.77		1.4421	3804.8		1.4421	11596.9		1.4421	4058.02		1.4421	8516.05		1.4421	8729.45		1.4421	6484		1.4421	5978.21		1.4421	9474.7		1.4421	5111.63		1.4421	8299.85		1.4421	5732.16		1.4421	7500.57		1.4421	4113.76
	1.58631	7679.15		1.58631	3724.8		1.58631	14991.5		1.58631	3709.96		1.58631	7981.37		1.58631	9043.81		1.58631	4921.71		1.58631	4938.06		1.58631	14362.4		1.58631	4844.66		1.58631	8867.98		1.58631	6027.83		1.58631	9010		1.58631	4057.23
	1.73052	10447.6		1.73052	3990.52		1.73052	12649.6		1.73052	3247.82		1.73052	7177.88		1.73052	7951.28		1.73052	4805.1		1.73052	4506.87		1.73052	13008.8		1.73052	5032.14		1.73052	8577.82		1.73052	5989.87		1.73052	9656.8		1.73052	4218.5
	1.87473	12577.6		1.87473	4263.18		1.87473	9636.02		1.87473	3174.24		1.87473	6719.33		1.87473	6247.1		1.87473	4163.05		1.87473	4525.23		1.87473	10755.2		1.87473	5666.25		1.87473	6665.61		1.87473	6465.31		1.87473	8649.72		1.87473	4488.95
	2.01895	13381.1		2.01895	4650.18		2.01895	7044.14		2.01895	3282.83		2.01895	6407.15		2.01895	5245.24		2.01895	4161.55		2.01895	4999.31		2.01895	9813.73		2.01895	5983.72		2.01895	5212.43		2.01895	6391.83		2.01895	6812.52		2.01895	4892.32
	2.16316	9972.22		2.16316	4955.06		2.16316	6125.78		2.16316	3355.31		2.16316	6727.05		2.16316	4455.42		2.16316	4243.29		2.16316	4888.89		2.16316	10537.1		2.16316	6195.67		2.16316	4363.59		2.16316	6638.02		2.16316	5415.35		2.16316	5087.1
	2.30737	8177.66		2.30737	4915.67		2.30737	6001.98		2.30737	3755.72		2.30737	6347.84		2.30737	4123.07		2.30737	4020.75		2.30737	5127.75		2.30737	10741.5		2.30737	6420.13		2.30737	4141.4		2.30737	6327.55		2.30737	4979.9		2.30737	5102.54
	2.45158	8231.2		2.45158	4654.26		2.45158	5680.06		2.45158	4212.38		2.45158	5850.11		2.45158	3942.62		2.45158	4050.45		2.45158	5512.09		2.45158	10881.7		2.45158	6724.11		2.45158	4114.45		2.45158	5836.73		2.45158	4830.08		2.45158	5313.43
	2.59579	10464		2.59579	4446.1		2.59579	5121.28		2.59579	4410.91		2.59579	5079.47		2.59579	3700.4		2.59579	4253.19		2.59579	5624.51		2.59579	10380.9		2.59579	6893.81		2.59579	4065.45		2.59579	5437.89		2.59579	5248.7		2.59579	5013.44
	2.74	15118.9		2.74	4511.17		2.74	4985.1		2.74	4751.87		2.74	5158.99		2.74	3788.68		2.74	4937.67		2.74	5871.32		2.74	8942.82		2.74	6952.81		2.74	4112.47		2.74	4520.02		2.74	5690.65		2.74	4480.75
	2.88421	19439.5		2.88421	4677.27		2.88421	5038.21		2.88421	4728.81		2.88421	5249.02		2.88421	3840.68		2.88421	5785.68		2.88421	5655.21		2.88421	7847.82		2.88421	7164.94		2.88421	3677.78		2.88421	4383.49		2.88421	6786.86		2.88421	4665.35
	3.02842	19584.5		3.02842	4196.16		3.02842	5246.41		3.02842	5012.24		3.02842	5487.52		3.02842	4572.72		3.02842	7603.01		3.02842	5743.18		3.02842	6657.7		3.02842	7225		3.02842	3906.62		3.02842	3929.39		3.02842	9011.47		3.02842	4176.81
	3.17263	16460.6		3.17263	4349.88		3.17263	5681.6		3.17263	4467.88		3.17263	5528.19		3.17263	4790.76		3.17263	8780.76		3.17263	5583.29		3.17263	5665.7		3.17263	6692.78		3.17263	4731.01		3.17263	3414.89		3.17263	11813.4		3.17263	4221.31
	3.31684	12522.1		3.31684	4924.83		3.31684	7169.4		3.31684	3933.64		3.31684	6304.45		3.31684	5331.26		3.31684	8342.74		3.31684	5372.17		3.31684	4633.03		3.31684	5880.41		3.31684	5468.45		3.31684	3323.75		3.31684	12173.3		3.31684	3773.83
	3.46105	11593.2		3.46105	5168.99		3.46105	10482.9		3.46105	3739.72		3.46105	7409.07		3.46105	6724.39		3.46105	6075.9		3.46105	4938.49		3.46105	4348.61		3.46105	5165.64		3.46105	9376.37		3.46105	3553.64		3.46105	9755.88		3.46105	3828.59
	3.60526	12320.9		3.60526	5616.43		3.60526	14368.9		3.60526	3291.46		3.60526	8778.73		3.60526	7693.5		3.60526	4192.27		3.60526	5045.89		3.60526	4891.93		3.60526	4633.75		3.60526	10691.3		3.60526	3825.08		3.60526	7786.88		3.60526	3624.27
	3.74947	12749.4		3.74947	5939.19		3.74947	14136.2		3.74947	2835.5		3.74947	9791.39		3.74947	7121.94		3.74947	3821.02		3.74947	4550.77		3.74947	5491.76		3.74947	3866.08		3.74947	11125.4		3.74947	3831.64		3.74947	7129.58		3.74947	3373.61
	3.89368	12661.1		3.89368	5539.07		3.89368	11541.7		3.89368	3116.8		3.89368	7975.52		3.89368	5887.89		3.89368	4081.58		3.89368	4129.89		3.89368	4836.51		3.89368	3422.33		3.89368	7899.41		3.89368	4042.59		3.89368	5409.67		3.89368	3269.12
	4.03789	10401.1		4.03789	4897.82		4.03789	9380.62		4.03789	3119.83		4.03789	4771.67		4.03789	4716.7		4.03789	4308.72		4.03789	3709.59		4.03789	5041.92		4.03789	3323.78		4.03789	5049.44		4.03789	4093.99		4.03789	5010.7		4.03789	3224.05
	4.1821	8220.75		4.1821	4459.69		4.1821	9908.07		4.1821	3356.45		4.1821	2697.44		4.1821	3707.09		4.1821	5219.37		4.1821	3382.68		4.1821	5421.4		4.1821	3283.75		4.1821	4289.54		4.1821	4176.56		4.1821	4510.37		4.1821	3228.69
	4.32631	8485.42		4.32631	3389.62		4.32631	12590.4		4.32631	3828.45		4.32631	2229.85		4.32631	3415.73		4.32631	6190.74		4.32631	3571.93		4.32631	7800.13		4.32631	3212.07		4.32631	4439.59		4.32631	5068.76		4.32631	5243.19		4.32631	3530.49
	4.47052	11256.1		4.47052	3213.63		4.47052	13367.6		4.47052	4724.53		4.47052	2134.09		4.47052	3576.28		4.47052	9365.41		4.47052	3595.47		4.47052	9662.16		4.47052	3209.76		4.47052	4715.25		4.47052	6714.59		4.47052	7103.64		4.47052	4868.76
	4.61473	14134.5		4.61473	3109.59		4.61473	10093.7		4.61473	6766.6		4.61473	2046.51		4.61473	3392.15		4.61473	11613.2		4.61473	3603.85		4.61473	7510.91		4.61473	3605.3		4.61473	5883.93		4.61473	9878.92		4.61473	9991.27		4.61473	6219.38
	4.75894	12865.5		4.75894	3395.26		4.75894	5526.96		4.75894	7915.37		4.75894	2038		4.75894	3411.64		4.75894	8306.04		4.75894	3230.78		4.75894	4424.87		4.75894	4115.88		4.75894	7369.54		4.75894	10600.9		4.75894	10727.2		4.75894	9309.08
	4.90315	7081.81		4.90315	3294.77		4.90315	2886.1		4.90315	6817.63					4.90315	4139.72		4.90315	4175.57		4.90315	3959.8		4.90315	2477.65		4.90315	4980.11		4.90315	9237.25		4.90315	7922.15		4.90315	7266.59		4.90315	10197.3
	5.04736	3350.8		5.04736	3542.63		5.04736	2250.81		5.04736	4572.62		0	6447.28		5.04736	5464.87		5.04736	2548.51		5.04736	5686.11		5.04736	2013.75		5.04736	6877		5.04736	7597.69		5.04736	4700.12		5.04736	3934.2		5.04736	6834.78
	5.19157	2536.03		5.19157	3125.4		5.19157	1984.58		5.19157	3142.05		0.14421	7196.31		5.19157	7954.6		5.19157	2172.36		5.19157	8412.53		5.19157	2056.29		5.19157	8654.74		5.19157	4241.51		5.19157	2898.67		5.19157	2520.34		5.19157	3869.86
	5.33578	2128.76		5.33578	3341.48		5.33578	1996.25		5.33578	2571.29		0.28842	9215.84		5.33578	7210.51		5.33578	2169.15		5.33578	8712.21		5.33578	2003.75		5.33578	8027.44		5.33578	2654.55		5.33578	2228.33		5.33578	2088.01		5.33578	2609.03
	5.47999	1997.67		5.47999	3952.07		5.47999	2030.91		5.47999	2209.84		0.43263	11393.9		5.47999	4430.11		5.47999	2293.67		5.47999	6164.58					5.47999	5478.66		5.47999	2223.24		5.47999	2083.15		5.47999	2195.36		5.47999	2220.48
				5.6242	4199.08		5.6242	2010.45		5.6242	2186.77		0.57684	10969.3		5.6242	2844.95					5.6242	3349.87		0	2059.83		5.6242	3286.29		5.6242	2029.95		5.6242	2195.35		5.6242	2023.33		5.6242	2024.41
	0	2151		5.76841	3291.64		5.76841	2072.05		5.76841	2226.45		0.72105	6463.75		5.76841	2304.76		0	5061.58		5.76841	2440.05		0.14421	2240.92		5.76841	2357.02		5.76841	2013.2		5.76841	2093.06					5.76841	2078.29
	0.14421	2166.66		5.91263	2076.12		5.91263	2086.56		5.91263	2273.35		0.86526	4385.85		5.91263	2075.67		0.14421	5912.27		5.91263	2054.92		0.28842	2913.85		5.91263	2141.94		5.91263	2011.98					0	2051		5.91263	2123.67
	0.28842	2181.06		6.05684	1983.93					6.05684	2206.61		1.00947	3004.48					0.28842	9036.97		6.05684	2202.38		0.43263	5074.59		6.05684	2090.33		6.05684	1919		0	3640.84		0.14421	2093.26
	0.43263	2510.37		6.20105	2114.8		0	1904					1.15368	2351.63		0	1990		0.43263	12153.3		6.20105	2189.69		0.57684	9268.36								0.14421	3960.62		0.28842	2135.23		0	2014.25
	0.57684	3877.95		6.34526	1837.47		0.14421	2142.23		0	1894.5		1.29789	2146.5		0.14421	1989.09		0.57684	10100.7		6.34526	2092.43		0.72105	12791.2		0	2314.83		0	4742.38		0.28842	3964.66		0.43263	2496.55		0.14421	2055.36
	0.72105	7610.25		6.48947	1951.54		0.28842	2521.41		0.14421	2023.63					0.28842	2032.26		0.72105	5435.23		6.48947	2094.56		0.86526	10774.9		0.14421	2334.28		0.14421	5031.2		0.43263	5762.12		0.57684	3595.09		0.28842	2240.63
	0.86526	12366		6.63368	1907		0.43263	4932.82		0.28842	2009.18		0	1946.17		0.43263	2032.84		0.86526	2868.24					1.00947	7192.34		0.28842	2619.65		0.28842	6847.94		0.57684	8034.73		0.72105	5414.31		0.43263	2753.12
	1.00947	13315.5					0.57684	10311.7		0.43263	1930.03		0.14421	2056.93		0.57684	2061.12		1.00947	2208.68		0	1996.83		1.15368	6312.56		0.43263	3592.41		0.43263	9458.46		0.72105	9458.33		0.86526	8408.73		0.57684	4285.35
	1.15368	10584.3		0	2000.33		0.72105	12317		0.57684	2027.28		0.28842	2264.46		0.72105	2236.29		1.15368	2027.33		0.14421	1908.51		1.29789	6695.72		0.57684	6427.97		0.57684	9566.45		0.86526	6624.27		1.00947	11167.4		0.72105	8258.73
	1.29789	7942.57		0.14421	1958.73		0.86526	9431.22		0.72105	2043.55		0.43263	2731.18		0.86526	2533.54					0.28842	2049.24		1.4421	7189.79		0.72105	8507.81		0.72105	4895.23		1.00947	3814.69		1.15368	11380.8		0.86526	8393.89
	1.4421	6182.43		0.28842	1990.9		1.00947	7216.64		0.86526	2155.37		0.57684	4383.5		1.00947	3664.91		0	5209		0.43263	2367.51		1.58631	7876.46		0.86526	9072.09		0.86526	2705.39		1.15368	2292.1		1.29789	8827.3		1.00947	6250.18
	1.58631	5537.91		0.43263	1908.41		1.15368	5815.45		1.00947	2151.74		0.72105	7532.19		1.15368	6202.19		0.14421	6686.03		0.57684	2969.74		1.73052	9260.14		1.00947	7024.51		1.00947	2171.4		1.29789	2132.25		1.4421	6727.18		1.15368	4478.7
	1.73052	5465.48		0.57684	2051.94		1.29789	5872.79		1.15368	2594		0.86526	10440.9		1.29789	7738.66		0.28842	9908.36		0.72105	4902.2		1.87473	11658.1		1.15368	4636.4		1.15368	1912.88					1.58631	6039.5		1.29789	3396.42
	1.87473	5860.83		0.72105	2309.8		1.4421	5199.5		1.29789	4037.38		1.00947	10818		1.4421	7257.99		0.43263	13612		0.86526	7123.51		2.01895	13405.6		1.29789	4087.77					0	3423.56		1.73052	5448.74		1.4421	3357.1
	2.01895	7636.78		0.86526	3136.66					1.4421	5917.09		1.15368	9066.25		1.58631	5445.74		0.57684	10619.8		1.00947	7620.55		2.16316	9181.97		1.4421	3769.97		0	5700.38		0.14421	3386.87		1.87473	5386.17		1.58631	3302
	2.16316	9685.29		1.00947	3936.8		0	6895		1.58631	6919.15		1.29789	7749.22		1.73052	5665.19		0.72105	5529.26		1.15368	5829.42		2.30737	6083.05		1.58631	3565.63		0.14421	5772.38		0.28842	3941.04		2.01895	5733.67
	2.30737	9664.62		1.15368	4698.75		0.14421	7718.75		1.73052	6367.59		1.4421	6370.67		1.87473	5329.25		0.86526	2885.78		1.29789	4476.43		2.45158	4852.76		1.73052	3653.92		0.28842	7086.81		0.43263	5954.61		2.16316	5590.53		0	3784
	2.45158	8656.46		1.29789	4116.06		0.28842	11553.9		1.87473	5465.85		1.58631	5518.5		2.01895	5404.17		1.00947	2110.09		1.4421	3814.06		2.59579	4150.51		1.87473	3858.8		0.43263	10154.7		0.57684	8670.06		2.30737	5621.1		0.14421	3725.4
	2.59579	8244.55		1.4421	3944.96		0.43263	13536.9		2.01895	5307.23					2.16316	5630.47		1.15368	1980.63		1.58631	3664.47		2.74	4597.5		2.01895	3751.89		0.57684	10925.4		0.72105	8596.08		2.45158	5463.27		0.28842	4646.33
	2.74	8384.96		1.58631	4526.51		0.57684	9147.01		2.16316	5396.23					2.30737	5774.28		1.29789	2026		1.73052	3588.44		2.88421	5754.09		2.16316	3638.01		0.72105	7654.82		0.86526	5907.02		2.59579	4937		0.43263	6355.79
	2.88421	8413.56		1.73052	4737.5		0.72105	4423.45		2.30737	5276.33					2.45158	5749.44					1.87473	3319.25		3.02842	6916.24		2.30737	3674.89		0.86526	4094.5		1.00947	3202.82		2.74	4797.34		0.57684	8879.77
	3.02842	9566.95		1.87473	5216.96		0.86526	2637.29		2.45158	4472.64					2.59579	6192.16					2.01895	3367.95		3.17263	8130.18		2.45158	3430.59		1.00947	2534.95		1.15368	2377.06		2.88421	4268.5		0.72105	8959.9
	3.17263	11801.4		2.01895	5919.49		1.00947	2181.07		2.59579	3889.34					2.74	6640.47					2.16316	3347.09		3.31684	7586.73		2.59579	3659.09		1.15368	2040.61					3.02842	4216.06		0.86526	5681.5
	3.31684	13638.7		2.16316	5417.34		1.15368	2083.82		2.74	4180.67					2.88421	6491.74					2.30737	3319.2		3.46105	7263.33		2.74	3437.05		1.29789	1842.12					3.17263	4088.28		1.00947	2816.17
	3.46105	12683.4		2.30737	5110.35		1.29789	2017.06		2.88421	4161.19					3.02842	6329.93					2.45158	3353.27		3.60526	8289.98		2.88421	3718.67								3.31684	4352.81		1.15368	2028.6
	3.60526	10475.6		2.45158	5161.99					3.02842	4575.2					3.17263	5656.48					2.59579	3527.87		3.74947	9000.15		3.02842	3482.56								3.46105	4520.36		1.29789	1949.55
	3.74947	10390		2.59579	5131.48					3.17263	4594.49					3.31684	5586.95					2.74	3580.4		3.89368	6378.97		3.17263	3476.9								3.60526	5457.2		1.4421	2057.5
	3.89368	11413		2.74	4728.88					3.31684	5638.46					3.46105	5711.21					2.88421	3580.22		4.03789	3742.67		3.31684	3481.49								3.74947	6616.32
	4.03789	13496.4		2.88421	4649.6					3.46105	5764.02					3.60526	5441.19					3.02842	3995.52		4.1821	2434.11		3.46105	3288.75								3.89368	8482.61
	4.1821	14190.1		3.02842	4742.64					3.60526	6190.31					3.74947	5540					3.17263	3868.27		4.32631	2130.77		3.60526	3476.78								4.03789	9241.22
	4.32631	15342.3		3.17263	5078.03					3.74947	6204.32					3.89368	5571.92					3.31684	3663.46		4.47052	2271.33		3.74947	3489.17								4.1821	7009.67
	4.47052	15226.8		3.31684	5187.02					3.89368	5950.59					4.03789	5455.19					3.46105	3496.46					3.89368	3510.09								4.32631	4081.26
	4.61473	13218.3		3.46105	5450.42					4.03789	7181.62					4.1821	5636.73					3.60526	3681.49					4.03789	3715.99								4.47052	2469.39
	4.75894	9615.41		3.60526	4928.2					4.1821	6905.85					4.32631	5474.66					3.74947	3515.45					4.1821	4443.41								4.61473	1931.29
	4.90315	9897.23		3.74947	4724.68					4.32631	6443.2					4.47052	6064.61					3.89368	3756.95					4.32631	5627.17								4.75894	1989.97
	5.04736	10447.2		3.89368	5180.43					4.47052	6239.75					4.61473	5142.8					4.03789	3429.73					4.47052	7486.7								4.90315	2001.85
	5.19157	7506.38		4.03789	4115.52					4.61473	6328.93					4.75894	4472.12					4.1821	3533.07					4.61473	9662.43								5.04736	1893.08
	5.33578	3584.63		4.1821	3444.2					4.75894	6321.51					4.90315	4170.9					4.32631	3793.15					4.75894	9371.39
	5.47999	2969.43		4.32631	3232.76					4.90315	6176.21					5.04736	4699.98					4.47052	4467.62					4.90315	6074.54
	5.6242	2416.5		4.47052	3022.78					5.04736	6360.68					5.19157	6437.56					4.61473	6285.52					5.04736	3752.37
				4.61473	2937.87					5.19157	5971.09					5.33578	8192.09					4.75894	9445.58					5.19157	2566.23
				4.75894	2724.07					5.33578	5920.17					5.47999	7785.14					4.90315	9481.18					5.33578	2335.86
				4.90315	2946.21					5.47999	6070.49					5.6242	4428.4					5.04736	7281.73					5.47999	2132.44
				5.04736	2839.99					5.6242	6592.59					5.76841	2918.46					5.19157	4317.16
				5.19157	3122.01					5.76841	8120.52					5.91263	2454.51					5.33578	3220.15
				5.33578	3971.18					5.91263	8018.17					6.05684	2126.95					5.47999	3485.86
				5.47999	5446.26					6.05684	6335.37					6.20105	1995.24					5.6242	5570.11
				5.6242	6242.04					6.20105	4545.46					6.34526	2081.82
				5.76841	4891.84					6.34526	3236.28					6.48947	2150.89
				5.91263	3194.92					6.48947	3177.02					6.63368	2070.87
				6.05684	2520.45					6.63368	3074					6.77789	2133.28
				6.20105	2571.9
				6.34526	2501.77
				6.48947	2473.28
				6.63368	2702.73
				6.77789	2921.17
	0min					2min				4min				6min				8min				10min				18min
	daughter		mother			daughter		mother		daughter		mother		daughter		mother		daughter		mother		daughter		mother		daughter		mother
	GFP-SidC		GFP-SidC			GFP-SidC		GFP-SidC		GFP-SidC		GFP-SidC		GFP-SidC		GFP-SidC		GFP-SidC		GFP-SidC		GFP-SidC		GFP-SidC		GFP-SidC		GFP-SidC
	10311.4		7065.93			12241.8		7135		11196.9		7434.23		11812.3		9025.64		11988.3		10330.2		12036		9289.77		9566.88		10399.1
	14134.5		4199.08			13367.6		7915.37		9791.39		7954.6		11613.2		8712.21		9662.16		8654.74		9237.25		10600.9		10727.2		10197.3
	13315.5		4698.75			12317		6919.15		11393.9		7738.66		12153.3		7620.55		12791.2		9072.09		9566.45		9458.33		11380.8		8393.89
	15342.3		6242.04			13536.9		8120.52		10818		8192.09		13612		9481.18		9000.15		9662.43		10925.4		8670.06		9241.22		8959.9
	13275.9	#DIV/0!	5551.45	#DIV/0!	#DIV/0!	12865.8	#DIV/0!	7522.51	#DIV/0!	10800.1	#DIV/0!	7829.89	#DIV/0!	12297.7	#DIV/0!	8709.89	#DIV/0!	10860.5	#DIV/0!	9429.87	#DIV/0!	10441.3	#DIV/0!	9504.75	#DIV/0!	10229	#DIV/0!	9487.55
	1957.09		1957.09			2062		2062		2052		2052		1997		1997		2025		2025		2043		2043		1987		1987
	11318.8	#DIV/0!	3594.36	#DIV/0!	#DIV/0!	10803.8	#DIV/0!	5460.51	#DIV/0!	8748.05	#DIV/0!	5777.89	#DIV/0!	10300.7	#DIV/0!	6712.89	#DIV/0!	8835.46	#DIV/0!	7404.87	#DIV/0!	8398.27	#DIV/0!	7461.75	#DIV/0!	8242.02	#DIV/0!	7500.55
	minus background
	daughter		mother
	GFP-SidC		GFP-SidC		daughter/mother
0min	11318.8		3594.36		3.14906
2min	10803.8		5460.51		1.97853
4min	8748.05		5777.89		1.51405
6min	10300.7		6712.89		1.53446
8min	8835.46		7404.87		1.1932
10min	8398.27		7461.75		1.12551
18min	8242.02		7500.55		1.09886

## Sheet: 160607 Sheet6
160607	heat shock at 42 time course on VOX
	image	WT 6210 GFP-P4C(SidC) B on agarose pad 3rd sample -3
	upper cell left corner
		0min						2min						4min						6min						8min						10min						18min
		daughter			mother			daughter			mother			daughter			mother			daughter			mother			daughter			mother			daughter			mother			daughter			mother
		GFP-SidC			GFP-SidC			GFP-SidC			GFP-SidC			GFP-SidC			GFP-SidC			GFP-SidC			GFP-SidC			GFP-SidC			GFP-SidC			GFP-SidC			GFP-SidC			GFP-SidC			GFP-SidC
	0	1897.69		0	2077.56		0	1916.75		0	2079.12		0	1943.78		0	1835.78		0	1827.03		0	1936		0	1928.42		0	1935.92		0	1901.75		0	1970.94		0	1868.94		0	1947.46
	0.14421	1914.5		0.14421	2005.12		0.14421	1934.3		0.14421	2326.6		0.14421	2331		0.14421	1962.2		0.14421	1853.8		0.14421	1980.57		0.14421	2225.91		0.14421	2448.74		0.14421	2045.59		0.14421	2484.94		0.14421	1857.93		0.14421	2181.39
	0.28842	2117.85		0.28842	2238.23		0.28842	2038.15		0.28842	3166.37		0.28842	3399.19		0.28842	2325.13		0.28842	2051.09		0.28842	2146.17		0.28842	3501.72		0.28842	3782.87		0.28842	2529.87		0.28842	3945.59		0.28842	1979.71		0.28842	3020.09
	0.43263	2423.23		0.43263	3116.48		0.43263	2615.91		0.43263	4419.14		0.43263	5312.66		0.43263	3334.3		0.43263	3758.56		0.43263	2551.17		0.43263	5319.38		0.43263	5035.17		0.43263	3665.96		0.43263	5769.78		0.43263	2879.14		0.43263	4361.87
	0.57684	4127.76		0.57684	3709.08		0.57684	4487.72		0.57684	4984.57		0.57684	6669.04		0.57684	4936.09		0.57684	6191.77		0.57684	3778.81		0.57684	5887.76		0.57684	5158.89		0.57684	5162.4		0.57684	6029.23		0.57684	4604.73		0.57684	6190.04
	0.72105	5618.25		0.72105	3958.95		0.72105	6507.59		0.72105	4407.64		0.72105	6035.13		0.72105	4241.86		0.72105	6793.97		0.72105	5815.92		0.72105	5299.83		0.72105	4806.97		0.72105	6224.56		0.72105	4520.44		0.72105	6314		0.72105	5347.38
	0.86526	5549.18		0.86526	3300.59		0.86526	6502.81		0.86526	3875.54		0.86526	4900.57		0.86526	3675.18		0.86526	4866.88		0.86526	5492.42		0.86526	4929.16		0.86526	5188.02		0.86526	5966.96		0.86526	4045.41		0.86526	5508.89		0.86526	3880.74
	1.00947	4924.85		1.00947	2983.23		1.00947	6264.4		1.00947	3499.32		1.00947	4374.17		1.00947	4066.06		1.00947	4326.19		1.00947	4487.91		1.00947	6279.67		1.00947	5953.56		1.00947	5195.83		1.00947	4081.19		1.00947	4159.26		1.00947	3501.65
	1.15368	4987.14		1.15368	3360.8		1.15368	5612.12		1.15368	3503.12		1.15368	3572.2		1.15368	5298.94		1.15368	4616.33		1.15368	4075.13		1.15368	9108.52		1.15368	5529.04		1.15368	4484.78		1.15368	4616.37		1.15368	4498.27		1.15368	3104.23
	1.29789	5313.68		1.29789	3794.18		1.29789	6361.47		1.29789	4105.4		1.29789	3303.75		1.29789	7413.89		1.29789	5227.82		1.29789	3569.26		1.29789	10081.8		1.29789	4034.57		1.29789	3991.28		1.29789	5845.73		1.29789	5432.52		1.29789	2960.32
	1.4421	6247.11		1.4421	4150.38		1.4421	6603.08		1.4421	4488.11		1.4421	3064.04		1.4421	7479.52		1.4421	4492.83		1.4421	3042.5		1.4421	7439.57		1.4421	3280.23		1.4421	3968.56		1.4421	5446.93		1.4421	6029.51		1.4421	2514.93
	1.58631	6612.83		1.58631	4846.62		1.58631	7085.7		1.58631	4235.47		1.58631	2812.91		1.58631	5911.39		1.58631	3539.73		1.58631	2916.95		1.58631	5128.1		1.58631	2843.6		1.58631	3892.19		1.58631	4663.43		1.58631	5616		1.58631	2503.47
	1.73052	7078.26		1.73052	4707.89		1.73052	6705.84		1.73052	4281.1		1.73052	3098.78		1.73052	4871.88		1.73052	3187.68		1.73052	2796.99		1.73052	4152.35		1.73052	2703.92		1.73052	3848.76		1.73052	3948.99		1.73052	4192.81		1.73052	2955.69
	1.87473	7732.82		1.87473	3856.57		1.87473	6356.86		1.87473	4020.03		1.87473	3097.45		1.87473	4634.41		1.87473	3166.54		1.87473	2662.9		1.87473	4183.75		1.87473	2698.72		1.87473	3662.84		1.87473	3787.08		1.87473	3599.05		1.87473	3582.76
	2.01895	8094.26		2.01895	3121.97		2.01895	6561.14		2.01895	3746.97		2.01895	3150.62		2.01895	4477.73		2.01895	3020.56		2.01895	3441.95		2.01895	4333.23		2.01895	2449.18		2.01895	3402.74		2.01895	3855.97		2.01895	3455.76		2.01895	4470.6
	2.16316	8334.36		2.16316	2775.34		2.16316	6312.46		2.16316	3702.04		2.16316	3406.69		2.16316	4291.59		2.16316	3122.43		2.16316	4186.04		2.16316	4388.88		2.16316	2599.27		2.16316	3233.92		2.16316	3725.18		2.16316	3654.83		2.16316	4759.41
	2.30737	8562.21		2.30737	2503.16		2.30737	6743.72		2.30737	3474.12		2.30737	3954.76		2.30737	4094.74		2.30737	3521.5		2.30737	4817.38		2.30737	5042.03		2.30737	2496.94		2.30737	3098.71		2.30737	3739.46		2.30737	3317.43		2.30737	3967.89
	2.45158	8474.86		2.45158	2495.37		2.45158	7578.1		2.45158	3035.19		2.45158	4708.9		2.45158	3938.76		2.45158	3990.81		2.45158	4806.2		2.45158	5281.12		2.45158	2528.39		2.45158	2943.82		2.45158	4050.78		2.45158	4310.18		2.45158	3533.46
	2.59579	7263.39		2.59579	2590.3		2.59579	7496.23		2.59579	2723.19		2.59579	5374.15		2.59579	3563.96		2.59579	4641.45		2.59579	4072.55		2.59579	5792.39		2.59579	2727.02		2.59579	2943.8		2.59579	5049.12		2.59579	4605.21		2.59579	2874.18
	2.74	6957.73		2.74	2698.46		2.74	7217.7		2.74	2742.84		2.74	6429.25		2.74	3214.74		2.74	5141.98		2.74	3642.92		2.74	5940.65		2.74	2893.57		2.74	3432.21		2.74	6230.51		2.74	4938.75		2.74	2760.37
	2.88421	7556.66		2.88421	2294.67		2.88421	5378.36		2.88421	2627.33		2.88421	6276.79		2.88421	2786.48		2.88421	5203.81		2.88421	3351.15		2.88421	5529.58		2.88421	3311.34		2.88421	3895.89		2.88421	7462.88		2.88421	4889.04		2.88421	2651.16
	3.02842	7332.82		3.02842	2566.83		3.02842	4116.57		3.02842	2704.58		3.02842	5668.2		3.02842	2406.59		3.02842	4586.91		3.02842	3271.73		3.02842	4572.11		3.02842	4187.23		3.02842	4860.54		3.02842	6737.43		3.02842	4212.84		3.02842	2741.72
	3.17263	9161.06		3.17263	2710.16		3.17263	4609.2		3.17263	2858.94		3.17263	3912.9		3.17263	2377.91		3.17263	4480.54		3.17263	3163.66		3.17263	3949.02		3.17263	4896.57		3.17263	5931.69		3.17263	4283.03		3.17263	3597.16		3.17263	2720.89
	3.31684	8812.76		3.31684	3189.36		3.31684	4551.51		3.31684	3065.99		3.31684	2886.51		3.31684	2479.24		3.31684	4639.17		3.31684	3090.57		3.31684	3942.96		3.31684	4863.49		3.31684	5875.51		3.31684	3514.07		3.31684	3364.56		3.31684	2878.57
	3.46105	7809.38		3.46105	3606.94		3.46105	5401.37		3.46105	3257.56		3.46105	2286.39		3.46105	2599.51		3.46105	4608.42		3.46105	3116.13		3.46105	5018.9		3.46105	3967.13		3.46105	3944.41		3.46105	2761.3		3.46105	3548.71		3.46105	2815.61
	3.60526	5504.08		3.60526	4399.98		3.60526	7098.38		3.60526	3378.14		3.60526	2045.5		3.60526	2631.42		3.60526	5620.3		3.60526	3012.21		3.60526	5509.48		3.60526	3355.84		3.60526	2508.64		3.60526	2677.59		3.60526	4479.09		3.60526	2730.15
	3.74947	5112.34		3.74947	4165.62		3.74947	7623.81		3.74947	3787.93		3.74947	1878.5		3.74947	2621.88		3.74947	6769.23		3.74947	3222.7		3.74947	4285.87		3.74947	3170.86		3.74947	2111.41		3.74947	2607		3.74947	5597.11		3.74947	2816.33
	3.89368	5825.09		3.89368	3470.19		3.89368	5102.95		3.89368	4359.71					3.89368	2931.27		3.89368	5721.08		3.89368	4039.22		3.89368	2777.57		3.89368	3127.3		3.89368	2020.27		3.89368	2920.62		3.89368	5489.87		3.89368	3369.98
	4.03789	5870.96		4.03789	3356.7		4.03789	2872.25		4.03789	4376.54		0	3171		4.03789	3532.89		4.03789	3568.71		4.03789	4779.54		4.03789	2186.24		4.03789	3650.51		4.03789	1932.9		4.03789	3126.78		4.03789	3699.3		4.03789	4114.2
	4.1821	3886.42		4.1821	3552.41		4.1821	2255.68		4.1821	3560.91		0.14421	5164.7		4.1821	4256.61		4.1821	2364.24		4.1821	4810.86		4.1821	2037.82		4.1821	3974.89		4.1821	1986.54		4.1821	3663.25		4.1821	2290.07		4.1821	5537.88
	4.32631	2488.94		4.32631	2916.1		4.32631	2168.39		4.32631	2707.09		0.288421	6270.6		4.32631	5331.03		4.32631	1955		4.32631	4137.28		4.32631	2046.35		4.32631	4201.08		4.32631	2023.12		4.32631	4303.93		4.32631	2005.34		4.32631	5919.7
	4.47052	2001.64		4.47052	2220.07		4.47052	1841.41		4.47052	2252.86		0.432631	5687.58		4.47052	4840.17		4.47052	1916.49		4.47052	3701.84					4.47052	4819.39					4.47052	6039.32		4.47052	1852.09		4.47052	5134.41
	4.61473	2043.97		4.61473	1890.75		4.61473	1868.56		4.61473	2052.77		0.576841	4317.51		4.61473	3568.92		4.61473	1927.08		4.61473	4144.63		0	1931.25		4.61473	4542.43		0	1884.31		4.61473	5713.64					4.61473	4930.43
	4.75894	2002.25		4.75894	1764.85					4.75894	2000.75		0.721052	3326.03		4.75894	2519.31					4.75894	5332.9		0.14421	2375.96		4.75894	3360.62		0.14421	1978.73		4.75894	3865.55		0	1889.97		4.75894	5912.26
				4.90315	1816.64		0	3631					0.865262	2830		4.90315	2123.02		0	1901.25		4.90315	7181.92		0.288421	3712.41		4.90315	2399.87		0.28842	2524.89		4.90315	2568.04		0.14421	1966.48		4.90315	5460.07
	0	2031					0.14421	4819.13		0	2010.12					5.04736	2025.57		0.14421	1990.69		5.04736	5136.49		0.432631	5180.44		5.04736	2198.58		0.43263	4025.03		5.04736	2118.07		0.28842	2525.07		5.04736	3773.38
	0.14421	2215.54		0	2086.88		0.288421	5841.63		0.14421	2293.51		0	3910.5		5.19157	1951.96		0.28842	2087.17		5.19157	3036.75		0.576841	4895.57					0.57684	6737.12		5.19157	1990.76		0.43263	4376.5		5.19157	2344.91
	0.28842	3027.64		0.14421	1979.48		0.432631	6397.35		0.28842	2833.19		0.14421	4464.88		5.33578	1810.43		0.43263	3047.29		5.33578	2206.84		0.721052	4106.5		0	2043		0.72105	7835.27		5.33578	1975.92		0.57684	6736.13		5.33578	1970.48
	0.43263	4950.18		0.28842	2286.88		0.576841	4694.82		0.43263	3483.87		0.288421	5634.93		5.47999	1829.19		0.57684	5245.24		5.47999	1942.01		0.865262	3639.55		0.14421	2275.74		0.86526	5776.15		5.47999	2099.37		0.72105	6432.46
	0.57684	4895.27		0.43263	2715.58		0.721052	2975.28		0.57684	3792.03		0.432631	6021.88					0.72105	6138.64		5.6242	1865.29		1.00947	3708.83		0.28842	2884.72		1.00947	4522.75		5.6242	2376.94		0.86526	4943.86		0	1934.86
	0.72105	4055.95		0.57684	3513.77					0.72105	4531.09		0.576841	3729.57		0	1837.19		0.86526	5108.17		5.76841	1848.99					0.43263	4222.6		1.15368	4193.88					1.00947	4870.9		0.14421	2326.73
	0.86526	3714.53		0.72105	4461.66		0	4344.5		0.86526	4690.92		0.721052	2410.13		0.14421	2003.7		1.00947	4035.06					0	3417.92		0.57684	5473.9		1.29789	3621.61		0	1879.77		1.15368	5264.53		0.28842	3775.95
	1.00947	3484.99		0.86526	4453.2		0.14421	5983.36		1.00947	4338.95		0.865262	1974.71		0.28842	2250.18		1.15368	3868.82		0	2013.81		0.14421	4006.27		0.72105	5527.95		1.4421	3307.52		0.14421	1969.85		1.29789	5893.71		0.43263	6068.46
	1.15368	3815.8		1.00947	4120.77		0.288421	7399.66		1.15368	3642.44		1.00947	1841		0.43263	3283.85		1.29789	5115.95		0.14421	2041.7		0.288421	5390.28		0.86526	4644.57		1.58631	3380.36		0.28842	2336.73		1.4421	6093.46		0.57684	6667.77
	1.29789	4310.5		1.15368	3790.36		0.432631	6432.16		1.29789	3208.61					0.57684	4543.63		1.4421	6031.73		0.28842	2390.16		0.432631	5992.51		1.00947	3742.2		1.73052	3294.04		0.43263	3645.67		1.58631	5322.17		0.72105	5263.98
				1.29789	3505.73		0.576841	3718.44		1.4421	2634.33					0.72105	5135.24		1.58631	5414.52		0.43263	4308.47		0.576841	4464.91		1.15368	3184.94		1.87473	3215.59		0.57684	6155.45		1.73052	4491.05		0.86526	4093.4
	0	4391.03					0.721052	2418.33		1.58631	2786.01					0.86526	5087.67		1.73052	5030.04		0.57684	6707.9		0.721052	2841.95		1.29789	3142.49		2.01895	3073.01		0.72105	7233.46		1.87473	3946.34		1.00947	3682.9
	0.14421	4769.21		0	1890.62		0.865262	2366.5		1.73052	2791.57					1.00947	5007.02		1.87473	5213.23		0.72105	6241.78		0.865262	2120.29		1.4421	2721.39		2.16316	3071.73		0.86526	5797.55		2.01895	3291.87		1.15368	3535.89
	0.288421	6219.38		0.14421	1941.66		1.00947	2163		1.87473	2862.24					1.15368	4404.17		2.01895	4697.6		0.86526	4856.23		1.00947	1936.69		1.58631	2783.38		2.30737	2918.62		1.00947	4606		2.16316	3106.67		1.29789	3320.98
	0.432631	6995.49		0.28842	1944.89					2.01895	2516.5					1.29789	3537.67		2.16316	4152.64		1.00947	3539.62					1.73052	2688.43		2.45158	2958.95		1.15368	4117.63		2.30737	3100.06		1.4421	2909.78
	0.576841	4923.87		0.43263	2250.81					2.16316	2994.79					1.4421	3245.83		2.30737	3667.88		1.15368	3047.77					1.87473	2883.72		2.59579	3343.3		1.29789	4353.08		2.45158	3317.12		1.58631	3520.35
	0.721052	2717.55		0.57684	3052.78					2.30737	2812.57					1.58631	3070.46		2.45158	3234.4		1.29789	3267.18					2.01895	2966.42		2.74	3470.23		1.4421	4762.8		2.59579	3433.45		1.73052	3659.97
	0.865262	2270.04		0.72105	3725.55					2.45158	3314.34					1.73052	2938.06		2.59579	3197.64		1.4421	3719.49					2.16316	2853.97		2.88421	4120.25		1.58631	4797.42		2.74	3471.24		1.87473	4427.98
	1.00947	2031.69		0.86526	3621.5					2.59579	3411.82					1.87473	3220.47		2.74	2780.48		1.58631	4363.94					2.30737	2863.13		3.02842	5254.65		1.73052	4251.93		2.88421	4009.76		2.01895	5060.99
				1.00947	3663.6					2.74	3672.04					2.01895	3147.22		2.88421	2752.07		1.73052	5028.8					2.45158	3146.45		3.17263	6283.46		1.87473	4447		3.02842	4949.03		2.16316	4571.74
				1.15368	4230.72					2.88421	3899.11					2.16316	3097.12		3.02842	3039.62		1.87473	5561.28					2.59579	2896.66		3.31684	5894.2		2.01895	4999.92		3.17263	5775.21		2.30737	4713.86
				1.29789	5340.06					3.02842	4162.82					2.30737	3095.34		3.17263	3294.43		2.01895	5226.04					2.74	3081.66		3.46105	4494.61		2.16316	5267.06		3.31684	4672.41		2.45158	4503.19
										3.17263	4326.06					2.45158	3112.41		3.31684	3891.39		2.16316	4608.24					2.88421	3137.75		3.60526	2500.18		2.30737	6459.77		3.46105	4757.27		2.59579	4543.61
										3.31684	4116.51					2.59579	2731.24		3.46105	4377.15		2.30737	4414.58					3.02842	3240.06		3.74947	2109.3		2.45158	8159.8		3.60526	5966.17		2.74	4213.72
										3.46105	3752.63					2.74	2476.8		3.60526	5008.46		2.45158	4220.24					3.17263	3672.7		3.89368	1924.66		2.59579	6256.22		3.74947	6300.88		2.88421	3957.64
										3.60526	3292.42					2.88421	2441.7		3.74947	5570.72		2.59579	4137.26					3.31684	4219.85		4.03789	1954.38		2.74	5258.85		3.89368	4429.82		3.02842	3516.95
										3.74947	2555.3					3.02842	2524.09		3.89368	6378.43		2.74	4457.05					3.46105	4777.1					2.88421	4737.43		4.03789	2956.07		3.17263	3301.28
										3.89368	2191.21					3.17263	2621.84		4.03789	6577.61		2.88421	4619.07					3.60526	5557.08					3.02842	3865.3		4.1821	2323.03		3.31684	3325
										4.03789	1952.91					3.31684	2737.79		4.1821	4957.02		3.02842	4956.25					3.74947	4911.8					3.17263	3464.93		4.32631	2232.12		3.46105	3572.17
										4.1821	1868.28					3.46105	2656.47		4.32631	2864.79		3.17263	4547.69					3.89368	3300.76					3.31684	2917.87					3.60526	3825.12
										4.32631	1965.98					3.60526	2962.72		4.47052	2232.95		3.31684	4418.94					4.03789	2206.36					3.46105	2830.53					3.74947	4401.32
										4.47052	1923.53					3.74947	2998.24		4.61473	1917.54		3.46105	3332.26					4.1821	2020.42					3.60526	2755.26					3.89368	6253.36
																3.89368	3117.75		4.75894	1983.62		3.60526	2993.24					4.32631	1979.7					3.74947	3162.44					4.03789	7635.44
																4.03789	4359.73					3.74947	3310.28					4.47052	1846.11					3.89368	3682.02					4.1821	5665.07
																4.1821	5560.96					3.89368	3951.1											4.03789	4880.22					4.32631	3472.72
																4.32631	5127.13					4.03789	3950.64											4.1821	5850.01					4.47052	2404.59
																4.47052	4383.2					4.1821	5482.7											4.32631	5951.51					4.61473	2032.6
																4.61473	2791.16					4.32631	6700.59											4.47052	3654.34					4.75894	1994.71
																4.75894	2020.68					4.47052	6701.87											4.61473	2284.75
																4.90315	1878.6					4.61473	4737.03											4.75894	2065.33
0min					2min				4min				6min			5.04736	1835.84				10min		3178.4		18min									4.90315	2004.76
																																		5.04736	1912.78
daughter		mother			daughter		mother		daughter		mother		daughter		mother		daughter		mother		daughter		mother		daughter		mother
GFP-SidC		GFP-SidC			GFP-SidC		GFP-SidC		GFP-SidC		GFP-SidC		GFP-SidC		GFP-SidC		GFP-SidC		GFP-SidC		GFP-SidC		GFP-SidC		GFP-SidC		GFP-SidC
5618.25		3958.95			6507.59		4984.57		6669.04		4936.09		6793.97		5815.92		5887.76		5158.89		6224.56		6029.23		6314		6190.04
5870.96		3552.41			7623.81		4376.54		6429.25		5331.03		6769.23		7181.92		5509.48		4819.39		5931.69		6039.32		5597.11		5912.26
4950.18		4461.66			6397.35		4690.92		6270.6		5135.24		6138.64		6707.9		5180.44		5473.9		7835.27		7233.46		6736.13		6667.77
6995.49		3725.55			7399.66		4326.06		6021.88		5560.96		6577.61		6701.87		5992.51		5557.08		6283.46		5951.51		6300.88		7635.44
5858.72		3924.64	#DIV/0!	#DIV/0!	6982.1	#DIV/0!	4594.52	#DIV/0!	6347.69	#DIV/0!	5240.83	#DIV/0!	6569.86	#DIV/0!	6601.9	#DIV/0!	5642.55	#DIV/0!	5252.31	#DIV/0!	6568.74	#DIV/0!	6313.38	#DIV/0!	6237.03	#DIV/0!	6601.38
1882		1882			1853		1853		1861		1861		1854		1854		1880		1880		1892		1892		1849		1849
3976.72	0	2042.64	#DIV/0!	#DIV/0!	5129.1	#DIV/0!	2741.52	#DIV/0!	4486.69	#DIV/0!	3379.83	#DIV/0!	4715.86	#DIV/0!	4747.9	#DIV/0!	3762.55	#DIV/0!	3372.31	#DIV/0!	4676.74	#DIV/0!	4421.38	#DIV/0!	4388.03	#DIV/0!	4752.38
	minus background
	daughter		mother
	GFP-SidC		GFP-SidC		daughter/mother
0min	3976.72		2042.64		1.94685
2min	5129.1		2741.52		1.8709
4min	4486.69		3379.83		1.32749
6min	4715.86		4747.9		0.993252
8min	3762.55		3372.31		1.11572
10min	4676.74		4421.38		1.05776
18min	4388.03		4752.38		0.923334

## Sheet: 160607 Sheet7
160607	heat shock at 42 time course on VOX
	image	WT 6210 GFP-P4C(SidC) B on agarose pad 3rd sample -3
	lower cell left corner
		0min						2min						4min						6min						8min						10min						18min
		daughter			mother			daughter			mother			daughter			mother			daughter			mother			daughter			mother			daughter			mother			daughter			mother
	0	1985.25		0	1837.48		0	1825.75		0	2010		0	2042.06		0	2756.75		0	2130.25		0	1888.06		0	2210.75		0	4399.94		0	2700		0	2009.16		0	4654.06		0	2109
	0.14421	2082.88		0.14421	1919.49		0.14421	1858.35		0.14421	1937.61		0.14421	2245.56		0.14421	2440.64		0.14421	2647.58		0.14421	2068.89		0.14421	3027.28		0.14421	7281.32		0.14421	2659.62		0.14421	2013.67		0.14421	5128.18		0.14421	2556.77
	0.28842	2177.93		0.28842	1980.46		0.28842	1983.07		0.28842	1897.92		0.28842	2961.63		0.28842	2557.78		0.28842	3867.37		0.28842	2597.29		0.28842	5408.89		0.28842	9434.25		0.28842	3808.81		0.28842	2097.75		0.28842	6148		0.28842	5514.49
	0.43263	2503.28		0.43263	2576.55		0.43263	2066.96		0.43263	1951.91		0.43263	4590.9		0.43263	3112.03		0.43263	5846.8		0.43263	4054		0.43263	8730.64		0.43263	8065.24		0.43263	6467.17		0.43263	2410.28		0.43263	6614.42		0.43263	10143.2
	0.57684	3977.15		0.57684	3797.76		0.57684	1993.35		0.57684	2163.08		0.57684	7707.21		0.57684	5455.57		0.57684	8078.46		0.57684	7300.76		0.57684	9203.71		0.57684	5433.69		0.57684	8377.44		0.57684	3632.96		0.57684	7615.82		0.57684	11755.7
	0.72105	7456.16		0.72105	5669.26		0.72105	2219.08		0.72105	3064.05		0.72105	9958		0.72105	8317.93		0.72105	7909.48		0.72105	9166.2		0.72105	6872.94		0.72105	5306.24		0.72105	7898.22		0.72105	5952.47		0.72105	6867.98		0.72105	8489.76
	0.86526	12767.2		0.86526	6407.54		0.86526	2334.09		0.86526	4823.78		0.86526	9578.31		0.86526	8011.89		0.86526	5787.21		0.86526	7751.84		0.86526	5267.65		0.86526	5850.62		0.86526	7286.92		0.86526	7829.87		0.86526	3685.7		0.86526	6778.79
	1.00947	15240.2		1.00947	6366.9		1.00947	3324.49		1.00947	6935.69		1.00947	9591.55		1.00947	6418.67		1.00947	5214.7		1.00947	6668.72		1.00947	4729.8		1.00947	6986.69		1.00947	7330.69		1.00947	7747.95		1.00947	2452.74		1.00947	6056.47
	1.15368	15002.2		1.15368	5702.73		1.15368	6921.83		1.15368	7611.88		1.15368	8218.77		1.15368	4888.43		1.15368	4692.19		1.15368	6255.98		1.15368	4114.1		1.15368	6576.62		1.15368	7568.15		1.15368	6609.27		1.15368	2004.86		1.15368	5977.01
	1.29789	11668.4		1.29789	5264.62		1.29789	12150.4		1.29789	6045.19		1.29789	6421.23		1.29789	3950.66		1.29789	4617.04		1.29789	5540.27		1.29789	4185.44		1.29789	4946.84		1.29789	6924.97		1.29789	5083.04		1.29789	1981.8		1.29789	6113.76
	1.4421	9956.92		1.4421	4924.36		1.4421	13240.2		1.4421	5147.88		1.4421	5582.84		1.4421	3389.08		1.4421	4682.26		1.4421	4898.97		1.4421	3633.67		1.4421	3698.7		1.4421	5948.81		1.4421	4058.12		1.4421	1902.5		1.4421	6360.51
	1.58631	8849.77		1.58631	4718.81		1.58631	11368.8		1.58631	5055.29		1.58631	4834.64		1.58631	3224.05		1.58631	4343.27		1.58631	4542.74		1.58631	4461.64		1.58631	3649.23		1.58631	6054.44		1.58631	3764.49					1.58631	6261.62
	1.73052	8081.65		1.73052	4804.56		1.73052	8796.36		1.73052	5224.53		1.73052	5163.4		1.73052	3430.36		1.73052	4657.19		1.73052	4074.09		1.73052	4571.81		1.73052	3508.03		1.73052	6335		1.73052	3890.63		0	1947.55		1.73052	5904.03
	1.87473	7777.95		1.87473	4897.4		1.87473	6815.86		1.87473	5763.19		1.87473	5570.23		1.87473	3517.73		1.87473	5993.29		1.87473	3790.55		1.87473	4469.49		1.87473	3602.24		1.87473	7161.37		1.87473	4600.32		0.14421	2060.57		1.87473	5612.57
	2.01895	6863.6		2.01895	5278.97		2.01895	5453.33		2.01895	7249.6		2.01895	6695.94		2.01895	3306.13		2.01895	6411.15		2.01895	3574.95		2.01895	4358.4		2.01895	3463.69		2.01895	7721.89		2.01895	5111.27		0.28842	2604.15		2.01895	5896.44
	2.16316	7978.81		2.16316	5308.51		2.16316	4846.99		2.16316	9951.5		2.16316	7743.35		2.16316	3253.31		2.16316	8067.04		2.16316	3290.39		2.16316	4304.6		2.16316	3473.05		2.16316	7783.23		2.16316	5815.09		0.43263	3990.31		2.16316	6133.8
	2.30737	8662.55		2.30737	5421.73		2.30737	5204.34		2.30737	13311.8		2.30737	6807.69		2.30737	3533.38		2.30737	7680.5		2.30737	3349.89		2.30737	4611.95		2.30737	3610.13		2.30737	7237.5		2.30737	5946.33		0.57684	6187.56		2.30737	5864.77
	2.45158	8520.8		2.45158	5592.22		2.45158	5480.69		2.45158	13179.8		2.45158	6325.94		2.45158	4180.71		2.45158	5926.41		2.45158	3166.78		2.45158	4733.67		2.45158	3654.22		2.45158	7632.3		2.45158	5795.62		0.72105	8437		2.45158	6096.48
	2.59579	7835.11		2.59579	5186.78		2.59579	6278.03		2.59579	9957.91		2.59579	6429.65		2.59579	4977.23		2.59579	3261.85		2.59579	3451.96		2.59579	6296.01		2.59579	3684.31		2.59579	6184		2.59579	5476.07		0.86526	7311.21		2.59579	5795.94
	2.74	6977.28		2.74	4379.49		2.74	7819.93		2.74	7130.47		2.74	7398		2.74	5141.53		2.74	2433.45		2.74	3241.68		2.74	8094.96		2.74	3600.26		2.74	5666.49		2.74	5495.53		1.00947	6418.17		2.74	5248.64
	2.88421	6249.72		2.88421	3506.8		2.88421	10004.2		2.88421	5434.05		2.88421	9313.92		2.88421	4803.06		2.88421	1982.73		2.88421	3253.41		2.88421	8355.06		2.88421	3803.47		2.88421	5778.81		2.88421	5861.48		1.15368	5717.62		2.88421	4183.09
	3.02842	5809.6		3.02842	3054.08		3.02842	11299.9		3.02842	4875.47		3.02842	10085.3		3.02842	4468.57		3.02842	1869.33		3.02842	3518.43		3.02842	5769.92		3.02842	3982.95		3.02842	7012.97		3.02842	5659.93		1.29789	5905.92		3.02842	3482.34
	3.17263	6942.63		3.17263	2682.27		3.17263	13852.9		3.17263	4122.41		3.17263	9133.89		3.17263	4442.88		3.17263	1842.67		3.17263	3841.63		3.17263	3071.82		3.17263	5013.3		3.17263	8363.27		3.17263	5748.34		1.4421	5749.44		3.17263	3203.86
	3.31684	8487.09		3.31684	2923.83		3.31684	15424		3.31684	3736.62		3.31684	4944.81		3.31684	4464.58		3.31684	1810.81		3.31684	4366.92		3.31684	2209.99		3.31684	6533.53		3.31684	6377.98		3.31684	5904.39		1.58631	5106.08		3.31684	3342.05
	3.46105	9491.66		3.46105	2936.3		3.46105	11274		3.46105	3481.8		3.46105	3029.42		3.46105	4795.14					3.46105	5542.13		3.46105	1920.43		3.46105	6686.23		3.46105	3612.83		3.46105	7039.73		1.73052	4756.44		3.46105	3413.67
	3.60526	6542.51		3.60526	3260.14		3.60526	5441.96		3.60526	3460.2		3.60526	2259.7		3.60526	5275.92		0	2308.5		3.60526	7212.8		3.60526	1835.47		3.60526	5149.6		3.60526	2348.69		3.60526	9095.29		1.87473	5360.92		3.60526	3993.76
	3.74947	3648.95		3.74947	3929.46		3.74947	2679.14		3.74947	4012.98		3.74947	1993.61		3.74947	6522.15		0.14421	3642.99		3.74947	7493.02					3.74947	3769.61		3.74947	1978.19		3.74947	8117		2.01895	6414.22		3.74947	6453.21
	3.89368	2398.57		3.89368	4908.4		3.89368	1979.38		3.89368	4470.16		3.89368	2002.5		3.89368	9757.78		0.28842	5926.14		3.89368	6103.36		0	2352.19		3.89368	2596.96		3.89368	1955.62		3.89368	4940.69		2.16316	7605.18		3.89368	8205.35
	4.03789	1992.31		4.03789	5878.57		4.03789	1920.89		4.03789	5315.23		4.03789	2020.75		4.03789	10550.6		0.43263	7733.37		4.03789	3512.16		0.14421	3221.32		4.03789	1954.54					4.03789	2889.4		2.30737	8373.77		4.03789	7187.69
				4.1821	5165.82		4.1821	1870.16		4.1821	7394.24					4.1821	6462.28		0.57684	7590.11		4.1821	2314.38		0.28842	6136.56		4.1821	2028		0	2161.53		4.1821	2197.71		2.45158	6607.29		4.1821	4055.56
	0	2105		4.32631	3447.36		4.32631	1849.7		4.32631	8348.76		0	2533.47		4.32631	3461.27		0.72105	6359.23		4.32631	2042.22		0.43263	7744.32		4.32631	2104.38		0.14421	2331.82		4.32631	1911.24		2.59579	4649.8		4.32631	2193.39
	0.14421	2161.03		4.47052	2556		4.47052	1853.55		4.47052	6105.2		0.14421	3352.61		4.47052	2168.17		0.86526	5579.6		4.47052	2194.47		0.57684	7249.38					0.28842	3358.16		4.47052	1886		2.74	2958.19		4.47052	2011.98
	0.28842	2676.49		4.61473	2080.96		4.61473	1942.13		4.61473	3687.66		0.28842	5352.48		4.61473	1957.56		1.00947	5058.57		4.61473	2468.16		0.72105	5690.62		0	2447.56		0.43263	5762.06					2.88421	2061.69		4.61473	1910.06
	0.43263	4345.2		4.75894	1903.68		4.75894	1916.84		4.75894	2529.49		0.43263	8619.7					1.15368	4684.16					0.86526	5019.65		0.14421	3798.97		0.57684	7372.37		0	2026.5		3.02842	2047.52		4.75894	1858.96
	0.57684	7173.35		4.90315	1928.08		4.90315	1843.25		4.90315	2092.4		0.57684	10811.4		0	1971.41		1.29789	4572.23		0	2140.25		1.00947	5405.16		0.28842	6800.12		0.72105	6524.95		0.14421	2018.69		3.17263	1925.91		4.90315	1891.12
	0.72105	9141.08		5.04736	1878.86		5.04736	1900.53		5.04736	2117.97		0.72105	8880.34		0.14421	1914.71		1.4421	4737.71		0.14421	2290.18		1.15368	5123.82		0.43263	9190		0.86526	5170.69		0.28842	2154.33		3.31684	1785.68
	0.86526	9048.51		5.19157	1857					5.19157	1998.42		0.86526	7403.38		0.28842	1956.5		1.58631	5298.35		0.28842	3221.88		1.29789	4632.36		0.57684	7652.46		1.00947	5170.67		0.43263	3080.24		3.46105	1833.15		0	2198.5
	1.00947	8835.09					0	2097.62					1.00947	6631.32		0.43263	2154.46		1.73052	6197.66		0.43263	5660.89		1.4421	4329.02		0.72105	6324.15		1.15368	5611.15		0.57684	5925.34		3.60526	1857		0.14421	3491.77
	1.15368	10967.7		0	1951.62		0.14421	2009.18		0	2199.98		1.15368	5746.94		0.57684	2743.23		1.87473	7475.25		0.57684	8399.6		1.58631	4190.9		0.86526	5132.56		1.29789	6385.15		0.72105	8454.28					0.28842	6915.81
	1.29789	15877.7		0.14421	1962.76		0.28842	2266.78		0.14421	2350.2		1.29789	5167.85		0.72105	4192.97		2.01895	8757.4		0.72105	7605.34		1.73052	4558.27		1.00947	3783.54		1.4421	6926.52		0.86526	8601.89		0	4404.12		0.43263	9726.29
	1.4421	18945.8		0.28842	2029.24		0.43263	3324.57		0.28842	3295		1.4421	5556.96		0.86526	6879.43		2.16316	8038.2		0.86526	5601.9		1.87473	4433.86		1.15368	3409.43		1.58631	7335.19		1.00947	6871.31		0.14421	4657.44		0.57684	9132.39
	1.58631	17469.2		0.43263	2520.41		0.57684	6958.61		0.43263	4993.09		1.58631	5433.07		1.00947	9236.44		2.30737	7024.01		1.00947	4685.36		2.01895	4729.89		1.29789	3091.78		1.73052	7212.67		1.15368	5317.48		0.28842	5858.45		0.72105	6587.87
	1.73052	11636.4		0.57684	3649.53		0.72105	11437.6		0.57684	6628.47		1.73052	5875.08		1.15368	8535.42		2.45158	4782.27		1.15368	4272.85		2.16316	6381.23		1.4421	3146.92		1.87473	7826.69		1.29789	4354.92		0.43263	7920.71		0.86526	4691.48
	1.87473	8603.67		0.72105	5208.7		0.86526	11558.6		0.72105	6555.72		1.87473	6817.13		1.29789	5783.27		2.59579	3205.04		1.29789	3772.03		2.30737	7945.24					2.01895	7260.6		1.4421	4035.6		0.57684	7552.39		1.00947	4383.8
	2.01895	7961.5		0.86526	4947.65		1.00947	9037.53		0.86526	5055.74		2.01895	8111.2		1.4421	4159.62		2.74	2391.75		1.4421	3754.38		2.45158	9480.7		0	2141.84		2.16316	6367.95		1.58631	3721.47		0.72105	5050.31		1.15368	3852.26
	2.16316	7132.35		1.00947	3885.72		1.15368	8165.04		1.00947	4406.61		2.16316	9664.06		1.58631	3782.91		2.88421	1778.63					2.59579	7811.88		0.14421	3064.59		2.30737	5995.39		1.73052	3573.41		0.86526	2978.19		1.29789	3597.71
	2.30737	7418.95		1.15368	3418.71		1.29789	7668.88		1.15368	3992.16		2.30737	11150.6		1.73052	3719.39		3.02842	1918.75		0	2036.84		2.74	4377.1		0.28842	5233.62		2.45158	6755.16		1.87473	3462.37		1.00947	2425.54		1.4421	3422.24
	2.45158	6789.5		1.29789	3635.49		1.4421	6806.86		1.29789	4701.68		2.45158	10157.6		1.87473	3360.06					0.14421	2272.35		2.88421	2773.97		0.43263	7041.08		2.59579	8413.01		2.01895	3148.7		1.15368	2039.26		1.58631	3529.75
	2.59579	5775.76		1.4421	4076.62		1.58631	7158.75		1.4421	4774.6		2.59579	8054.84		2.01895	3703.4					0.28842	3321.54		3.02842	1918.87		0.57684	6428.73		2.74	8573.16		2.16316	2954.88		1.29789	1918.62		1.73052	3966.59
	2.74	5828.56		1.58631	4396		1.73052	8225.48		1.58631	4802.94		2.74	4637		2.16316	4153.94					0.43263	6101.15		3.17263	1877.67		0.72105	5231.03		2.88421	7357.39		2.30737	3110.35					1.87473	3429.66
	2.88421	6994.97		1.73052	4284.02		1.87473	8281.52		1.73052	5208.78		2.88421	3322.12		2.30737	4657.83					0.57684	7920.21		3.31684	1890.25		0.86526	4381.98		3.02842	3635.46		2.45158	3160.24					2.01895	3142.69
	3.02842	8085.22		1.87473	4135.18		2.01895	7284.73		1.87473	6566.23		3.02842	2328.89		2.45158	4934.36					0.72105	6022.09					1.00947	3872.63		3.17263	2581.29		2.59579	3329.45					2.16316	3138.28
	3.17263	10218.3		2.01895	4787.79		2.16316	7399.02		2.01895	9636.28		3.17263	2169.88		2.59579	4850.49					0.86526	4527.3					1.15368	3738		3.31684	2037.15		2.74	3443.8					2.30737	3395.28
	3.31684	7499.47		2.16316	5398.48		2.30737	6711.33		2.16316	14901		3.31684	2054.58		2.74	4832.48					1.00947	3522.73								3.46105	1865.99		2.88421	3634.9					2.45158	3344.95
	3.46105	4304.28		2.30737	5453.38		2.45158	5957.71		2.30737	18728.4		3.46105	1893.62		2.88421	4247.84					1.15368	3291.56								3.60526	1785.33		3.02842	3816.21					2.59579	2901.17
	3.60526	2677.44		2.45158	5538.52		2.59579	5474.59		2.45158	13238.1					3.02842	3861.72					1.29789	3367.8								3.74947	1764.03		3.17263	4262.79					2.74	2939.34
	3.74947	2093.28		2.59579	6064.81		2.74	5346.15		2.59579	8143.67					3.17263	3531.19																	3.31684	5425.68					2.88421	3232.75
	3.89368	1989.81		2.74	7358.7		2.88421	6312.26		2.74	5139.29					3.31684	3787.46																	3.46105	6900.72					3.02842	3691.44
	4.03789	1822.41		2.88421	7649.95		3.02842	8170.44		2.88421	4115.73					3.46105	4468.32																	3.60526	7617.19					3.17263	4046.96
	4.1821	1784.53		3.02842	7375.85		3.17263	11083.7		3.02842	3726.94					3.60526	5302.92																	3.74947	6680.83					3.31684	5185
				3.17263	6346.85		3.31684	14634		3.17263	4361.02					3.74947	7648.43																	3.89368	4559.4					3.46105	6797.56
				3.31684	5631.24		3.46105	12188.9		3.31684	4854.9					3.89368	10021.7																	4.03789	2733.4					3.60526	8109.13
				3.46105	5199.97		3.60526	4782.9		3.46105	5317.9					4.03789	9488.71																	4.1821	2518.03					3.74947	7126.76
				3.60526	4629.6		3.74947	2442.15		3.60526	6278.56					4.1821	6075.94																	4.32631	3158.5					3.89368	4345.07
				3.74947	4011.8		3.89368	2006.97		3.74947	7190.74					4.32631	2905.08																	4.47052	4701.52					4.03789	2688.93
				3.89368	3932.07		4.03789	2003.49		3.89368	8187.63					4.47052	2243.42																							4.1821	2270.55
				4.03789	3839.58		4.1821	1965.03		4.03789	8278.12					4.61473	2055.49																							4.32631	2327
				4.1821	4927.71		4.32631	1835.46		4.1821	6335.65					4.75894	1979.88
				4.32631	6983.69		4.47052	1902.47		4.32631	4030.92
				4.47052	5654.48					4.47052	2379.47
				4.61473	3788.01					4.61473	1976.21
				4.75894	2510.96					4.75894	2020.31
				4.90315	2079.57					4.90315	1911.69
				5.04736	1935.73
				5.19157	1900.48
0min					2min				4min				6min				8min				10min				18min
daughter		mother			daughter		mother		daughter		mother		daughter		mother		daughter		mother		daughter		mother		daughter		mother
GFP-SidC		GFP-SidC			GFP-SidC		GFP-SidC		GFP-SidC		GFP-SidC		GFP-SidC		GFP-SidC		GFP-SidC		GFP-SidC		GFP-SidC		GFP-SidC		GFP-SidC		GFP-SidC
15240.2		6407.54			13240.2		7611.88		9958		8317.93		8078.46		9166.2		9203.71		9434.25		8377.44		7829.87		7615.82		11755.7
9491.66		5878.57			15424		8348.76		10085.3		10550.6		8067.04		7493.02		8355.06		6686.23		8363.27		9095.29		8437		8205.35
9141.08		5208.7			11558.6		6628.47		10811.4		9236.44		7733.37		8399.6		7744.32		9190		7372.37		8601.89		8373.77		9726.29
10218.3		6983.69			14634		8278.12		11150.6		10021.7		8757.4		7920.21		9480.7		7041.08		8573.16		7617.19		7920.71		8109.13
11022.8	#DIV/0!	6119.63	#DIV/0!	#DIV/0!	13714.2	#DIV/0!	7716.81	#DIV/0!	10501.3	#DIV/0!	9531.66	#DIV/0!	8159.07	#DIV/0!	8244.76	#DIV/0!	8695.95	#DIV/0!	8087.89	#DIV/0!	8171.56	#DIV/0!	8286.06	#DIV/0!	8086.83	#DIV/0!	9449.11
1891		1891			1843		1843		1857		1857		1850		1850		1847		1847		1851		1851		1858		1858
9131.79	#DIV/0!	4228.63	#DIV/0!	#DIV/0!	11871.2	#DIV/0!	5873.81	#DIV/0!	8644.35	#DIV/0!	7674.66	#DIV/0!	6309.07	#DIV/0!	6394.76	#DIV/0!	6848.95	#DIV/0!	6240.89	#DIV/0!	6320.56	#DIV/0!	6435.06	#DIV/0!	6228.83	#DIV/0!	7591.11
	minus background
	daughter		mother
	GFP-SidC		GFP-SidC		daughter/mother
0min	9131.79		4228.63		2.15952
2min	11871.2		5873.81		2.02104
4min	8644.35		7674.66		1.12635
6min	6309.07		6394.76		0.9866
8min	6848.95		6240.89		1.09743
10min	6320.56		6435.06		0.982208
18min	6228.83		7591.11		0.820543

[truncated: 2 more sheets: 160607 Sheet8, 160607 Sheet9]
