# Supplementary material for: A heat-sensitive Osh protein controls PI4P polarity
Source: BMC Biol. 2020 Mar 13;18:28. doi: 10.1186/s12915-020-0758-x (PMC7071650; doi:10.1186/s12915-020-0758-x)
Supplement: Supplementary file 5 — Fig. S2b Dataset [file 12915_2020_758_MOESM5_ESM.xlsx]

## Sheet: Fig S2b dataset
Figure S2b
Fd/Fm values (n=3 independent experiments):
WT 34°C	ypp1ts 34°C	WT 34°C HS	ypp1ts 34°C HS
1.471	2.139	2.693	1.907
3	3.259	2.228	2.162
4.271	3.947	1.183	1.676
2.265	2.442	1.233	1.134
2.617	2.404	1.473	1.516
2.087	2.889	1.468	1.996
2.241	5.086	1.293	1.806
1.784	3.452	1.167	2.098
3.329	2.627	1.085	1.396
2.991	2.52	1.17	1.169
2.905	2.673	0.965	1.579
4.065	2.168	1.046	3.464
1.971	2.446	0.777	1.793
2.101	1.405	1.059	1.747
3.222	2.148	1.78	1.362
1.965	4.139	1.324	1.145
2.58	1.575	1.579	1.233
2.094	2.314	1.478	1.723
2.12	4.615	0.929	0.896
2.636	2.226	1.092	2.023
2.775	3.116	1.777	1.377
2.232	3.514	2.012	1.093
3.344	3.452	1.495	1.356
1.664	1.83	1.839	3.041
2.255	4.232	0.994	1.451
3.602	1.745	1.239	1.575
3.151	3.048	1.36	2.174
2.083	2.649	1.204	2.019
3.418	1.796	1.249	1.014
4.496	3.058	1.14	1.188
2.487	2.279	0.985	2.932
3.865	3.228	1.41	2.429
3.627	1.148	0.944	1.567
2.446	2.174	1.443	1.593
2.272	3.995	2.272	2.162
1.147	2.134	1.927	1.458
2.134	4.045	1.361	1.247
2.625	5.883	2.319	4.193
2.445	3.387	1.804	1.906
2.024	3.242	1.097	1.544
2.623	3.214	1.426	2.655
2.336	4.022	1.369	2.086
2.757	4.589	1.16	2.584
2.527	5.142	1.259	1.341
4.235	0.952	2.358	1.617
4.363	3.454	1.965	1.772
1.65	4.275	1.89	1.273
1.492	4.347	1.186	1.426
6.157	3.58	1.566	2.468
3.868	3.571	0.868	2.519
2.549	1.938	1.232	2.255
2.378	3.178	1.629	1.792
3.158	2.742	1.188	1.564
0.97	4.69	1.365	2.84
4.568	2.938	0.975	2.373
2.889	2.864	1.288	1.072
1.24	5.837	1.006	2.475
2.148	1.887	1.102	1.901
1.053	3.273	2.015	1.684
2.227	1.816	1.489	1.973
2.271	3.595	1.484	1.554
4.106	3.294	1.65	1.912
1.129	3.077	1.603	1.61
1.722	2.9	1.767	2.31
4.75	5.205	1.228	1.941
2.445	2.664	1.169	1.713
4.069	2.445	2.624	1.52
2.81678	2.253	1.607	1.975
2.82469	4.18	2.276	2.072
4.16448	3.342	1.626	2.734
4.29202	3.342	1.154	1.302
6.70673	2.385	1.703	1.628
7.31511	4.068	0.773	1.816
3.03921	3.845	2.91	2.029
3.62826	3.033	1.109	3.259
4.58277	1.961	1.382	2.77
2.46422	1.879	1.641	2.398
6.63579	2.657	1.327	1.106
3.70038	5.606	1.501	1.677
3.53352	3.061	1.542	1.392
3.10736	2.019	1.302	1.69
2.85314	3.725	1.163	0.908
3.05188	4.197	1.433	5.043
3.44494	2.489	1.531	3.081
4.9588	2.853	1.332	2.382
3.27506	4.217	1.339	3.755
3.82419	2.802	1.725	1.254
5.68592	3.8	1.201	3.286
3.32806	2.87042	1.343	1.344
2.25636	7.32981	1.322	2.097
4.56691	1.94424	1.316	1.707
3.51472	3.30122	1.56	3.068
3.41164	2.04285	1.025	2.253
3.33119	1.84629	1.934	1.57355
2.88068	1.28138	1.834	1.32195
3.49184	3.35081	1.32	2.77375
2.92681	5.63141	1.24	2.14614
	1.95429	1.381	2.28239
	3.18354	1.198	2.82822
	4.69176	1.65	4.43398
	1.23789	1.086	1.23783
	1.79675	1.377	1.94826
	1.9591	1.116	4.56975
	2.51695	1.599	3.32923
	2.05936	0.829	1.48329
	4.77309	1.518	3.47422
	2.28369	1.855	2.62536
	4.00392	1.711	2.05961
	2.35402	0.979	4.51923
	2.10868	1.141	1.33908
	4.20486	0.892	1.4521
	3.40246	1.589	4.3411
	1.88645	1.871	1.94414
	3.07704	1.408	4.28039
	4.18765	2.071	1.81801
	3.98794	1.055	2.64223
	2.4754	1.499	2.55937
	2.95592	1.757	2.28738
		1.394	2.13697
		1.774	2.1024
		1.621	1.83312
		1.559	1.87289
		0.899	2.10738
		1.446
		1.77
		1.389
		1.14
		1.467
		1.239
		1.879
		1.78799
		1.26799
		1.5239
		1.67312
		2.05676
		1.93954
		0.784562
		1.13884
		1.15631
		1.47858
		4.26266
		1.43995
		1.35681
		4.12888
		1.88547
		1.19276
		1.68192
		3.26731
		2.05985
		2.0752
		1.8176
		1.00887
		2.83734
		1.61689
		1.20971
		1.73219
		2.16076
		1.51047
		1.31745
		1.97841
