# Supplementary material for: A heat-sensitive Osh protein controls PI4P polarity
Source: BMC Biol. 2020 Mar 13;18:28. doi: 10.1186/s12915-020-0758-x (PMC7071650; doi:10.1186/s12915-020-0758-x)
Supplement: Supplementary file 6 — Fig. 2c and S2c Dataset [file 12915_2020_758_MOESM6_ESM.xlsx]

## Sheet: Sheet1
WT cells:
Ypp1-GFP mid spot ID			circularity	diameter	area	max overlapping ER signal	positive for ER (min 70)
1	053009YppHDEL01_R3D_D3D_617_528-2	0	0.943	7.211	21	201	1
2	053009YppHDEL01_R3D_D3D_617_528-2	1	1	5.831	16	172	1
3	053009YppHDEL01_R3D_D3D_617_528-2	2	1	7.071	24	177	1
4	053009YppHDEL01_R3D_D3D_617_528-2	3	0.981	7.211	25	228	1
5	053009YppHDEL01_R3D_D3D_617_528-2	4	0.651	13.601	46	117	1
6	053009YppHDEL01_R3D_D3D_617_528-2	5	0.993	5.831	14	123	1
7	053009YppHDEL01_R3D_D3D_617_528-2	6	0.788	7.616	22	197	1
8	053009YppHDEL01_R3D_D3D_617_528-2	7	1	4.472	8	94	1
9	053009YppHDEL01_R3D_D3D_617_528-2	8	0.555	13.342	47	180	1
10	053009YppHDEL01_R3D_D3D_617_528-2	9	0.985	6.325	17	98	1
11	053009YppHDEL01_R3D_D3D_617_528-2	10	1	2.236	2	10	0
12	053009YppHDEL01_R3D_D3D_617_528-2	11	1	5.657	13	137	1
13	053009YppHDEL01_R3D_D3D_617_528-2	12	0.898	5	7	77	1
14	053009YppHDEL01_R3D_D3D_617_528-2	13	1	2.828	4	104	1
15	053009YppHDEL01_R3D_D3D_617_528-2	14	0.923	5	9	146	1
16	053009YppHDEL01_R3D_D3D_617_528-2	15	1	5.831	16	175	1
17	053009YppHDEL01_R3D_D3D_617_528-2	16	0.943	6.325	21	0	0
18	053009YppHDEL01_R3D_D3D_617_528-2	17	0.993	5.385	14	115	1
19	053009YppHDEL01_R3D_D3D_617_528-2	18	0.91	7.616	27	217	1
20	053009YppHDEL01_R3D_D3D_617_528-2	19	1	4.472	10	99	1
21	053009YppHDEL01_R3D_D3D_617_528-2	20	0.857	3.606	4	53	0
22	053009YppHDEL01_R3D_D3D_617_528-2	21	1	2.828	3	30	0
23	053009YppHDEL01_R3D_D3D_617_528-2	22	1	1.414	1	46	0
24	053009YppHDEL01_R3D_D3D_617_528-2	23	0.927	7.071	16	112	1
25	053009YppHDEL01_R3D_D3D_617_528-2	24	1	1.414	1	181	1
26	053009YppHDEL01_R3D_D3D_617_528-2	25	1	5.657	15	95	1
27	053009YppHDEL01_R3D_D3D_617_528-2	26	0.967	3.162	3	124	1
						% ER overlap	0.814815
WT cells:
GFP-Stt4 mid spot ID			circularity	diameter	area	max overlapping ER signal	positive for ER (min 70)
1	GFP-Stt4 DsRed-ER mid-1.tif	0	0.786	9.487	33	197	1
2	GFP-Stt4 DsRed-ER mid-1.tif	1	1	5	10	96	1
3	GFP-Stt4 DsRed-ER mid-1.tif	2	0.976	5.385	15	44	0
4	GFP-Stt4 DsRed-ER mid-1.tif	3	1	2.236	2	17	0
5	GFP-Stt4 DsRed-ER mid-1.tif	4	1	5.831	17	255	1
6	GFP-Stt4 DsRed-ER mid-1.tif	5	1	2.828	4	128	1
7	GFP-Stt4 DsRed-ER mid-1.tif	6	0.457	16.401	55	213	1
8	GFP-Stt4 DsRed-ER mid-1.tif	7	0.514	10	19	205	1
9	GFP-Stt4 DsRed-ER mid-1.tif	8	1	2.828	4	142	1
10	GFP-Stt4 DsRed-ER mid-1.tif	9	1	5.657	14	220	1
11	GFP-Stt4 DsRed-ER mid-1.tif	10	1	4.472	9	92	1
						% ER overlap	0.818182
rtn1 rtn2 yop1 cells:
GFP-Stt4 mid spot ID			circularity	diameter	area	max overlapping ER signal	positive for ER (min 70)
1	060609rtnStt4HDEL06_R3D_D_7-1	0	0.628	15.811	67	178	1
2	060609rtnStt4HDEL06_R3D_D_7-1	1	0.61	17.029	66	245	1
3	060609rtnStt4HDEL06_R3D_D_7-1	2	1	2.236	2	44	0
4	060609rtnStt4HDEL06_R3D_D_7-1	3	1	3.606	7	52	0
5	060609rtnStt4HDEL06_R3D_D_7-1	4	1	2.828	4	101	1
6	060609rtnStt4HDEL06_R3D_D_7-1	5	0.911	5.385	14	85	1
7	060609rtnStt4HDEL06_R3D_D_7-1	6	1	2.236	2	2	0
8	060609rtnStt4HDEL06_R3D_D_7-1	7	0.856	6.708	21	93	1
9	060609rtnStt4HDEL06_R3D_D_7-1	8	0.857	3.162	4	86	1
10	060609rtnStt4HDEL06_R3D_D_7-1	9	0.402	24.413	99	234	1
11	060609rtnStt4HDEL06_R3D_D_7-1	10	1	3.606	6	136	1
12	060609rtnStt4HDEL06_R3D_D_7-1	11	1	1.414	1	106	1
13	060609rtnStt4HDEL06_R3D_D_7-1	12	1	2.236	2	50	0
14	060609rtnStt4HDEL06_R3D_D_7-1	13	1	6.708	24	221	1
15	060609rtnStt4HDEL06_R3D_D_7-1	14	1	2.828	3	8	0
16	060609rtnStt4HDEL06_R3D_D_7-1	15	0.625	8.246	17	134	1
17	060609rtnStt4HDEL06_R3D_D_7-1	16	1	5	13	96	1
18	060609rtnStt4HDEL06_R3D_D_7-1	17	1	2.828	4	131	1
19	060609rtnStt4HDEL06_R3D_D_7-1	18	1	3.606	6	251	1
						% ER overlap	0.789474
