# Supplementary material for: A heat-sensitive Osh protein controls PI4P polarity
Source: BMC Biol. 2020 Mar 13;18:28. doi: 10.1186/s12915-020-0758-x (PMC7071650; doi:10.1186/s12915-020-0758-x)
Supplement: Supplementary file 7 — Fig. 2d Dataset [file 12915_2020_758_MOESM7_ESM.xlsx]

## Sheet: Summary
To determine Stt4-ER association by high-content imaging (Figure 2D),
points of interests were identified using the Find Maxima tool applying
appropriate noise tolerance settings in Fiji. The identified GFP signal maxima
were selected and the intensity of the DsRed-HDEL (ER) signal for each GFP
maxima was measured. To determine ER association of GFP maxima, the range
of DsRed-HDEL signal intensities throughout the entire ER was identified using								GFP-Stt4 summary												Ypp1-GFP summary
the threshold tool, defining a minimal threshold for the DsRed-HDEL (ER) signal.												GFP-Stt4 summary												Ypp1-GFP summary
Likewise, maximal background DsRed-HDEL in ER-free regions were								A												A
determined. Together, these measurements set a binary threshold to assign								150304				DsRed-HDEL signal intensity	A	B	C	average	STDEV			150426				DsRed-HDEL signal intensity	A	B	C	average	STDEV
individual GFP maxima as either ER-associated or lacking ER.								GFP-Stt4				<10000	19.58	27.65	13.32	20.1833	7.18403			Ypp1-GFP				<10000	22.8	36.7	23.94	27.8133	7.71716
								290 cells				>10000	80.42	72.35	86.68	79.8167	7.18403			419 cells				>10000	77.2	63.3	76.06	72.1867	7.71716
								1859 foci												3502 foci
								6.4 foci/cell												8.36 foci/cell
GFP-Stt4 summary								DsRed-HDEL signal intensity	no of foci	%										DsRed-HDEL signal intensity	no of foci	%
	DsRed-HDEL signal intensity	A	B	C	average	STDEV		<10000	364	19.58										<10000	797	22.8
ER-free	<10000	19.58	27.65	13.32	20.1833	7.18403		>10000	1495	80.42										>10000	2705	77.2
ER-associated	>10000	80.42	72.35	86.68	79.8167	7.18403
								B												B
Ypp1-GFP summary								150327												150327_3
	DsRed-HDEL signal intensity	A	B	C	average	STDEV		GFP-Stt4												Ypp1-GFP
ER-free	<10000	22.8	36.7	23.94	27.8133	7.71716		590 cells												464 cells
ER-associated	>10000	77.2	63.3	76.06	72.1867	7.71716		3663 foci												4101 foci
								6.2 foci/cell												8.84 foci/cell
								DsRed-HDEL signal intensity	no of foci	%										DsRed-HDEL signal intensity	no of foci	%
								<10000	1013	27.65										<10000	1506	36.7
								>10000	2650	72.35										>10000	2595	63.3
								C												C
								150303												150425
								GFP-Stt4												Ypp1-GFP
								231 cells												644 cells
								1742 foci												5476 foci
								7.5 foci/cell												8.5 foci/cell
								DsRed-HDEL signal intensity	no of foci	%										DsRed-HDEL signal intensity	no of foci	%
								<10000	232	13.32										0-10000	1311	23.94
								>10000	1510	86.68										>10000	4165	76.06

## Sheet: 150426 Ypp1
		150426
		Ypp1-GFP
		find maxima Ypp1-GFP: noise tolerance 1100										total:			summary
		measured dsRED HDEL in 2nd channel										419 cells			150426
												3502 foci			Ypp1-GFP
		image													419 cells
		6210 dsRED HDEL--URA3 Ypp1-GFP 11-1		22 cells	DsRed-HDEL signal intensity	x	y	ch				DsRed-HDEL signal intensity			3502 foci
				1	22459	33.601	49.32	2				2729			8.36 foci/cell
				2	15907	35.332	51.339	2				2980
				3	6955	36.918	50.618	2				3006			DsRed-HDEL signal intensity	no of foci	%
				4	28254	32.447	28.409	2				3138			<10000	797	22.8
				5	18624	35.043	47.589	2				3187			>10000	2705	77.2
				6	14937	57.684	19.036	2				3237
				7	22888	31.005	53.214	2				3244
				8	20605	57.107	35.476	2				3390
				9	17667	57.252	19.757	2				3541
				10	19199	29.707	28.698	2				3547
				11	24066	35.476	47.734	2				3608
				12	41345	45.426	68.933	2				3619
				13	13149	30.573	51.339	2				3635
				14	27293	34.034	9.951	2				3672
				15	14739	57.828	18.603	2				3688
				16	24356	28.698	26.535	2				3722
				17	22487	29.707	25.093	2				3752
				18	16189	5.047	23.362	2				3777
				19	24449	34.466	6.057	2				3808
				20	24708	31.582	53.502	2				3823
				21	30366	35.908	10.527	2				3830
				22	15709	56.53	15.863	2				3833
				23	11487	31.726	28.842	2				3904
				24	22171	48.455	45.426	2				3948
				25	12207	49.32	48.31	2				3961
				26	12333	57.54	35.332	2				3967
				27	10556	37.206	49.897	2				3976
				28	20192	53.502	17.305	2				4020
				29	20115	64.895	19.613	2				4043
				30	32276	31.149	50.474	2				4069
				31	16242	37.206	8.22	2				4083
				32	16974	7.066	25.669	2				4094
				33	25156	62.876	18.315	2				4146
				34	12360	3.605	24.372	2				4188
				35	14239	33.889	51.627	2				4259
				36	16960	33.168	26.823	2				4264
				37	19214	55.665	20.334	2				4271
				38	20443	33.024	27.688	2				4285
				39	23698	53.358	18.459	2				4300
				40	6118	67.49	17.161	2				4375
				41	20118	62.876	17.882	2				4380
				42	9327	45.715	2.019	2				4388
				43	14973	48.31	66.769	2				4391
				44	9865	48.887	67.49	2				4421
				45	19254	54.944	20.334	2				4442
				46	16302	47.589	70.519	2				4451
				47	11769	57.973	17.449	2				4482
				48	27747	63.885	19.468	2				4484
				49	15707	45.859	0.577	2				4494
				50	16952	54.223	19.901	2				4497
				51	41516	46.003	47.589	2				4507
				52	33617	45.715	67.202	2				4512
				53	10989	47.734	3.317	2				4555
				54	13676	35.187	10.672	2				4606
				55	15350	58.117	12.402	2				4608
				56	17068	48.599	62.876	2				4610
				57	6180	2.884	14.998	2				4625
				58	34446	46.003	46.868	2				4643
				59	17988	32.447	22.785	2				4657
				60	18313	53.646	19.324	2				4714
				61	13672	46.436	46.147	2				4727
				62	20003	30.573	20.334	2				4749
				63	11467	56.963	31.87	2				4755
				64	5484	3.028	11.248	2				4757
				65	7159	55.233	34.755	2				4766
				66	12036	46.147	70.086	2				4771
				67	9360	58.549	33.313	2				4779
				68	18403	7.066	24.804	2				4784
				69	13687	46.58	0	2				4850
				70	28126	35.476	6.057	2				4881
				71	8092	49.32	0.865	2				4895
				72	5589	33.601	52.348	2				4895
				73	17419	32.592	49.464	2				4945
				74	20262	46.147	48.599	2				4972
				75	15491	31.87	46.003	2				4991
				76	6908	54.944	16.584	2				4991
				77	26361	46.003	48.166	2				5004
				78	9678	5.047	7.932	2				5027
				79	13659	36.629	48.166	2				5037
				80	17604	57.684	16.584	2				5047
				81	14725	29.13	25.669	2				5048
				82	7204	53.935	29.13	2				5055
				83	26950	32.736	50.185	2				5066
				84	31426	32.159	50.041	2				5067
				85	16414	58.117	32.736	2				5073
				86	19141	31.149	20.478	2				5146
				87	9351	3.894	11.248	2				5159
				88	9688	49.176	46.58	2				5163
				89	16780	53.79	28.554	2				5193
				90	10397	57.684	12.835	2				5203
				91	8849	6.057	12.114	2				5260
				92	21985	63.308	16.44	2				5266
				93	22779	57.252	16.296	2				5307
				94	7352	61.289	12.979	2				5389
				95	20211	29.13	20.911	2				5394
				96	19285	64.174	16.007	2				5394
				97	12053	46.868	66.769	2				5413
				98	19456	31.294	46.003	2				5428
				99	19581	31.87	49.608	2				5433
				100	10291	66.914	19.18	2				5444
				101	23723	33.457	47.301	2				5460
				102	17368	47.013	48.31	2				5464
				103	32586	47.013	49.32	2				5465
				104	13861	56.675	20.189	2				5474
				105	14459	28.986	21.343	2				5476
				106	24649	30.428	24.227	2				5480
				107	22312	31.87	21.055	2				5482
				108	7787	7.211	8.941	2				5484
				109	23783	30.573	48.887	2				5498
				110	34930	29.419	23.651	2				5505
				111	13724	57.107	13.123	2				5528
				112	22591	58.838	15.719	2				5529
				113	14611	55.809	32.015	2				5535
				114	20708	53.069	30.573	2				5540
				115	9771	58.549	34.322	2				5551
				116	16874	45.715	64.606	2				5553
				117	26120	31.726	23.939	2				5563
				118	14145	3.894	26.39	2				5568
				119	14561	55.954	17.161	2				5581
				120	13465	31.582	24.516	2				5589
				121	12774	54.079	28.409	2				5612
				122	11041	54.079	31.294	2				5635
				123	8851	6.345	12.835	2				5665
				124	6722	45.426	63.453	2				5675
				125	29812	28.698	22.353	2				5677
				126	16011	54.367	31.726	2				5678
				127	25017	36.485	6.634	2				5679
				128	40612	35.908	6.778	2				5691
				129	11743	48.31	64.895	2				5700
				130	33007	57.54	14.854	2				5722
				131	13628	47.734	46.147	2				5727
				132	7953	32.159	24.804	2				5732
				133	13638	30.717	24.66	2				5753
				134	10618	40.09	6.489	2				5766
				135	45717	33.601	7.932	2				5774
				136	4850	59.126	14.277	2				5794
				137	26113	48.599	69.654	2				5798
				138	30628	55.954	30.717	2				5804
				139	10571	54.8	32.736	2				5835
				140	16946	66.481	16.007	2				5853
				141	12089	67.346	18.315	2				5872
				142	13545	6.489	23.939	2				5875
				143	16490	31.726	48.31	2				5882
				144	9142	62.732	12.835	2				5891
				145	18981	37.35	5.192	2				5893
				146	21331	38.504	4.038	2				5911
				147	11424	5.624	20.622	2				5922
				148	8238	6.922	10.527	2				5922
				149	11458	65.472	15.719	2				5932
				150	25764	37.062	9.085	2				5934
				151	27578	47.734	62.01	2				5943
				152	8322	54.656	33.745	2				5946
				153	4606	67.058	16.296	2				5954
				154	20573	48.887	63.885	2				5976
				155	7009	47.878	2.163	2				5981
				156	10137	53.358	2.884	2				5985
				157	11397	5.047	22.064	2				5993
				158	3961	2.019	12.258	2				5999
				159	11133	50.618	1.009	2				6006
				160	9072	51.339	1.586	2				6010
				161	4771	4.759	13.844	2				6014
				162	8153	1.586	13.267	2				6016
				163	8632	4.471	10.095	2				6028
				164	8945	48.31	0	2				6042
				165	43938	48.166	50.618	2				6044
												6047
												6059
		6210 dsRED HDEL--URA3 Ypp1-GFP 12-1		18 cells								6060
				1	17799	24.804	58.261	2				6063
				2	7832	26.823	15.863	2				6079
				3	30155	22.929	17.449	2				6101
				4	19536	25.093	58.694	2				6107
				5	20321	38.216	56.963	2				6118
				6	8178	24.66	14.565	2				6136
				7	30417	28.986	59.415	2				6139
				8	24517	57.396	20.766	2				6142
				9	15166	27.544	59.992	2				6152
				10	33354	29.996	52.781	2				6152
				11	15642	41.821	59.415	2				6180
				12	10157	29.996	2.884	2				6220
				13	23250	51.483	4.615	2				6230
				14	20360	42.83	61.001	2				6240
				15	29317	35.908	54.8	2				6280
				16	17884	37.783	55.954	2				6284
				17	10961	5.624	63.597	2				6286
				18	22795	25.669	55.954	2				6309
				19	21432	20.622	18.171	2				6316
				20	38712	25.093	56.53	2				6330
				21	15655	35.764	59.992	2				6332
				22	21126	31.005	52.493	2				6333
				23	9530	33.745	6.201	2				6338
				24	6107	34.466	5.192	2				6340
				25	13174	45.282	59.847	2				6342
				26	10721	5.336	34.178	2				6345
				27	12362	23.218	15.575	2				6355
				28	16860	45.715	56.098	2				6366
				29	43918	50.618	6.922	2				6381
				30	18988	22.929	16.296	2				6385
				31	22540	50.762	5.768	2				6395
				32	18783	26.535	59.847	2				6411
				33	6686	46.292	63.308	2				6418
				34	12982	24.516	18.892	2				6419
				35	17652	32.592	55.521	2				6437
				36	14491	42.398	58.405	2				6440
				37	15372	9.229	60.713	2				6443
				38	7898	58.982	17.161	2				6449
				39	18063	43.552	60.136	2				6451
				40	33837	52.204	4.326	2				6454
				41	19020	39.514	56.53	2				6473
				42	11039	42.686	62.587	2				6526
				43	23129	52.781	9.518	2				6533
				44	13186	3.173	38.216	2				6551
				45	21148	31.149	56.819	2				6551
				46	29728	24.66	57.684	2				6556
				47	7162	33.601	2.884	2				6557
				48	11739	43.84	59.703	2				6565
				49	17362	43.552	63.885	2				6570
				50	11548	43.119	63.453	2				6592
				51	18897	44.561	56.963	2				6603
				52	33490	34.466	55.665	2				6609
				53	12329	54.656	5.913	2				6614
				54	8903	40.235	59.847	2				6628
				55	11552	60.28	35.764	2				6647
				56	12026	8.22	60.424	2				6650
				57	13231	6.201	36.197	2				6651
				58	13682	29.13	56.098	2				6651
				59	19151	34.178	57.973	2				6660
				60	9670	58.694	20.911	2				6662
				61	15636	42.398	57.828	2				6664
				62	11569	59.847	35.476	2				6671
				63	15377	37.783	59.703	2				6674
				64	10949	47.013	59.559	2				6682
				65	28152	28.986	55.233	2				6686
				66	6628	61.001	18.171	2				6691
				67	8346	25.525	18.892	2				6719
				68	21679	44.273	57.684	2				6722
				69	37671	35.187	59.415	2				6733
				70	17293	26.39	55.377	2				6735
				71	12544	26.39	18.459	2				6746
				72	11083	48.166	57.107	2				6768
				73	17469	22.208	15.431	2				6774
				74	19945	32.303	55.954	2				6778
				75	15377	47.878	58.694	2				6791
				76	11998	28.554	3.028	2				6792
				77	7586	54.944	6.922	2				6795
				78	13448	4.759	38.072	2				6801
				79	13652	44.417	64.174	2				6804
				80	21671	63.164	35.62	2				6808
				81	6854	34.178	5.624	2				6822
				82	12918	7.066	32.736	2				6831
				83	30636	28.986	53.935	2				6833
				84	11575	8.653	34.755	2				6834
				85	21500	56.53	5.48	2				6836
				86	17583	59.415	34.034	2				6843
				87	7892	40.956	59.847	2				6844
				88	8048	2.163	34.899	2				6851
				89	24069	59.415	34.61	2				6851
				90	14759	40.956	56.386	2				6852
				91	10169	6.345	33.024	2				6854
				92	16166	60.424	17.594	2				6871
				93	15888	60.28	19.468	2				6879
				94	9519	5.48	37.062	2				6890
				95	9035	46.58	62.443	2				6898
				96	5976	8.22	64.318	2				6907
				97	8784	61.001	32.592	2				6908
				98	10180	6.489	60.857	2				6913
				99	6079	42.686	61.866	2				6919
				100	14899	44.561	59.559	2				6922
				101	13256	57.54	17.594	2				6935
				102	5498	2.884	37.639	2				6936
				103	8544	5.913	33.745	2				6943
				104	15464	20.045	18.026	2				6955
				105	26549	18.747	16.296	2				6966
				106	18356	62.876	33.457	2				6976
				107	14838	56.675	19.18	2				6989
				108	13176	30.428	5.047	2				6992
				109	9574	8.508	33.601	2				7004
				110	13713	22.497	16.296	2				7008
				111	14346	60.136	32.88	2				7009
				112	8207	6.057	34.899	2				7016
				113	9746	6.345	64.462	2				7034
				114	7106	6.922	35.187	2				7040
				115	11331	57.828	3.173	2				7045
				116	8305	46.58	61.145	2				7053
				117	22229	54.367	8.508	2				7059
				118	11281	6.922	35.476	2				7068
				119	34354	23.795	14.998	2				7081
				120	11889	53.069	9.085	2				7081
				121	16950	46.868	56.098	2				7082
				122	14789	22.208	17.449	2				7102
				123	17024	29.707	57.396	2				7105
				124	23506	29.852	56.675	2				7106
				125	11854	28.409	57.252	2				7109
				126	12974	61.578	35.908	2				7124
				127	13847	63.453	34.61	2				7134
				128	15439	19.036	17.161	2				7140
				129	21819	38.216	58.405	2				7141
				130	22007	54.8	5.047	2				7148
				131	6220	61.145	16.296	2				7151
				132	13260	5.48	62.155	2				7159
				133	7368	28.121	55.521	2				7162
				134	12586	55.665	5.624	2				7163
				135	9840	59.703	20.189	2				7177
				136	9107	62.299	34.034	2				7187
				137	7896	32.592	2.307	2				7189
				138	7432	36.341	58.405	2				7192
				139	27901	19.18	14.998	2				7201
				140	3244	9.229	63.308	2				7204
				141	15925	53.502	4.471	2				7223
				142	12168	39.658	59.703	2				7228
				143	12824	6.345	56.963	2				7235
				144	6142	9.374	62.299	2				7237
				145	14428	30.573	59.27	2				7241
				146	9146	30.861	5.624	2				7255
				147	4020	31.726	3.173	2				7257
				148	8652	57.107	18.315	2				7267
				149	15914	57.828	4.471	2				7269
				150	9228	57.252	5.192	2				7273
				151	13304	54.656	2.74	2				7288
				152	14285	59.27	14.277	2				7292
				153	23145	20.045	17.161	2				7303
				154	6028	58.694	15.863	2				7303
				155	6280	24.372	16.44	2				7315
				156	8833	28.121	5.336	2				7327
				157	3237	31.87	6.345	2				7327
				158	16964	20.622	14.421	2				7329
				159	6010	28.409	4.471	2				7331
				160	15346	30.284	1.586	2				7352
				161	9951	57.252	2.452	2				7360
				162	14894	55.954	2.163	2				7361
				163	9736	64.029	33.457	2				7363
												7368
		6210 dsRED HDEL--URA3 Ypp1-GFP 13-1		22 cells								7370
				1	29138	50.041	47.013	2				7371
				2	24333	41.965	32.447	2				7373
				3	28304	53.935	50.041	2				7384
				4	43716	49.897	47.589	2				7388
				5	22262	39.514	28.842	2				7392
				6	13978	3.317	52.781	2				7400
				7	11774	0.577	41.821	2				7404
				8	33762	38.072	29.996	2				7407
				9	30243	52.204	45.282	2				7413
				10	9259	47.301	65.616	2				7422
				11	23821	37.783	32.592	2				7424
				12	13211	3.749	42.975	2				7426
				13	31757	36.918	36.053	2				7428
				14	15060	49.753	36.629	2				7432
				15	17350	38.36	37.35	2				7443
				16	13713	54.656	17.449	2				7446
				17	28893	22.929	27.833	2				7458
				18	25369	40.523	33.313	2				7470
				19	14341	62.587	50.041	2				7481
				20	38775	50.041	49.32	2				7483
				21	6355	7.211	63.741	2				7486
				22	22439	39.658	37.206	2				7486
				23	7082	65.472	52.348	2				7491
				24	29013	36.774	35.476	2				7498
				25	13607	42.254	30.428	2				7515
				26	17557	62.443	50.762	2				7517
				27	57073	50.618	50.041	2				7518
				28	33591	47.734	37.639	2				7523
				29	22025	4.759	65.183	2				7541
				30	15289	63.453	3.749	2				7545
				31	9002	4.615	60.136	2				7550
				32	12517	44.273	67.058	2				7560
				33	16231	42.83	65.327	2				7573
				34	10280	5.047	59.703	2				7580
				35	15361	4.182	65.616	2				7581
				36	4271	12.114	57.973	2				7586
				37	25219	15.142	59.992	2				7588
				38	16758	62.876	49.608	2				7599
				39	35061	56.675	44.561	2				7601
				40	13310	12.691	61.434	2				7607
				41	10916	40.667	34.899	2				7615
				42	36250	59.126	45.282	2				7617
				43	10032	4.759	49.176	2				7623
				44	17970	64.029	48.887	2				7627
				45	10669	1.298	42.686	2				7631
				46	12951	2.307	38.504	2				7634
				47	13804	65.039	52.493	2				7636
				48	17504	55.521	20.189	2				7642
				49	12078	58.549	17.594	2				7643
				50	29671	58.549	44.561	2				7649
				51	15221	59.415	46.436	2				7657
				52	11163	47.589	63.453	2				7658
				53	11870	1.009	39.081	2				7658
				54	14048	58.838	47.589	2				7665
				55	17253	46.58	37.206	2				7668
				56	10770	16.296	60.28	2				7691
				57	25274	51.339	50.474	2				7691
				58	8128	43.263	66.481	2				7715
				59	13708	17.161	61.866	2				7718
				60	18942	27.688	29.419	2				7722
				61	17239	52.925	50.618	2				7726
				62	31675	46.003	35.332	2				7729
				63	16326	12.258	63.885	2				7742
				64	24101	53.358	45.426	2				7772
				65	13301	65.904	7.787	2				7775
				66	11425	62.732	3.605	2				7775
				67	22168	54.656	46.292	2				7787
				68	16782	17.161	62.732	2				7801
				69	6919	7.787	59.559	2				7816
				70	26624	5.047	40.379	2				7820
				71	16874	3.028	38.36	2				7823
				72	14361	47.589	34.034	2				7824
				73	17786	27.4	29.707	2				7829
				74	9047	10.527	56.675	2				7832
				75	17330	54.512	18.892	2				7833
				76	7718	8.364	63.164	2				7859
				77	44496	46.724	34.61	2				7885
				78	15159	0.433	50.762	2				7891
				79	4755	12.114	58.838	2				7892
				80	12540	37.639	35.043	2				7895
				81	14862	57.684	19.901	2				7896
				82	21308	37.927	31.87	2				7898
				83	13515	62.732	8.22	2				7902
				84	9072	11.104	60.28	2				7904
				85	29968	48.166	34.322	2				7907
				86	14425	58.261	19.18	2				7909
				87	14752	6.634	65.616	2				7918
				88	19844	54.512	17.882	2				7924
				89	10454	17.161	63.02	2				7934
				90	17959	13.844	60.424	2				7943
				91	20388	65.039	48.887	2				7953
				92	10366	64.606	5.047	2				7957
				93	8485	1.586	37.639	2				7977
				94	16549	38.937	33.601	2				7984
				95	18626	39.225	33.024	2				8005
				96	21142	12.402	62.299	2				8024
				97	12049	5.48	65.039	2				8028
				98	29651	63.741	8.076	2				8036
				99	14003	4.471	35.62	2				8039
				100	24949	52.348	50.618	2				8048
				101	34329	56.098	44.994	2				8049
				102	14883	48.887	34.61	2				8050
				103	11018	55.233	19.468	2				8053
				104	16285	3.605	47.878	2				8060
				105	24341	60.568	5.192	2				8069
				106	11709	68.644	47.589	2				8092
				107	6834	2.163	43.119	2				8095
				108	39434	55.233	47.734	2				8111
				109	10872	66.625	50.329	2				8119
				110	19881	54.079	46.003	2				8124
				111	24895	41.388	29.275	2				8128
				112	24725	13.844	64.895	2				8153
				113	18020	3.028	47.734	2				8153
				114	6851	39.658	34.466	2				8158
				115	26462	60.568	6.201	2				8175
				116	15274	12.835	64.606	2				8178
				117	6152	9.806	56.675	2				8180
				118	10226	2.884	34.034	2				8183
				119	12145	45.138	62.876	2				8189
				120	17036	44.705	62.876	2				8191
				121	7187	39.802	30.428	2				8194
				122	17611	6.634	69.077	2				8195
				123	11068	66.193	49.608	2				8196
				124	16898	57.252	16.728	2				8207
				125	9497	11.393	56.963	2				8208
				126	30901	61.145	7.211	2				8220
				127	17446	1.442	34.322	2				8223
				128	5665	63.885	51.916	2				8225
				129	9711	4.759	51.195	2				8226
				130	14618	6.922	65.904	2				8227
				131	7623	64.75	5.768	2				8229
				132	7404	68.356	48.743	2				8230
				133	5073	70.519	50.474	2				8238
				134	24182	25.381	26.246	2				8244
				135	16428	66.769	9.662	2				8249
				136	25957	61.866	3.749	2				8265
				137	7040	44.849	59.992	2				8271
				138	6230	8.941	57.252	2				8275
				139	14767	37.062	32.159	2				8281
				140	31339	25.237	29.852	2				8284
				141	24454	62.876	8.797	2				8294
				142	36098	45.138	32.015	2				8296
				143	21481	37.639	33.745	2				8305
				144	30840	62.155	7.787	2				8314
				145	8663	1.731	52.493	2				8316
				146	10572	4.759	68.933	2				8320
				147	7059	8.653	57.828	2				8322
				148	42526	44.849	31.294	2				8340
				149	17885	43.984	63.308	2				8340
				150	7105	4.615	62.443	2				8346
				151	5037	13.844	63.308	2				8348
				152	22802	37.35	33.168	2				8353
				153	13071	3.749	66.625	2				8354
				154	27793	36.774	33.601	2				8354
				155	26200	64.029	7.066	2				8363
				156	8742	69.221	51.339	2				8367
				157	13396	70.519	49.753	2				8368
				158	34382	56.386	48.31	2				8371
				159	29031	36.341	30.861	2				8375
				160	26184	56.242	47.445	2				8378
				161	13807	6.922	61.434	2				8386
				162	12388	10.239	59.415	2				8407
				163	18471	57.684	48.166	2				8408
				164	18240	47.445	33.601	2				8414
				165	19725	64.895	11.104	2				8420
				166	17021	45.57	33.457	2				8432
				167	6831	9.374	59.847	2				8435
				168	16332	28.698	26.102	2				8436
				169	33124	44.705	32.736	2				8456
				170	9629	43.119	64.318	2				8468
				171	17262	45.859	66.914	2				8485
				172	10870	65.472	10.816	2				8485
				173	17570	24.516	29.852	2				8497
				174	19481	64.029	10.527	2				8498
				175	5163	4.903	41.965	2				8510
				176	14331	6.057	70.663	2				8514
				177	15426	0.865	49.176	2				8517
				178	14897	29.852	24.804	2				8521
				179	11148	60.568	8.364	2				8533
				180	13175	4.471	39.369	2				8541
				181	33835	2.596	49.032	2				8544
				182	10316	1.009	51.627	2				8547
				183	12765	61.866	8.941	2				8550
				184	12155	60.136	8.941	2				8552
				185	10688	64.895	47.013	2				8560
				186	15207	60.568	9.518	2				8562
												8562
		6210 dsRED HDEL--URA3 Ypp1-GFP 14-1		17 cells								8563
				1	23604	52.637	64.462	2				8575
				2	10556	53.358	66.193	2				8576
				3	13855	13.844	33.745	2				8589
				4	20325	46.436	45.282	2				8591
				5	20295	42.975	42.975	2				8596
				6	17087	7.932	42.254	2				8601
				7	10105	30.14	16.152	2				8606
				8	33823	44.273	45.138	2				8609
				9	20066	46.724	42.398	2				8610
				10	28429	49.32	67.635	2				8612
				11	21280	10.239	30.861	2				8615
				12	16052	13.556	30.428	2				8617
				13	30130	43.696	41.533	2				8617
				14	15750	35.908	5.624	2				8618
				15	22982	45.715	72.538	2				8621
				16	13383	40.235	3.894	2				8622
				17	26188	49.608	64.606	2				8623
				18	18451	48.455	65.616	2				8626
				19	35270	47.157	62.155	2				8632
				20	11855	6.057	40.523	2				8650
				21	36484	45.138	64.029	2				8652
				22	25914	10.095	32.015	2				8663
				23	12563	11.248	33.745	2				8668
				24	3976	67.923	60.424	2				8669
				25	8180	36.918	5.913	2				8671
				26	10875	66.481	57.828	2				8675
				27	16756	8.653	38.504	2				8684
				28	24111	47.445	42.686	2				8691
				29	15327	11.825	34.178	2				8692
				30	15899	9.229	38.648	2				8694
				31	6240	42.398	7.643	2				8699
				32	12324	14.277	33.168	2				8706
				33	28270	47.157	44.128	2				8716
				34	30333	53.069	66.769	2				8718
				35	6603	67.779	58.982	2				8718
				36	9923	6.489	39.081	2				8732
				37	23854	48.022	70.807	2				8742
				38	27879	44.273	69.654	2				8745
				39	11921	49.897	40.379	2				8748
				40	10658	10.96	26.967	2				8750
				41	26501	45.426	45.57	2				8751
				42	27205	52.06	64.174	2				8765
				43	30309	48.166	61.145	2				8765
				44	22991	26.39	14.421	2				8775
				45	16777	64.174	61.722	2				8784
				46	17351	50.762	40.667	2				8790
				47	28374	48.743	66.337	2				8791
				48	19323	49.897	68.067	2				8793
				49	3608	67.49	61.289	2				8799
				50	20618	47.878	64.462	2				8799
				51	14660	26.535	16.296	2				8815
				52	19528	52.493	67.635	2				8816
				53	20657	16.007	27.977	2				8831
				54	21815	8.076	38.36	2				8832
				55	16607	40.235	7.787	2				8833
				56	22776	50.906	43.407	2				8847
				57	23801	46.868	67.346	2				8849
				58	34206	43.984	71.24	2				8851
				59	35953	49.608	61.434	2				8851
				60	11439	7.066	38.648	2				8855
				61	7715	67.923	59.847	2				8862
				62	15431	47.157	69.221	2				8874
				63	14135	50.185	63.453	2				8876
				64	20524	47.157	63.02	2				8879
				65	27560	43.984	70.23	2				8879
				66	17098	44.705	66.769	2				8890
				67	15628	62.587	65.039	2				8892
				68	24218	47.157	72.394	2				8896
				69	12928	35.332	4.471	2				8900
				70	11177	64.029	59.992	2				8903
				71	13284	49.032	62.01	2				8912
				72	11813	15.719	28.409	2				8917
				73	3722	43.119	6.778	2				8927
				74	6044	38.36	5.336	2				8928
				75	24082	62.732	64.174	2				8928
				76	23101	10.672	30.428	2				8929
				77	38821	46.147	67.49	2				8930
				78	12752	39.369	6.778	2				8930
				79	21591	62.876	66.337	2				8931
				80	13316	18.747	29.852	2				8945
				81	11463	26.39	15.431	2				8947
				82	12203	27.688	13.556	2				8956
				83	35424	48.599	44.417	2				8965
				84	12980	13.7	26.967	2				8966
				85	13398	13.988	28.698	2				8967
				86	28363	47.878	66.481	2				8972
				87	8706	18.892	28.986	2				8975
				88	53606	49.464	43.696	2				8976
				89	15232	43.263	44.273	2				9002
				90	4482	36.485	2.452	2				9003
				91	15227	44.417	64.606	2				9003
				92	9348	47.878	71.673	2				9007
				93	16053	10.527	28.265	2				9011
				94	22420	50.041	62.299	2				9014
				95	16041	15.431	29.419	2				9014
				96	14462	64.895	58.261	2				9018
				97	15662	51.483	68.067	2				9018
				98	14848	14.421	31.582	2				9035
				99	13150	18.892	25.958	2				9038
				100	15051	50.618	41.821	2				9047
				101	33562	43.984	42.83	2				9051
				102	14257	18.459	27.977	2				9059
				103	14895	18.459	24.227	2				9062
				104	37074	16.873	26.535	2				9064
				105	34060	11.393	38.937	2				9072
				106	12916	65.472	63.453	2				9072
				107	13918	28.842	13.7	2				9080
				108	26316	16.873	25.093	2				9080
				109	11293	24.372	16.44	2				9089
				110	14536	38.216	3.028	2				9098
				111	16802	12.835	26.39	2				9102
				112	13839	10.527	39.802	2				9106
				113	16465	65.183	66.481	2				9107
				114	11623	64.029	66.914	2				9108
				115	26237	48.166	68.5	2				9117
												9125
												9128
		6210 dsRED HDEL--URA3 Ypp1-GFP 15-1		21 cells								9134
				1	40438	43.119	28.409	2				9142
				2	45645	41.388	24.516	2				9143
				3	9621	40.09	39.514	2				9146
				4	25571	26.246	38.793	2				9150
				5	23005	61.145	29.275	2				9158
				6	20485	44.273	28.121	2				9158
				7	22075	46.003	26.246	2				9163
				8	27160	55.377	23.506	2				9182
				9	20919	30.428	39.946	2				9185
				10	17826	9.085	31.87	2				9187
				11	16874	44.994	27.4	2				9188
				12	15099	50.041	42.975	2				9188
				13	34720	55.088	21.776	2				9210
				14	8912	10.96	23.939	2				9211
				15	11483	32.303	43.696	2				9215
				16	23944	44.705	24.66	2				9224
				17	12534	36.053	42.254	2				9228
				18	11151	59.27	15.575	2				9229
				19	17767	45.282	26.679	2				9233
				20	11397	37.783	38.937	2				9238
				21	26893	42.254	23.939	2				9258
				22	19165	49.32	46.58	2				9259
				23	28925	58.117	26.679	2				9261
				24	11838	28.554	37.062	2				9265
				25	28283	56.675	27.688	2				9267
				26	15384	40.235	41.244	2				9271
				27	29878	41.1	27.256	2				9283
				28	22829	46.436	10.095	2				9286
				29	21504	9.951	27.688	2				9298
				30	19430	55.809	24.083	2				9302
				31	10219	34.755	45.859	2				9307
				32	15254	9.951	31.294	2				9314
				33	30981	27.833	41.533	2				9327
				34	14625	49.753	43.119	2				9337
				35	20839	53.069	25.669	2				9338
				36	21658	28.698	41.533	2				9341
				37	28108	54.223	30.861	2				9344
				38	18766	10.383	25.237	2				9348
				39	10572	51.483	46.147	2				9348
				40	18392	10.672	29.275	2				9351
				41	19942	47.301	9.518	2				9353
				42	36774	54.656	29.13	2				9358
				43	8718	27.833	37.206	2				9360
				44	12592	6.057	31.582	2				9360
				45	32988	53.069	32.159	2				9379
				46	27692	54.223	29.996	2				9412
				47	13199	51.916	45.57	2				9423
				48	15535	6.778	23.362	2				9434
				49	13438	57.107	19.757	2				9439
				50	17231	29.563	37.639	2				9443
				51	16709	8.797	21.632	2				9450
				52	29558	5.336	28.986	2				9465
				53	25163	40.956	25.381	2				9466
				54	16575	59.126	21.343	2				9486
				55	25690	52.925	27.977	2				9486
				56	17637	5.336	30.428	2				9491
				57	32812	60.136	29.275	2				9494
				58	17606	6.922	26.535	2				9497
				59	12476	44.273	9.662	2				9498
				60	8432	57.396	24.66	2				9507
				61	13525	30.573	38.793	2				9508
				62	22836	43.696	7.932	2				9512
				63	8947	36.485	42.83	2				9517
				64	16147	9.229	25.958	2				9519
				65	20166	6.634	26.679	2				9530
				66	6473	36.197	44.849	2				9544
				67	30509	51.772	28.842	2				9546
				68	28793	58.838	25.381	2				9548
				69	10099	56.963	15.719	2				9552
				70	13263	10.816	23.362	2				9558
				71	11176	29.707	41.1	2				9572
				72	55725	53.502	28.265	2				9573
				73	15784	59.126	23.939	2				9574
				74	6822	35.62	39.514	2				9576
				75	8596	33.024	45.426	2				9577
				76	17237	39.225	42.254	2				9582
				77	16986	29.996	40.812	2				9583
				78	9814	34.034	45.859	2				9583
				79	18339	6.057	27.833	2				9591
				80	11872	24.227	35.476	2				9592
				81	18152	48.455	5.624	2				9593
				82	20583	45.138	25.669	2				9598
				83	20507	58.838	20.911	2				9614
				84	13458	44.561	6.634	2				9621
				85	14962	34.755	41.677	2				9627
				86	33377	53.79	28.698	2				9628
				87	13303	36.053	41.533	2				9629
				88	8456	7.932	21.776	2				9630
				89	25680	57.684	20.189	2				9638
				90	19275	10.239	30.428	2				9641
				91	17026	36.629	39.514	2				9651
				92	11806	48.887	43.552	2				9665
				93	11887	59.559	28.986	2				9670
				94	31940	45.859	27.977	2				9671
				95	30161	50.906	29.852	2				9678
				96	14946	48.743	27.256	2				9678
				97	28728	56.53	24.516	2				9686
				98	24127	51.772	4.615	2				9688
				99	47645	52.637	27.544	2				9688
				100	13538	7.643	25.381	2				9689
				101	24645	56.242	20.334	2				9711
				102	24244	54.944	25.093	2				9722
				103	38328	55.377	28.698	2				9722
				104	7303	36.774	43.552	2				9725
				105	13708	57.54	19.18	2				9731
				106	15765	48.743	4.615	2				9736
				107	15202	27.256	41.388	2				9740
				108	7665	34.466	38.216	2				9742
				109	23858	51.627	7.787	2				9746
				110	7081	30.14	38.36	2				9752
				111	13197	35.332	40.812	2				9771
				112	18010	56.675	12.258	2				9776
				113	13181	8.797	27.256	2				9781
				114	16253	62.155	25.814	2				9784
				115	17818	45.426	6.345	2				9787
				116	13602	25.958	33.601	2				9788
				117	13074	38.937	38.937	2				9789
				118	25833	56.675	18.892	2				9789
				119	12069	32.88	42.686	2				9792
				120	24640	56.242	26.823	2				9793
				121	14742	25.237	33.889	2				9803
				122	24380	56.675	25.814	2				9812
				123	28905	56.963	19.18	2				9814
				124	15652	62.587	27.112	2				9814
				125	14685	9.806	22.064	2				9817
				126	20990	27.833	35.62	2				9819
				127	8225	33.745	40.812	2				9822
				128	8956	56.242	14.854	2				9823
				129	21222	51.483	31.582	2				9824
				130	9379	37.639	42.398	2				9827
				131	20446	26.535	33.745	2				9832
				132	31540	62.155	27.977	2				9832
				133	7201	58.405	18.459	2				9833
				134	13896	35.908	41.1	2				9836
				135	18937	57.252	19.18	2				9840
				136	9833	38.36	38.793	2				9851
				137	16154	50.618	8.076	2				9853
				138	10004	35.332	41.677	2				9865
				139	19594	53.935	26.246	2				9872
				140	19004	52.493	28.698	2				9878
				141	33434	28.698	40.379	2				9881
				142	21063	56.963	26.535	2				9895
				143	25957	52.637	26.679	2				9905
				144	6774	7.787	27.112	2				9907
				145	14123	26.246	36.485	2				9923
				146	21291	27.112	36.485	2				9923
				147	15066	24.948	36.629	2				9923
				148	7124	55.233	45.138	2				9936
				149	12873	48.31	26.102	2				9951
				150	19585	47.734	28.121	2				9960
				151	4895	8.508	32.159	2				9962
				152	16367	60.857	24.948	2				9972
				153	10467	7.499	27.688	2				9982
				154	10423	60.713	9.951	2				9982
				155	13629	33.601	38.216	2				9987
				156	4991	58.405	15.431	2				9988
				157	10354	58.838	17.017	2				9993
				158	8552	35.332	42.975	2				9999
				159	22837	47.445	7.787	2				10002
				160	9143	44.417	3.605	2				10004
				161	8879	45.282	2.884	2				10004
				162	22414	59.27	13.267	2				10014
				163	22138	49.753	7.932	2				10019
				164	6651	53.069	43.984	2				10029
				165	12521	56.242	12.546	2				10032
				166	15443	56.242	13.267	2				10035
				167	22901	46.58	8.797	2				10035
				168	14088	54.512	43.119	2				10036
				169	29462	50.329	3.894	2				10037
				170	26277	54.8	19.324	2				10040
				171	5428	58.982	9.229	2				10043
				172	5474	56.963	29.275	2				10066
												10069
												10071
		6210 dsRED HDEL--URA3 Ypp1-GFP 16-1		32 cells								10077
				1	13011	33.024	51.916	2				10087
				2	23745	34.899	47.589	2				10091
				3	11666	9.229	29.996	2				10099
				4	16943	26.823	62.299	2				10105
				5	21538	37.062	48.166	2				10105
				6	12608	19.18	16.728	2				10118
				7	23036	35.764	47.589	2				10120
				8	19515	4.903	24.083	2				10122
				9	11542	8.941	32.88	2				10124
				10	6651	12.114	33.745	2				10131
				11	13251	39.946	36.774	2				10134
				12	8576	4.615	11.104	2				10136
				13	17933	8.364	24.66	2				10137
				14	16872	17.594	40.956	2				10139
				15	19930	14.277	40.812	2				10150
				16	12912	12.979	18.603	2				10157
				17	10279	6.345	64.75	2				10169
				18	20473	35.62	51.483	2				10169
				19	31271	39.658	38.216	2				10174
				20	20999	28.554	47.589	2				10177
				21	16861	42.109	39.946	2				10180
				22	15586	16.152	44.994	2				10180
				23	18921	62.443	67.202	2				10184
				24	22911	32.159	30.14	2				10191
				25	21823	9.518	22.497	2				10198
				26	15340	37.062	50.185	2				10201
				27	13376	16.584	39.946	2				10211
				28	6792	10.239	64.606	2				10216
				29	23585	27.544	62.299	2				10219
				30	18138	32.159	49.176	2				10226
				31	14501	44.273	38.36	2				10228
				32	5055	12.979	31.149	2				10229
				33	8230	13.412	19.613	2				10235
				34	8049	22.208	17.305	2				10238
				35	19219	32.736	27.544	2				10254
				36	18974	57.107	67.202	2				10263
				37	9827	8.653	11.393	2				10268
				38	10455	15.575	20.622	2				10269
				39	37700	28.986	61.866	2				10275
				40	18430	13.556	43.263	2				10279
				41	43670	28.986	62.299	2				10280
				42	9725	8.797	30.428	2				10286
				43	16295	43.119	35.764	2				10291
				44	20948	32.015	47.013	2				10293
				45	26124	22.208	11.681	2				10298
				46	24262	60.568	63.741	2				10302
				47	17867	28.409	29.563	2				10304
				48	22655	39.802	37.35	2				10308
				49	15649	32.736	61.289	2				10315
				50	13012	7.355	20.766	2				10316
				51	13910	7.355	65.904	2				10346
				52	15290	53.214	66.193	2				10347
				53	23785	30.573	26.679	2				10349
				54	9267	5.768	17.305	2				10352
				55	19620	26.102	66.048	2				10354
				56	19512	67.49	50.762	2				10356
				57	18173	5.192	9.085	2				10362
				58	15136	9.229	21.632	2				10363
				59	24254	15.863	38.36	2				10365
				60	9098	25.237	10.96	2				10366
				61	26593	17.017	35.764	2				10375
				62	10091	16.007	15.719	2				10385
				63	25950	29.275	61.145	2				10394
				64	31772	29.707	46.292	2				10395
				65	23698	31.438	46.436	2				10397
				66	19047	33.024	50.762	2				10411
				67	18795	56.675	64.462	2				10423
				68	6879	20.189	12.835	2				10426
				69	22418	29.275	52.637	2				10427
				70	15692	35.62	32.447	2				10432
				71	13679	17.882	16.007	2				10434
				72	11201	10.239	62.587	2				10435
				73	9338	8.508	30.861	2				10447
				74	5932	17.882	43.696	2				10454
				75	34857	29.996	30.573	2				10455
				76	18335	32.592	49.608	2				10462
				77	10552	10.383	29.563	2				10467
				78	13894	5.624	17.882	2				10472
				79	22824	25.669	11.681	2				10477
				80	11349	41.965	35.62	2				10484
				81	9233	6.345	19.613	2				10490
				82	13852	5.336	24.66	2				10498
				83	15103	44.273	37.062	2				10502
				84	26139	32.88	28.554	2				10510
				85	42500	68.356	49.608	2				10512
				86	9793	17.882	41.533	2				10515
				87	11083	33.601	48.455	2				10525
				88	7907	21.343	16.584	2				10529
				89	8223	17.738	16.873	2				10536
				90	7515	7.211	4.615	2				10537
				91	17047	26.823	66.337	2				10548
				92	11029	13.7	16.296	2				10552
				93	10462	18.171	18.892	2				10556
				94	22288	22.208	13.988	2				10556
				95	19474	30.284	60.28	2				10561
				96	22067	69.654	49.464	2				10562
				97	13718	71.673	51.627	2				10567
				98	16576	25.525	65.472	2				10571
				99	9686	15.142	44.994	2				10572
				100	26770	60.424	64.895	2				10572
				101	17209	57.396	65.904	2				10572
				102	9787	20.911	16.44	2				10578
				103	12988	8.941	10.672	2				10581
				104	15208	17.594	18.026	2				10581
				105	10365	6.345	8.364	2				10594
				106	36171	28.986	30.14	2				10603
				107	24767	29.419	49.464	2				10606
				108	12951	16.873	19.901	2				10618
				109	34018	31.005	30.573	2				10627
				110	8623	20.189	15.142	2				10630
				111	11376	25.381	13.556	2				10635
				112	10216	14.421	15.863	2				10638
				113	17400	32.447	66.625	2				10641
				114	17609	21.776	13.267	2				10655
				115	15095	27.256	51.339	2				10658
				116	17263	70.807	49.897	2				10662
				117	14111	70.519	49.608	2				10664
				118	14108	18.026	42.254	2				10665
				119	10845	25.814	12.979	2				10669
				120	24363	47.445	69.654	2				10677
				121	41877	58.982	60.568	2				10679
				122	17141	54.223	64.029	2				10683
				123	11866	22.497	18.026	2				10688
				124	24301	46.436	69.365	2				10696
				125	18796	63.597	63.741	2				10702
				126	14026	34.322	51.772	2				10705
				127	12615	19.613	37.639	2				10708
				128	16163	17.594	35.62	2				10709
				129	21672	28.121	28.554	2				10715
				130	17158	14.277	44.417	2				10721
				131	17354	24.372	14.421	2				10733
				132	21055	6.057	21.199	2				10738
				133	14265	46.58	65.472	2				10739
				134	5753	64.318	65.039	2				10740
				135	15755	5.336	21.776	2				10745
				136	12597	71.24	50.185	2				10752
				137	17125	43.984	36.341	2				10753
				138	13791	42.975	39.514	2				10754
				139	7550	6.489	62.876	2				10757
				140	22800	21.92	12.691	2				10763
				141	8069	28.409	66.048	2				10767
				142	28900	58.838	61.145	2				10768
				143	9188	9.662	65.327	2				10770
				144	10903	26.535	51.627	2				10778
				145	12549	54.512	63.885	2				10805
				146	19347	29.275	66.625	2				10806
				147	19796	13.7	41.965	2				10807
				148	22487	54.8	67.923	2				10820
				149	17699	63.885	66.193	2				10821
				150	20141	62.155	61.001	2				10825
				151	11889	7.932	19.901	2				10838
				152	23137	60.424	65.616	2				10842
				153	6381	7.499	24.804	2				10845
				154	17431	29.275	47.157	2				10856
				155	18199	32.592	31.438	2				10865
				156	8750	7.932	61.578	2				10869
				157	17234	22.785	14.421	2				10870
				158	17981	30.861	63.885	2				10872
				159	13254	19.036	20.622	2				10873
				160	18908	40.235	39.081	2				10875
				161	20611	31.726	63.597	2				10881
				162	10529	8.797	9.374	2				10897
				163	16414	20.334	16.44	2				10901
				164	17565	20.189	20.911	2				10901
				165	28149	67.346	51.916	2				10903
				166	13489	61.289	66.769	2				10915
				167	18511	23.651	14.421	2				10916
				168	7237	8.076	20.334	2				10923
				169	11790	18.459	20.189	2				10931
				170	8609	17.161	13.123	2				10933
				171	6440	49.032	66.481	2				10937
				172	17712	36.053	31.005	2				10937
				173	32952	64.75	47.589	2				10941
				174	8668	10.383	33.745	2				10942
				175	20092	62.155	63.164	2				10949
				176	8928	40.667	39.514	2				10951
				177	19612	64.029	64.462	2				10952
				178	16180	53.502	64.895	2				10953
				179	10873	28.409	65.472	2				10959
				180	21477	29.707	53.214	2				10961
				181	20019	32.303	60.713	2				10961
				182	12184	29.563	51.772	2				10979
				183	6808	42.398	36.918	2				10983
				184	38600	64.318	50.906	2				10986
				185	9630	18.747	35.908	2				10989
				186	19664	32.736	48.31	2				10989
				187	13270	70.086	53.646	2				10991
				188	7370	55.233	63.885	2				10995
				189	19993	68.933	53.646	2				10996
				190	29343	65.472	47.734	2				11009
				191	27508	29.419	51.195	2				11018
				192	10715	7.355	60.857	2				11021
				193	10352	17.594	18.892	2				11023
				194	33274	60.28	61.434	2				11027
				195	5946	20.622	14.133	2				11029
				196	5943	54.367	64.606	2				11029
				197	10979	18.603	17.161	2				11032
				198	10347	8.653	19.757	2				11037
				199	34176	32.736	45.859	2				11039
				200	16522	30.14	50.474	2				11041
				201	41430	65.039	50.906	2				11042
				202	12050	7.932	8.653	2				11048
				203	23100	69.221	50.762	2				11060
				204	15453	26.246	50.618	2				11064
				205	19062	67.923	53.069	2				11065
				206	13937	33.024	30.284	2				11066
				207	12397	8.797	17.017	2				11068
				208	4484	5.913	32.159	2				11073
				209	9150	29.419	63.741	2				11073
				210	20714	31.582	67.202	2				11083
				211	20610	34.322	29.563	2				11083
				212	19922	52.493	71.384	2				11115
				213	16484	41.388	38.216	2				11124
				214	7327	34.899	29.563	2				11129
				215	9895	4.615	22.497	2				11131
				216	6345	9.662	31.582	2				11133
				217	13331	28.265	62.587	2				11133
				218	12790	7.643	12.258	2				11133
				219	65535	65.183	49.753	2				11148
				220	6557	20.045	13.844	2				11148
				221	16942	31.726	27.112	2				11151
				222	7315	22.208	19.18	2				11161
				223	25647	59.27	60.136	2				11163
				224	9210	8.508	31.438	2				11171
				225	12646	70.519	52.06	2				11176
				226	36331	64.029	47.734	2				11177
				227	3830	12.402	32.88	2				11190
				228	17597	30.284	53.79	2				11193
				229	14231	34.034	47.157	2				11201
				230	8281	7.211	12.402	2				11208
				231	9508	6.057	58.405	2				11211
				232	29487	64.029	49.753	2				11215
				233	13477	30.284	67.346	2				11218
				234	17855	28.121	49.897	2				11232
				235	13653	20.045	41.533	2				11234
				236	25067	33.601	45.859	2				11250
				237	12270	6.922	12.546	2				11252
				238	26319	55.665	68.067	2				11252
				239	24532	68.644	50.906	2				11259
				240	4285	15.575	17.161	2				11266
				241	4657	8.076	57.252	2				11280
				242	11925	8.797	61.289	2				11281
				243	23496	30.861	63.164	2				11281
				244	9789	31.582	62.299	2				11282
				245	13745	18.747	41.1	2				11285
				246	27480	66.481	48.31	2				11286
				247	7642	18.459	38.793	2				11291
				248	6801	8.941	7.066	2				11293
				249	4555	19.18	12.258	2				11302
				250	15686	55.377	69.654	2				11313
				251	13047	54.367	66.337	2				11321
				252	29724	27.256	50.185	2				11322
				253	20449	63.164	48.31	2				11326
				254	18039	30.284	29.13	2				11330
				255	16191	50.474	64.462	2				11331
				256	34252	30.717	27.977	2				11348
				257	14689	46.868	67.779	2				11349
				258	27864	61.434	59.847	2				11353
				259	10768	25.525	63.597	2				11359
				260	10268	45.859	68.788	2				11361
				261	8498	50.762	63.597	2				11369
				262	14345	49.32	62.587	2				11376
				263	10901	8.508	63.741	2				11389
				264	10363	50.185	62.732	2				11393
				265	7657	9.229	58.117	2				11397
				266	3187	18.171	12.402	2				11397
				267	14751	9.518	59.847	2				11400
				268	9465	16.728	14.998	2				11402
				269	10184	33.601	32.592	2				11414
				270	11286	7.355	32.015	2				11417
				271	6284	8.22	4.759	2				11418
				272	15331	51.916	70.23	2				11422
				273	7424	7.211	6.201	2				11424
				274	16439	59.27	64.462	2				11425
				275	4188	7.355	57.396	2				11431
				276	7407	9.806	8.22	2				11436
				277	14473	10.527	8.653	2				11437
				278	7192	6.634	30.717	2				11439
				279	11960	6.057	5.768	2				11441
				280	6565	18.171	21.632	2				11441
												11441
		6210 dsRED HDEL--URA3 Ypp1-GFP 17-1		19 cells								11447
				1	13126	23.651	54.079	2				11458
				2	6060	25.958	52.06	2				11460
				3	20484	49.464	11.248	2				11463
				4	11326	16.296	39.946	2				11467
				5	14924	53.069	10.96	2				11469
				6	14962	35.764	20.045	2				11482
				7	13020	16.584	38.072	2				11482
				8	18252	33.601	23.218	2				11483
				9	16535	24.66	23.362	2				11487
				10	7223	18.171	41.533	2				11490
				11	17327	8.364	28.554	2				11510
				12	6570	20.045	40.523	2				11510
				13	30967	31.294	20.189	2				11517
				14	23254	21.776	25.381	2				11527
				15	34405	32.015	19.18	2				11530
				16	16997	52.925	10.239	2				11541
				17	19909	51.195	9.085	2				11542
				18	9592	26.102	58.261	2				11542
				19	7617	5.336	29.13	2				11548
				20	12929	47.013	10.239	2				11552
				21	12554	61.001	19.324	2				11555
				22	13495	53.069	11.681	2				11558
				23	19779	63.02	24.804	2				11560
				24	10308	29.275	54.512	2				11563
				25	12738	50.329	13.267	2				11569
				26	12753	7.355	29.419	2				11572
				27	11414	4.471	25.958	2				11575
				28	21760	65.76	25.237	2				11576
				29	11605	66.337	20.911	2				11580
				30	7081	22.497	50.185	2				11588
				31	34691	62.01	26.679	2				11600
				32	15053	32.447	22.929	2				11605
				33	17511	7.066	29.419	2				11611
				34	12560	19.468	41.1	2				11613
				35	10019	18.026	37.495	2				11618
				36	14298	26.967	53.214	2				11621
				37	8249	20.045	52.637	2				11623
				38	25643	64.029	20.766	2				11653
				39	17522	59.126	16.584	2				11666
				40	20687	28.265	53.502	2				11669
				41	8917	59.415	18.603	2				11669
				42	26370	33.024	18.603	2				11690
				43	12958	18.171	50.618	2				11692
				44	13582	26.39	53.358	2				11707
				45	14746	61.722	19.18	2				11709
				46	26076	58.982	17.305	2				11721
				47	11171	22.785	53.79	2				11724
				48	10136	22.064	59.126	2				11731
				49	17694	63.597	17.882	2				11739
				50	14187	60.424	19.324	2				11743
				51	15446	22.497	61.866	2				11743
				52	11302	36.197	21.055	2				11744
				53	14697	43.696	7.211	2				11745
				54	11422	47.301	9.662	2				11748
				55	8375	27.544	61.578	2				11769
				56	21296	63.02	18.747	2				11770
				57	11873	18.315	51.483	2				11774
				58	19103	63.02	19.468	2				11775
				59	7601	22.208	49.753	2				11786
				60	8876	23.651	49.897	2				11790
				61	25065	63.597	20.622	2				11790
				62	16635	20.911	24.083	2				11797
				63	23416	62.443	27.977	2				11806
				64	11282	64.462	17.017	2				11812
				65	9792	18.892	37.783	2				11813
				66	12237	25.525	50.329	2				11823
				67	14964	22.785	21.776	2				11831
				68	12129	66.914	18.747	2				11834
				69	29223	63.164	20.045	2				11838
				70	15069	24.372	57.828	2				11842
				71	9819	66.337	17.449	2				11847
				72	13401	62.587	16.152	2				11848
				73	5875	28.698	58.261	2				11854
				74	23419	21.487	22.353	2				11855
				75	5389	66.769	20.334	2				11866
				76	10349	28.265	57.396	2				11870
				77	10996	31.726	22.497	2				11872
				78	13558	43.552	7.643	2				11872
				79	7498	25.381	61.289	2				11873
				80	17576	23.506	58.117	2				11875
				81	16994	49.753	9.951	2				11878
				82	17911	69.077	23.795	2				11880
				83	6556	5.192	24.948	2				11887
				84	34555	67.49	25.237	2				11889
				85	8847	5.768	24.804	2				11889
				86	8691	29.13	56.53	2				11901
				87	9163	24.516	50.041	2				11902
				88	17586	25.093	57.54	2				11905
				89	22233	61.289	15.575	2				11919
				90	19662	64.75	29.13	2				11921
				91	11131	63.02	17.161	2				11921
				92	12080	47.301	8.941	2				11925
				93	25963	66.048	28.409	2				11930
				94	15089	16.873	40.956	2				11934
				95	20083	66.625	27.833	2				11935
				96	9742	51.627	13.556	2				11942
				97	27245	67.058	25.237	2				11948
				98	21201	68.933	22.785	2				11950
				99	18389	59.559	16.007	2				11952
				100	18756	64.895	24.372	2				11953
				101	11129	44.561	9.951	2				11960
				102	24051	66.193	24.948	2				11964
				103	18348	21.776	18.459	2				11971
				104	14080	25.669	59.415	2				11983
				105	6533	20.045	39.658	2				11990
				106	7977	20.045	49.32	2				11997
				107	11542	24.804	55.088	2				11998
				108	13229	24.66	55.521	2				12009
				109	18320	27.112	24.516	2				12010
				110	7428	26.679	58.838	2				12011
				111	25341	34.322	19.18	2				12023
				112	9298	29.275	60.28	2				12026
				113	25756	65.76	24.372	2				12036
				114	12436	46.724	8.22	2				12049
				115	12343	10.095	25.237	2				12050
				116	12630	65.76	17.017	2				12053
				117	16401	29.275	24.083	2				12069
				118	5203	34.755	22.929	2				12069
				119	13140	22.064	51.339	2				12071
				120	12949	27.977	26.39	2				12078
				121	23280	65.183	23.795	2				12080
				122	18049	28.986	26.535	2				12085
				123	15304	8.076	25.814	2				12089
				124	13541	8.653	27.688	2				12092
				125	15840	52.348	12.835	2				12099
				126	13789	21.92	61.145	2				12110
				127	7384	10.095	21.92	2				12110
				128	25162	25.237	18.603	2				12111
				129	5460	27.4	57.54	2				12114
				130	24824	28.986	23.074	2				12127
				131	5835	65.472	28.986	2				12129
				132	8436	35.764	22.353	2				12130
				133	15679	66.048	22.064	2				12131
				134	12771	7.643	22.641	2				12137
				135	13532	29.852	26.102	2				12145
				136	10655	28.409	61.434	2				12147
				137	17436	30.14	23.506	2				12147
				138	11291	30.428	23.939	2				12155
				139	5193	45.859	6.778	2				12164
				140	31731	62.155	22.497	2				12168
				141	3619	64.029	29.13	2				12168
				142	27573	65.183	23.074	2				12170
				143	8610	22.064	52.204	2				12184
				144	11748	63.741	23.795	2				12187
				145	14209	25.237	17.882	2				12189
				146	25260	24.804	19.757	2				12190
				147	26082	22.785	17.305	2				12192
				148	11009	21.055	23.362	2				12197
				149	6833	28.842	56.963	2				12198
				150	19329	63.02	22.497	2				12202
				151	10856	46.147	9.806	2				12202
				152	7573	25.958	56.819	2				12203
				153	11065	18.892	39.802	2				12207
				154	7581	22.785	58.549	2				12207
				155	14916	49.753	12.402	2				12211
				156	10805	19.036	49.753	2				12218
				157	5700	6.922	26.535	2				12222
				158	35382	22.208	19.613	2				12225
				159	13415	63.02	27.256	2				12237
				160	8036	26.246	60.424	2				12254
				161	7177	23.362	18.747	2				12270
				162	5677	25.381	54.079	2				12277
				163	3833	22.497	59.992	2				12281
				164	9853	20.766	50.618	2				12298
				165	10937	8.797	25.525	2				12303
				166	13261	62.155	23.218	2				12314
				167	13670	21.199	50.329	2				12315
				168	7816	44.561	6.634	2				12316
				169	6682	7.211	28.265	2				12323
				170	10040	8.508	23.651	2				12324
				171	10293	64.462	23.506	2				12329
				172	7241	9.085	21.632	2				12331
				173	13277	21.199	20.911	2				12331
				174	17069	19.901	21.055	2				12333
				175	19833	9.662	27.112	2				12342
				176	5146	48.599	8.653	2				12343
												12360
		6210 dsRED HDEL--URA3 Ypp1-GFP 18-1		29 cells								12361
				1	21396	29.852	15.142	2				12362
				2	18726	38.648	37.35	2				12388
				3	21221	61.145	12.835	2				12397
				4	9987	42.398	38.793	2				12403
				5	18001	10.672	34.899	2				12411
				6	20515	37.783	39.658	2				12431
				7	9907	54.512	26.679	2				12431
				8	6664	39.802	11.537	2				12436
				9	10087	39.946	36.197	2				12436
				10	29580	58.117	9.229	2				12438
				11	10942	35.476	11.969	2				12445
				12	40552	37.062	44.417	2				12451
				13	6395	34.755	10.672	2				12459
				14	16302	54.944	27.112	2				12476
				15	13783	8.22	27.688	2				12491
				16	15539	6.922	25.381	2				12494
				17	21954	7.066	26.535	2				12496
				18	37750	35.187	40.956	2				12501
				19	31843	37.783	44.128	2				12507
				20	20983	39.081	42.398	2				12513
				21	16769	8.22	35.908	2				12514
				22	20297	55.233	49.176	2				12515
				23	34647	36.485	44.417	2				12517
				24	8589	41.965	36.774	2				12521
				25	15745	10.383	35.332	2				12522
				26	33990	39.081	41.821	2				12531
				27	10035	62.299	11.681	2				12533
				28	8874	55.665	29.707	2				12534
				29	24784	56.242	43.263	2				12540
				30	20540	6.634	33.313	2				12542
				31	9261	40.379	39.802	2				12543
				32	9360	52.637	30.573	2				12544
				33	12892	49.464	26.246	2				12549
				34	23899	34.466	36.918	2				12554
				35	8618	40.956	36.197	2				12560
				36	8621	58.405	47.589	2				12563
				37	19567	54.079	46.724	2				12569
				38	19411	38.793	40.523	2				12579
				39	40221	34.899	41.388	2				12586
				40	11919	69.654	24.227	2				12591
				41	9614	60.424	8.508	2				12592
				42	15069	55.233	39.225	2				12597
				43	12828	39.514	11.969	2				12602
				44	17595	32.303	14.998	2				12608
				45	27819	12.402	26.967	2				12610
				46	11724	10.527	32.736	2				12615
				47	8928	38.648	12.835	2				12628
				48	18273	40.09	15.431	2				12630
				49	16356	56.53	38.793	2				12633
				50	22555	7.211	24.66	2				12644
				51	10124	41.821	20.334	2				12646
				52	7668	4.326	38.504	2				12658
				53	27234	58.405	15.863	2				12670
				54	20618	52.493	44.561	2				12673
				55	34277	66.337	25.669	2				12677
				56	12436	39.514	17.305	2				12683
				57	11831	52.781	26.246	2				12684
				58	26519	66.914	25.814	2				12690
				59	14880	44.128	14.565	2				12721
				60	6852	38.216	8.22	2				12724
				61	15643	6.489	34.034	2				12731
				62	15658	57.107	44.994	2				12738
				63	20914	61.145	53.069	2				12752
				64	13717	9.662	23.651	2				12753
				65	7658	7.787	37.062	2				12759
				66	19953	35.476	44.128	2				12765
				67	13778	39.514	39.514	2				12771
				68	12591	35.764	8.364	2				12774
				69	29861	12.546	27.833	2				12781
				70	10630	9.806	32.159	2				12782
				71	25608	38.504	43.407	2				12790
				72	13539	51.483	29.707	2				12793
				73	10959	59.559	49.032	2				12803
				74	8296	34.755	9.518	2				12804
				75	10537	10.527	24.372	2				12808
				76	9905	62.443	10.239	2				12817
				77	19177	52.781	45.426	2				12823
				78	11786	54.944	41.388	2				12824
				79	28040	44.273	22.353	2				12824
				80	16270	57.396	10.527	2				12826
				81	13409	29.563	17.738	2				12828
				82	16385	54.367	42.686	2				12831
				83	29601	15.719	26.535	2				12847
				84	19452	67.49	21.776	2				12857
				85	14333	57.54	51.627	2				12865
				86	9062	5.192	39.081	2				12870
				87	25061	52.637	44.849	2				12873
				88	15610	66.481	22.208	2				12882
				89	12342	7.066	32.736	2				12885
				90	22330	59.703	12.979	2				12892
				91	18623	55.809	46.58	2				12897
				92	17353	38.216	19.18	2				12912
				93	42940	65.472	23.651	2				12916
				94	15290	55.665	42.975	2				12918
				95	26201	56.53	15.719	2				12928
				96	9348	41.965	18.892	2				12929
				97	6042	41.1	39.802	2				12942
				98	20066	14.133	25.525	2				12949
				99	17546	7.066	35.332	2				12949
				100	8748	38.504	8.364	2				12951
				101	5774	39.081	8.941	2				12951
				102	16279	58.117	40.667	2				12958
				103	21118	57.828	11.969	2				12965
				104	8265	40.523	17.305	2				12974
				105	7658	35.332	6.489	2				12980
				106	6139	48.743	23.506	2				12980
				107	21552	53.358	43.119	2				12980
				108	11842	36.774	4.038	2				12982
				109	19319	9.374	21.92	2				12984
				110	9314	39.658	10.527	2				12988
				111	18108	56.53	46.003	2				12994
				112	15717	58.117	41.1	2				12995
				113	7392	51.339	26.102	2				13005
				114	11948	59.126	48.599	2				13011
				115	13181	7.499	38.36	2				13012
				116	5048	54.079	30.717	2				13020
				117	33067	35.043	37.062	2				13024
				118	8563	10.96	33.601	2				13045
				119	5922	44.128	19.324	2				13047
				120	12513	35.187	8.941	2				13063
				121	18102	57.396	43.119	2				13065
				122	18056	36.918	39.802	2				13071
				123	24020	9.518	22.641	2				13073
				124	9286	7.211	36.053	2				13074
				125	19693	35.764	37.206	2				13085
				126	6366	56.386	24.083	2				13101
				127	21697	43.84	18.892	2				13103
				128	14203	42.686	20.189	2				13104
				129	9187	52.493	24.227	2				13105
				130	21746	45.426	19.468	2				13105
				131	7643	35.332	5.48	2				13125
				132	8517	58.117	41.533	2				13126
				133	23979	34.755	42.109	2				13129
				134	9059	62.732	52.06	2				13139
				135	14741	56.675	51.627	2				13140
				136	10002	37.495	8.508	2				13140
				137	13522	9.518	35.764	2				13144
				138	20238	15.286	25.958	2				13149
				139	7486	43.696	19.468	2				13150
				140	43622	33.168	38.072	2				13161
				141	13357	37.062	12.835	2				13165
				142	13318	9.951	20.622	2				13170
				143	9188	10.672	26.535	2				13174
				144	5891	51.339	26.679	2				13175
				145	13328	13.988	27.256	2				13176
				146	14179	9.085	24.66	2				13181
				147	10169	65.904	22.785	2				13181
				148	10071	55.088	40.667	2				13185
				149	7331	62.155	9.662	2				13186
				150	10472	12.835	20.911	2				13188
				151	8407	10.816	25.958	2				13197
				152	13359	11.681	23.795	2				13199
				153	11369	51.05	27.977	2				13211
				154	7140	56.098	25.237	2				13223
				155	5540	41.533	18.026	2				13229
				156	9258	38.793	17.738	2				13231
				157	24020	55.233	50.041	2				13238
				158	11847	40.09	21.632	2				13251
				159	21477	14.133	27.977	2				13254
				160	9678	52.204	25.525	2				13254
				161	28863	15.863	27.256	2				13256
				162	7422	36.918	7.066	2				13260
				163	32385	56.819	42.254	2				13261
				164	8862	50.762	22.785	2				13263
				165	25240	33.313	39.514	2				13264
				166	11878	41.244	21.199	2				13270
				167	5635	37.927	4.038	2				13276
				168	10120	38.793	21.055	2				13277
				169	12870	68.356	22.208	2				13284
				170	12531	14.998	28.986	2				13289
				171	9434	38.793	38.793	2				13290
				172	15025	32.303	18.892	2				13300
				173	16186	43.984	13.988	2				13301
				174	12885	58.694	12.258	2				13303
				175	10238	61.866	9.229	2				13304
				176	11902	53.79	23.218	2				13310
				177	19747	12.835	22.785	2				13311
				178	31147	31.149	18.892	2				13316
				179	7481	14.277	28.986	2				13318
				180	10484	53.502	25.381	2				13328
				181	20301	10.96	23.795	2				13331
				182	17093	43.263	21.487	2				13340
				183	18326	42.542	21.92	2				13357
				184	13944	3.461	35.187	2				13359
				185	5766	41.388	14.133	2				13361
				186	8669	53.646	23.651	2				13366
				187	9593	37.062	17.594	2				13372
				188	15935	11.825	20.189	2				13376
				189	10502	53.358	24.083	2				13377
				190	13868	38.36	18.315	2				13381
				191	11510	48.31	24.948	2				13383
				192	17640	35.187	18.315	2				13385
				193	17594	43.407	16.007	2				13389
				194	6342	51.772	23.218	2				13396
				195	13814	38.504	7.066	2				13398
				196	8468	8.941	33.889	2				13401
				197	8514	60.424	50.329	2				13409
				198	12011	58.549	50.762	2				13415
				199	7691	68.644	25.381	2				13419
				200	10435	44.561	38.504	2				13433
				201	9872	56.098	51.339	2				13437
				202	12361	44.128	35.764	2				13438
				203	19054	32.88	18.315	2				13448
				204	11558	55.665	50.041	2				13449
				205	9224	43.263	35.908	2				13458
				206	5981	62.01	50.185	2				13465
				207	8124	35.764	10.383	2				13467
				208	15804	9.662	34.178	2				13477
				209	44271	35.476	39.802	2				13483
				210	7833	55.088	26.102	2				13489
				211	9106	46.868	16.152	2				13495
				212	7742	39.081	19.901	2				13509
				213	15511	6.057	39.225	2				13509
				214	18723	56.963	12.835	2				13515
				215	21389	45.859	20.334	2				13517
				216	21294	58.549	43.552	2				13519
				217	7726	3.173	33.745	2				13522
				218	9671	34.899	14.998	2				13525
				219	20533	67.779	23.362	2				13532
				220	23008	55.954	14.421	2				13538
				221	17066	40.523	19.901	2				13539
				222	6992	56.963	14.133	2				13541
				223	19345	36.197	16.728	2				13545
				224	15148	55.377	11.537	2				13549
				225	20880	40.956	22.785	2				13551
				226	6768	4.759	34.322	2				13558
				227	8053	56.386	10.816	2				13563
												13581
		6210 dsRED HDEL--URA3 Ypp1-GFP 19-1		20 cells								13582
				1	32794	32.447	27.833	2				13589
				2	21908	27.977	39.369	2				13596
				3	13419	15.863	20.334	2				13597
				4	22146	39.225	8.508	2				13602
				5	24279	29.13	25.525	2				13604
				6	13616	18.747	19.18	2				13607
				7	16214	14.421	18.171	2				13607
				8	18235	15.142	17.017	2				13608
				9	18856	30.717	28.554	2				13616
				10	17901	53.502	41.821	2				13627
				11	24011	25.381	42.686	2				13628
				12	8153	22.497	27.112	2				13629
				13	18488	53.79	41.1	2				13631
				14	29707	30.14	19.613	2				13638
				15	11527	3.749	8.364	2				13643
				16	19378	48.166	61.001	2				13650
				17	10228	22.497	27.4	2				13651
				18	8575	26.246	43.407	2				13652
				19	9651	44.417	12.546	2				13653
				20	22689	53.79	43.984	2				13659
				21	20793	16.873	25.958	2				13662
				22	10767	14.565	29.563	2				13665
				23	27710	31.294	28.554	2				13667
				24	10254	44.994	12.402	2				13668
				25	11218	18.315	25.958	2				13669
				26	16546	53.502	42.542	2				13670
				27	11812	54.079	40.667	2				13672
				28	20435	38.216	7.211	2				13676
				29	9582	21.92	28.265	2				13679
				30	16320	15.575	25.814	2				13682
				31	20563	31.726	24.083	2				13685
				32	10915	51.195	63.597	2				13687
				33	19175	55.954	39.658	2				13689
				34	12644	47.589	62.443	2				13708
				35	14976	16.584	25.814	2				13708
				36	11321	6.634	11.681	2				13709
				37	13519	50.618	60.28	2				13713
				38	21864	40.812	5.047	2				13713
				39	27953	28.986	26.823	2				13714
				40	9822	32.447	24.372	2				13717
				41	11285	19.18	18.459	2				13718
				42	19784	42.109	9.518	2				13724
				43	15845	15.142	19.901	2				13728
				44	20957	65.183	38.648	2				13735
				45	6650	66.481	41.965	2				13736
				46	16031	67.779	37.927	2				13745
				47	5433	19.901	28.265	2				13761
				48	10004	70.375	36.341	2				13769
				49	22117	30.284	28.554	2				13769
				50	19161	15.575	16.584	2				13771
				51	8189	70.663	35.187	2				13778
				52	26067	49.897	64.029	2				13783
				53	32186	25.958	40.235	2				13789
				54	24180	56.819	43.407	2				13791
				55	13685	66.914	42.109	2				13799
				56	13563	47.734	63.02	2				13804
				57	14833	42.398	11.393	2				13807
				58	9960	42.109	6.201	2				13814
				59	20855	28.265	43.407	2				13828
				60	13853	29.707	40.523	2				13833
				61	10753	46.436	10.527	2				13839
				62	5727	18.892	27.833	2				13839
				63	15605	17.449	20.189	2				13847
				64	29242	43.263	8.22	2				13847
				65	10627	45.426	12.114	2				13851
				66	19388	38.216	6.345	2				13852
				67	24258	16.873	16.152	2				13852
				68	23630	14.709	26.39	2				13853
				69	19171	38.36	6.057	2				13855
				70	6338	70.519	34.466	2				13861
				71	38423	66.769	34.178	2				13861
				72	15935	41.244	8.653	2				13868
				73	14456	65.904	37.639	2				13869
				74	10395	6.634	12.979	2				13874
				75	17653	24.948	39.369	2				13894
				76	12759	45.859	8.941	2				13896
				77	19534	21.055	41.388	2				13901
				78	25159	28.842	26.39	2				13902
				79	13833	29.563	42.542	2				13910
				80	14787	42.254	10.96	2				13918
				81	16658	18.026	19.901	2				13933
				82	10118	68.933	41.533	2				13937
				83	10705	38.793	5.48	2				13944
				84	11613	29.13	42.975	2				13971
				85	10447	14.277	27.256	2				13974
				86	42011	53.502	43.119	2				13978
				87	12127	3.317	15.431	2				13979
				88	10961	29.852	41.533	2				13982
				89	26628	25.237	39.802	2				13990
				90	11193	69.509	40.379	2				13996
				91	9548	28.842	39.658	2				14003
				92	16541	67.202	33.889	2				14009
				93	7292	20.045	21.487	2				14026
				94	20632	44.705	8.22	2				14030
				95	25365	25.381	41.533	2				14043
				96	22354	29.563	24.66	2				14047
				97	22752	66.337	36.774	2				14048
				98	21302	57.107	40.523	2				14049
				99	13902	2.596	10.095	2				14050
				100	4784	4.615	8.22	2				14059
				101	30483	55.088	44.273	2				14064
				102	16443	66.914	37.783	2				14078
				103	16639	2.884	11.537	2				14080
				104	10346	65.472	40.956	2				14088
				105	18854	67.779	37.35	2				14100
				106	10139	5.768	12.114	2				14102
				107	15310	15.863	30.284	2				14104
				108	27924	47.734	61.578	2				14106
				109	14821	16.873	30.14	2				14108
				110	18432	7.211	13.844	2				14111
				111	10567	18.603	17.738	2				14123
				112	15420	4.759	12.546	2				14124
				113	14138	22.353	38.937	2				14135
				114	10641	17.882	27.112	2				14138
				115	32091	48.455	63.597	2				14139
				116	16418	8.941	10.527	2				14145
				117	11790	18.459	26.823	2				14155
				118	12817	18.026	13.412	2				14155
				119	6152	20.911	28.698	2				14178
				120	21692	27.833	43.119	2				14179
				121	10838	21.055	24.948	2				14180
				122	17842	57.396	41.965	2				14183
				123	9014	44.849	6.489	2				14184
				124	15711	7.643	10.672	2				14187
				125	14506	18.315	16.728	2				14188
				126	29228	25.669	37.495	2				14202
				127	22488	56.098	44.128	2				14202
				128	7134	22.064	25.525	2				14203
				129	13631	64.895	39.225	2				14209
				130	17930	55.233	48.455	2				14231
				131	27547	23.651	42.398	2				14237
				132	8408	68.788	37.495	2				14239
				133	16644	8.076	14.277	2				14250
				134	4043	32.592	26.535	2				14250
				135	12494	43.407	7.211	2				14257
				136	8371	42.398	7.499	2				14260
				137	11133	24.227	39.369	2				14261
				138	7148	19.901	13.556	2				14265
				139	14982	52.348	61.722	2				14272
				140	9011	5.624	17.017	2				14275
				141	17393	55.665	47.013	2				14278
				142	25243	23.939	38.937	2				14281
				143	7257	20.334	15.863	2				14285
				144	10434	10.816	13.267	2				14298
				145	21244	17.449	15.575	2				14302
				146	13651	14.277	27.544	2				14307
				147	19125	43.552	6.057	2				14318
				148	13264	69.509	33.745	2				14327
				149	4069	16.44	20.334	2				14331
				150	16782	23.074	38.648	2				14333
				151	13340	17.882	21.632	2				14341
				152	8791	39.658	7.499	2				14341
				153	13105	20.766	14.277	2				14342
				154	7303	4.903	17.017	2				14345
				155	14531	9.374	14.277	2				14346
				156	14530	4.038	12.402	2				14358
				157	8799	6.778	11.248	2				14361
				158	8354	52.204	61.001	2				14364
				159	11066	18.171	16.152	2				14375
				160	9824	18.603	21.199	2				14376
				161	8799	3.749	16.44	2				14381
				162	5528	66.337	39.369	2				14382
				163	23112	28.986	23.939	2				14423
				164	24087	30.861	23.074	2				14425
				165	3948	19.324	15.863	2				14428
				166	17114	26.967	37.639	2				14432
				167	10356	49.464	60.568	2				14456
				168	15233	2.596	10.816	2				14457
				169	7615	54.512	47.445	2				14459
				170	6451	44.417	10.239	2				14461
				171	18252	8.797	14.277	2				14462
				172	11437	67.779	35.332	2				14467
				173	8606	5.624	13.844	2				14473
				174	8111	17.738	28.554	2				14478
				175	20321	50.185	63.02	2				14479
				176	11359	17.594	24.083	2				14491
				177	11997	5.336	15.575	2				14501
				178	12303	44.705	7.211	2				14506
				179	16507	56.098	48.166	2				14530
				180	13971	65.183	35.187	2				14531
				181	9117	66.048	34.61	2				14536
				182	13662	41.533	6.634	2				14546
				183	18681	6.634	14.709	2				14549
				184	15475	28.986	19.901	2				14553
				185	18226	3.317	11.969	2				14554
				186	3808	5.047	9.806	2				14556
				187	12690	40.379	9.662	2				14561
				188	16486	53.935	63.308	2				14564
												14574
												14591
		6210 dsRED HDEL--URA3 Ypp1-GFP 20-1		31 cells								14606
				1	11618	58.838	28.409	2				14611
				2	14106	10.96	55.233	2				14612
				3	11990	61.145	25.093	2				14618
				4	12731	69.221	54.656	2				14623
				5	16225	26.679	46.003	2				14625
				6	21467	37.062	70.375	2				14637
				7	14934	24.948	47.157	2				14642
				8	14202	43.407	12.402	2				14660
				9	20777	21.487	40.667	2				14671
				10	33251	64.462	55.377	2				14674
				11	30692	35.187	68.788	2				14685
				12	27621	65.183	53.79	2				14686
				13	30778	36.341	6.057	2				14689
				14	30994	35.476	69.654	2				14695
				15	10881	25.669	49.608	2				14697
				16	8775	19.757	13.267	2				14697
				17	30122	57.684	27.977	2				14704
				18	13996	40.09	13.412	2				14725
				19	13852	20.478	12.546	2				14728
				20	9784	5.913	9.662	2				14736
				21	24307	67.346	57.396	2				14739
				22	13549	40.812	10.816	2				14741
				23	19942	25.958	46.147	2				14742
				24	11541	17.161	46.292	2				14746
				25	12670	44.849	12.979	2				14751
				26	30681	57.107	25.381	2				14752
				27	12211	20.334	48.599	2				14753
				28	16159	17.449	13.556	2				14759
				29	7373	6.201	15.431	2				14760
				30	32364	62.155	22.785	2				14767
				31	10581	67.923	52.781	2				14770
				32	19858	20.622	10.816	2				14787
				33	15894	27.544	43.119	2				14789
				34	26108	57.396	24.948	2				14802
				35	20861	27.977	51.05	2				14815
				36	19842	28.265	55.088	2				14818
				37	13105	47.301	11.104	2				14819
				38	10426	19.324	48.887	2				14821
				39	8028	10.96	10.527	2				14833
				40	11935	35.332	9.662	2				14838
				41	17774	43.407	10.095	2				14847
				42	23434	17.738	40.812	2				14848
				43	23005	26.823	50.906	2				14862
				44	11490	34.034	48.455	2				14863
				45	16019	59.126	23.939	2				14863
				46	10897	39.946	10.095	2				14880
				47	20180	56.819	26.679	2				14883
				48	22902	37.927	9.951	2				14894
				49	7363	8.941	7.643	2				14894
				50	10150	12.835	15.431	2				14895
				51	36391	36.341	66.481	2				14897
				52	14863	16.873	13.123	2				14899
				53	32189	64.462	56.098	2				14899
				54	7634	6.489	24.227	2				14899
				55	6935	11.681	24.227	2				14916
				56	29839	65.616	57.252	2				14924
				57	10679	9.374	17.449	2				14934
				58	9999	8.941	26.246	2				14937
				59	20856	38.937	69.221	2				14942
				60	7627	11.969	18.747	2				14946
				61	8175	21.487	46.003	2				14953
				62	28582	46.147	12.835	2				14962
				63	10842	11.825	23.218	2				14962
				64	12633	28.409	40.956	2				14964
				65	6691	11.104	22.064	2				14973
				66	6844	10.383	11.248	2				14976
				67	13437	17.017	10.239	2				14982
				68	18058	18.171	48.599	2				14983
				69	8622	11.248	24.804	2				14987
				70	14847	37.783	5.48	2				15017
				71	10315	6.922	25.525	2				15025
				72	15519	21.487	42.83	2				15051
				73	27300	34.178	9.951	2				15053
				74	20615	33.601	10.527	2				15060
				75	8965	33.168	48.022	2				15066
				76	28678	60.713	20.045	2				15069
				77	10806	6.345	16.44	2				15069
				78	16900	36.341	47.589	2				15069
				79	56323	64.895	50.329	2				15089
				80	14606	6.634	9.951	2				15092
				81	13901	61.289	26.102	2				15095
				82	9128	37.495	10.239	2				15099
				83	8414	45.57	9.229	2				15103
				84	20093	18.026	40.09	2				15108
				85	9789	11.104	9.229	2				15120
				86	16820	38.793	9.662	2				15130
				87	16034	32.159	46.003	2				15136
				88	10134	8.653	53.358	2				15148
				89	17090	16.296	11.681	2				15159
				90	9722	7.932	19.901	2				15166
				91	11560	7.355	13.267	2				15173
				92	7824	6.057	7.066	2				15194
				93	11023	7.643	12.114	2				15202
				94	22803	37.062	11.681	2				15207
				95	21103	19.324	42.975	2				15208
				96	16292	16.44	12.258	2				15210
				97	20632	20.766	43.263	2				15215
				98	14461	25.237	39.081	2				15220
				99	9982	11.681	22.785	2				15221
				100	8718	18.315	42.398	2				15227
				101	6016	26.535	49.32	2				15232
				102	5893	9.662	25.958	2				15233
				103	21472	37.062	10.816	2				15235
				104	24881	36.918	9.229	2				15252
				105	8314	9.806	21.632	2				15254
				106	15903	34.899	9.662	2				15261
				107	10953	13.844	16.007	2				15274
				108	8855	10.095	8.22	2				15277
				109	14261	41.1	11.681	2				15278
				110	16932	18.747	9.374	2				15289
				111	7829	46.147	9.374	2				15290
				112	13596	19.468	43.552	2				15290
				113	26878	35.908	7.643	2				15296
				114	14953	20.766	11.393	2				15302
				115	16850	11.969	52.06	2				15304
				116	27539	20.478	43.263	2				15306
				117	8284	10.816	8.653	2				15307
				118	14549	22.353	45.859	2				15310
				119	17734	27.256	39.369	2				15315
				120	6778	7.932	12.835	2				15327
				121	19722	7.355	8.22	2				15331
				122	12865	19.036	39.514	2				15336
				123	8699	4.615	7.499	2				15340
				124	31124	38.072	65.76	2				15344
				125	10778	17.594	9.806	2				15346
				126	5691	9.229	12.114	2				15350
				127	12782	39.658	7.932	2				15354
				128	11402	10.383	51.483	2				15361
				129	7273	5.913	21.343	2				15363
				130	17922	24.516	43.696	2				15368
				131	28134	62.443	21.632	2				15369
				132	6898	5.913	7.643	2				15372
				133	4895	7.211	17.449	2				15375
				134	7361	23.795	42.975	2				15377
				135	18165	6.922	11.393	2				15377
				136	9486	67.346	50.474	2				15377
				137	11441	38.216	69.942	2				15381
				138	14250	24.372	52.925	2				15384
				139	4727	10.672	10.095	2				15390
				140	6804	47.157	10.239	2				15403
				141	27513	32.88	44.849	2				15420
				142	8340	10.816	17.882	2				15421
				143	19099	39.658	66.914	2				15426
				144	18397	40.956	12.546	2				15427
				145	10304	9.374	54.8	2				15429
				146	7228	28.409	46.724	2				15431
				147	14818	39.514	8.508	2				15431
				148	7631	5.624	18.459	2				15439
				149	9591	18.315	44.128	2				15443
				150	20305	39.369	6.922	2				15445
				151	15664	29.275	53.646	2				15446
				152	13828	35.187	44.561	2				15452
				153	8158	5.48	21.343	2				15453
				154	5675	21.632	43.984	2				15455
				155	12147	25.814	52.781	2				15456
				156	7491	4.615	9.662	2				15464
				157	11530	18.026	9.085	2				15470
				158	12431	6.634	24.948	2				15474
				159	23974	41.965	6.922	2				15475
				160	5260	13.412	15.431	2				15484
				161	12677	7.932	17.882	2				15491
				162	35279	38.937	66.193	2				15508
				163	35774	66.769	50.041	2				15511
				164	13974	8.364	21.487	2				15519
				165	18197	36.485	46.003	2				15522
				166	9134	10.239	16.728	2				15525
				167	8615	8.941	12.835	2				15535
				168	11834	6.634	21.199	2				15539
				169	8976	20.189	44.273	2				15540
				170	18226	24.516	49.464	2				15562
				171	10754	5.047	18.603	2				15583
				172	10229	24.948	48.743	2				15586
				173	21573	20.766	39.802	2				15591
				174	7722	44.849	8.653	2				15605
				175	8931	42.254	9.229	2				15610
				176	5568	26.679	40.09	2				15628
				177	8435	8.076	26.102	2				15636
				178	17189	31.005	42.109	2				15639
				179	8229	37.927	8.22	2				15642
				180	6719	6.778	18.171	2				15643
				181	15307	28.698	44.417	2				15649
				182	23741	33.457	65.76	2				15652
				183	11588	6.922	22.208	2				15655
				184	4610	18.026	48.022	2				15658
				185	13735	65.039	52.781	2				15658
				186	9832	34.034	10.816	2				15662
				187	6101	18.747	13.556	2				15664
				188	7801	28.265	49.32	2				15666
				189	8562	23.506	44.705	2				15676
				190	8765	4.182	8.22	2				15679
				191	5794	6.345	19.468	2				15682
				192	6449	12.402	54.656	2				15682
				193	6795	16.296	6.345	2				15686
				194	26509	37.495	65.76	2				15687
				195	13300	24.804	42.109	2				15688
				196	5465	10.383	24.948	2				15692
				197	20868	35.043	45.57	2				15696
				198	8612	41.965	7.932	2				15707
				199	11280	43.119	7.066	2				15709
				200	15452	9.662	51.772	2				15711
				201	3823	8.22	8.797	2				15712
				202	5612	5.48	19.757	2				15717
				203	9089	38.36	7.211	2				15723
				204	35530	38.793	67.779	2				15745
				205	19585	61.145	23.506	2				15749
				206	19884	36.197	63.597	2				15750
				207	5804	21.487	47.445	2				15755
				208	9064	8.076	7.787	2				15765
				209	7517	25.814	42.83	2				15783
				210	4779	12.402	11.969	2				15784
				211	8694	10.672	15.142	2				15804
				212	4507	14.277	17.161	2				15809
				213	12831	30.717	43.119	2				15828
				214	23117	22.785	51.339	2				15829
				215	14671	36.053	9.662	2				15840
				216	8550	7.643	18.892	2				15845
				217	7957	18.459	44.994	2				15846
				218	7068	12.979	18.892	2				15857
				219	14553	38.648	10.095	2				15868
				220	9007	67.635	51.772	2				15877
				221	19082	34.755	63.453	2				15883
				222	11313	24.66	39.802	2				15888
				223	8751	10.96	53.79	2				15889
				224	18309	27.977	36.197	2				15894
				225	18793	35.476	67.635	2				15899
				226	10298	44.128	11.681	2				15899
				227	48457	38.216	11.681	2				15903
				228	18288	66.914	53.502	2				15907
				229	30740	58.838	23.362	2				15914
				230	18347	61.722	23.362	2				15925
				231	13289	24.083	45.715	2				15935
				232	22937	59.703	21.055	2				15935
				233	5047	13.844	13.267	2				15937
				234	7189	15.575	8.797	2				15962
				235	26181	59.126	20.622	2				15967
				236	11621	36.485	12.979	2				15969
				237	9185	22.785	42.398	2				15990
				238	62862	26.967	53.214	2				16001
				239	11707	26.246	37.639	2				16011
				240	20248	34.178	63.741	2				16019
				241	20630	33.457	44.417	2				16031
				242	18508	27.833	37.783	2				16034
				243	7775	13.988	53.935	2				16041
				244	21309	60.136	23.795	2				16041
				245	4264	12.114	15.575	2				16052
				246	15508	30.14	42.254	2				16053
				247	10432	14.421	54.079	2				16073
				248	23162	64.462	51.483	2				16121
				249	7859	26.967	54.8	2				16147
				250	38509	67.49	53.502	2				16154
				251	3777	28.842	47.878	2				16155
				252	4757	10.383	23.939	2				16159
				253	12984	17.882	7.211	2				16163
				254	32818	34.899	65.904	2				16166
				255	22864	15.863	52.637	2				16173
				256	12496	18.892	8.364	2				16180
				257	6443	9.951	23.651	2				16186
				258	13139	25.525	37.062	2				16189
				259	12459	57.828	23.651	2				16191
				260	3006	11.537	13.7	2				16203
				261	5563	40.812	8.797	2				16214
												16224
		6210 dsRED HDEL--URA3 Ypp1-GFP 21-1		22 cells								16225
				1	50049	65.183	44.128	2				16231
				2	23640	34.034	26.102	2				16242
				3	19540	34.322	35.476	2				16243
				4	12202	53.646	53.646	2				16245
				5	21218	32.015	37.495	2				16253
				6	37311	23.795	13.123	2				16261
				7	45937	63.741	42.398	2				16270
				8	22296	31.438	24.227	2				16273
				9	11600	35.764	23.651	2				16279
				10	17202	7.211	10.095	2				16285
				11	24036	33.745	21.776	2				16292
				12	31651	31.582	23.795	2				16295
				13	41026	67.202	43.696	2				16302
				14	17408	67.923	42.975	2				16302
				15	17327	9.662	10.239	2				16320
				16	16001	34.322	34.899	2				16326
				17	25374	44.128	24.083	2				16330
				18	31312	28.842	20.911	2				16332
				19	32667	42.398	13.556	2				16332
				20	22775	32.303	20.334	2				16356
				21	14376	71.817	38.648	2				16358
				22	32801	23.506	14.133	2				16367
				23	25550	30.717	36.485	2				16376
				24	10077	14.133	41.388	2				16377
				25	18137	52.925	52.493	2				16382
				26	39078	32.015	25.669	2				16382
				27	33065	31.149	33.745	2				16385
				28	17094	32.303	32.736	2				16401
				29	33717	34.899	29.13	2				16414
				30	14574	67.202	39.802	2				16414
				31	7008	13.267	44.273	2				16418
				32	25855	67.635	40.812	2				16421
				33	15368	52.781	25.525	2				16422
				34	15889	6.634	9.229	2				16425
				35	31270	29.996	17.882	2				16428
				36	10989	8.797	6.922	2				16433
[truncated: 1,546 more rows]

## Sheet: 150327 Ypp1
	150327_3
	Ypp1-GFP														Summary
	find maxima Ypp1-GFP: noise tolerance 1100										total:				150327_3
	measured dsRED HDEL in 2nd channel										464 cells				Ypp1-GFP
											4101 foci				464 cells
image															4101 foci	8.84 foci/cell
6210 dsRED HDEL--URA3 Ypp1-GFP A-1			48 cells	DsRed-HDEL signal intensity	x	y	ch				DsRed-HDEL signal intensity
			1	14932	33.457	59.992	2			0	2630				DsRed-HDEL signal intensity	no of foci	%
			2	16320	52.493	51.627	2				2986				<10000	1506	36.7
			3	32867	51.627	52.06	2				3011				>10000	2595	63.3
			4	11269	29.707	65.616	2				3047
			5	28102	38.648	43.263	2				3151
			6	28370	42.975	45.426	2				3158
			7	31159	44.561	43.552	2				3161
			8	24753	42.975	44.417	2				3202
			9	17136	11.969	58.405	2				3241
			10	17819	29.275	10.239	2				3277
			11	12504	56.098	37.206	2				3279
			12	21140	13.412	13.123	2				3288
			13	28311	52.348	55.809	2				3313
			14	16545	31.87	56.242	2				3356
			15	7361	30.284	44.273	2				3365
			16	14962	31.294	57.54	2				3374
			17	9278	19.468	25.237	2				3387
			18	20467	20.045	51.916	2				3398
			19	34294	43.263	47.013	2				3461
			20	11922	61.001	38.36	2				3488
			21	11027	70.375	42.254	2				3494
			22	17221	34.178	55.521	2				3496
			23	18271	45.715	43.552	2				3525
			24	16065	10.527	58.117	2				3542
			25	13439	62.155	11.248	2				3581
			26	10813	63.597	7.643	2				3584
			27	23533	50.906	53.214	2				3595
			28	15898	23.218	20.334	2				3601
			29	12765	13.267	57.54	2				3633
			30	12749	21.487	27.833	2				3640
			31	22204	19.613	47.878	2				3671
			32	8095	25.381	63.597	2				3687
			33	14076	28.842	40.235	2				3693
			34	18037	57.107	49.464	2				3698
			35	9981	56.819	11.537	2				3729
			36	12542	60.28	8.364	2				3743
			37	10860	39.369	47.013	2				3745
			38	11936	10.816	27.4	2				3776
			39	15215	46.436	48.166	2				3803
			40	14094	29.13	40.235	2				3805
			41	27172	22.208	50.762	2				3822
			42	16537	58.982	52.493	2				3825
			43	11604	25.669	47.734	2				3843
			44	8330	59.415	45.138	2				3844
			45	17071	13.556	15.431	2				3848
			46	10658	13.123	32.736	2				3850
			47	10949	31.726	69.077	2				3852
			48	12807	27.256	42.686	2				3881
			49	10128	35.187	55.954	2				3885
			50	10507	33.745	65.904	2				3918
			51	8556	13.844	23.939	2				3922
			52	18596	34.466	59.847	2				3926
			53	19277	22.497	50.041	2				3935
			54	13657	18.315	48.887	2				3957
			55	10700	63.02	41.965	2				3965
			56	14022	44.849	40.379	2				3965
			57	7942	28.121	63.741	2				3969
			58	14228	22.497	27.544	2				3981
			59	14694	57.54	54.079	2				3986
			60	12080	64.174	8.941	2			4000	4001
			61	10342	56.53	33.457	2				4032
			62	27267	47.445	47.013	2				4033
			63	20573	53.79	48.599	2				4069
			64	11918	36.053	57.684	2				4074
			65	20906	42.975	39.369	2				4086
			66	14885	54.8	38.793	2				4096
			67	11016	9.662	56.242	2				4111
			68	11819	22.064	59.847	2				4112
			69	10430	25.958	21.487	2				4136
			70	16175	27.833	44.128	2				4149
			71	10102	35.764	56.819	2				4169
			72	5391	72.394	45.282	2				4181
			73	12369	29.996	65.039	2				4194
			74	19925	14.854	30.717	2				4200
			75	31562	44.849	48.31	2				4223
			76	20171	43.984	43.263	2				4224
			77	15887	54.944	38.216	2				4237
			78	28092	16.152	15.575	2				4238
			79	6425	72.538	43.552	2				4266
			80	7228	58.549	38.504	2				4270
			81	11800	11.681	54.223	2				4280
			82	21880	55.377	42.975	2				4341
			83	16901	35.187	59.703	2				4360
			84	9228	46.147	56.819	2				4365
			85	29892	41.1	43.407	2				4369
			86	10700	31.438	42.254	2				4371
			87	23026	60.568	41.1	2				4397
			88	18203	61.001	41.533	2				4413
			89	12832	12.114	54.367	2				4427
			90	11581	20.189	62.443	2				4458
			91	24062	37.927	45.859	2				4469
			92	13342	10.96	23.074	2				4470
			93	22773	33.601	55.521	2				4472
			94	16856	22.208	27.688	2				4484
			95	18279	64.75	43.984	2				4502
			96	19260	55.954	50.474	2				4505
			97	10628	62.01	41.965	2				4507
			98	11601	25.669	10.96	2				4510
			99	16330	42.398	55.809	2				4515
			100	5645	51.339	11.104	2				4515
			101	6501	52.204	10.816	2				4527
			102	33670	54.512	50.474	2				4527
			103	17185	71.961	42.686	2				4550
			104	15049	43.984	53.358	2				4551
			105	11085	17.017	31.438	2				4553
			106	11670	28.698	62.587	2				4560
			107	13066	54.079	51.483	2				4567
			108	11913	61.434	38.072	2				4573
			109	14858	26.246	64.029	2				4574
			110	10710	54.367	55.521	2				4581
			111	9846	55.521	44.561	2				4585
			112	15051	30.428	64.606	2				4603
			113	9746	52.348	12.546	2				4605
			114	32355	53.646	49.32	2				4619
			115	8428	29.13	46.58	2				4631
			116	9370	24.227	42.398	2				4634
			117	17873	23.074	27.112	2				4639
			118	13907	42.254	54.656	2				4640
			119	8825	58.405	41.821	2				4649
			120	16289	55.088	54.512	2				4653
			121	15314	55.377	44.128	2				4681
			122	14421	42.686	49.032	2				4686
			123	14495	21.92	64.029	2				4688
			124	17744	57.252	47.589	2				4699
			125	10139	25.237	60.713	2				4705
			126	14717	48.166	13.7	2				4715
			127	24478	29.13	44.417	2				4721
			128	15039	24.804	8.508	2				4740
			129	12520	58.261	40.09	2				4749
			130	6104	24.948	9.806	2				4752
			131	8272	13.556	31.726	2				4753
			132	19105	54.367	51.772	2				4755
			133	14283	22.929	55.665	2				4760
			134	29355	39.514	42.975	2				4770
			135	8790	33.745	68.356	2				4771
			136	20869	41.821	44.128	2				4780
			137	15960	55.954	41.821	2				4788
			138	8380	59.847	43.984	2				4792
			139	16220	24.66	62.299	2				4795
			140	21584	55.377	43.696	2				4813
			141	21354	20.478	53.358	2				4816
			142	19799	9.806	26.535	2				4834
			143	11171	31.294	68.933	2				4837
			144	28328	42.254	39.658	2				4838
			145	30548	46.868	44.273	2				4844
			146	10613	36.053	59.126	2				4850
			147	10079	53.358	9.662	2				4865
			148	13205	16.584	15.431	2				4871
			149	8740	64.029	41.388	2				4886
			150	10905	9.951	53.358	2				4894
			151	13059	45.138	53.358	2				4905
			152	25786	21.632	48.31	2				4905
			153	17194	23.218	63.741	2				4905
			154	13559	63.164	10.96	2				4911
			155	7799	51.195	4.471	2				4911
			156	34823	40.956	46.868	2				4939
			157	12061	10.383	23.506	2				4949
			158	13840	62.876	37.783	2				4956
			159	16177	62.01	37.783	2				4959
			160	11456	25.093	59.847	2				4966
			161	7022	59.703	35.476	2				4982
			162	9528	13.988	25.525	2				4995
			163	4838	13.556	56.675	2				4996
			164	14874	9.662	55.521	2				5009
			165	11345	40.956	49.753	2				5015
			166	18105	9.806	24.083	2				5015
			167	8312	65.76	46.436	2				5029
			168	18263	48.887	14.565	2				5033
			169	27690	56.675	46.868	2				5044
			170	8315	53.79	55.954	2				5049
			171	10413	51.916	12.979	2				5059
			172	7834	13.412	55.521	2				5063
			173	9499	13.412	26.535	2				5065
			174	20599	41.677	43.263	2				5066
			175	14216	10.383	27.112	2				5075
			176	36428	21.343	48.166	2				5082
			177	10743	23.939	63.02	2				5085
			178	9579	24.804	61.722	2				5094
			179	11793	64.606	40.523	2				5095
			180	13246	16.584	18.026	2				5100
			181	8002	27.544	41.244	2				5105
			182	10296	60.28	40.523	2				5107
			183	28791	41.244	40.812	2				5109
			184	26352	56.098	51.339	2				5113
			185	9832	27.833	60.424	2				5117
			186	15366	22.208	49.176	2				5121
			187	5548	28.554	61.289	2				5124
			188	17436	61.289	11.393	2				5129
			189	10446	46.724	54.512	2				5132
			190	15172	21.343	51.627	2				5139
			191	10736	30.14	67.923	2				5146
			192	10546	49.753	10.527	2				5146
			193	13535	58.694	51.627	2				5146
			194	4681	53.646	7.066	2				5148
			195	13719	25.958	6.922	2				5148
			196	11876	53.935	9.518	2				5149
			197	9557	61.578	7.066	2				5156
			198	19942	53.935	47.734	2				5160
			199	19583	54.944	50.762	2				5165
			200	15589	64.606	44.705	2				5167
			201	17029	41.677	40.09	2				5186
			202	12106	66.914	42.975	2				5187
			203	17162	57.252	40.956	2				5193
			204	8911	62.443	7.066	2				5198
			205	23079	42.542	43.984	2				5203
			206	17790	20.911	55.088	2				5205
			207	23774	18.171	49.608	2				5205
			208	17922	56.675	45.859	2				5210
			209	5233	46.58	55.809	2				5217
			210	12813	9.951	30.428	2				5221
			211	15374	37.927	57.828	2				5233
			212	23170	53.935	49.753	2				5239
			213	6479	56.819	41.677	2				5241
			214	17023	48.022	11.681	2				5248
			215	11579	56.098	10.095	2				5261
			216	13221	48.455	10.96	2				5266
			217	8755	29.275	7.355	2				5275
			218	10801	46.436	54.079	2				5279
			219	13300	70.519	46.58	2				5287
			220	13955	57.396	31.005	2				5289
			221	8151	10.672	29.707	2				5292
			222	16320	57.252	35.764	2				5295
			223	15859	11.969	27.4	2				5300
			224	10983	37.927	57.252	2				5303
			225	9953	33.168	64.895	2				5306
			226	15828	68.933	43.84	2				5313
			227	10982	34.034	67.49	2				5319
			228	11233	38.793	65.616	2				5344
			229	12465	40.956	58.838	2				5351
			230	11979	70.086	46.436	2				5357
			231	19208	55.665	51.627	2				5358
			232	5065	64.75	39.802	2				5369
			233	13473	27.256	42.109	2				5391
			234	14802	17.017	11.969	2				5392
			235	8317	49.032	10.672	2				5393
			236	7985	34.034	8.941	2				5398
			237	8477	22.497	24.083	2				5402
			238	8629	53.358	51.339	2				5415
			239	19805	54.367	13.988	2				5420
			240	20360	47.445	45.426	2				5425
			241	7993	29.707	9.085	2				5435
			242	8479	52.348	4.182	2				5440
			243	11473	20.766	23.939	2				5444
			244	11515	27.256	44.417	2				5444
			245	13676	7.066	52.204	2				5444
			246	12942	43.984	52.06	2				5456
			247	11258	51.916	13.7	2				5456
			248	11230	32.592	68.933	2				5458
			249	6084	13.267	23.218	2				5464
			250	10385	23.506	24.948	2				5468
			251	11033	21.92	23.939	2				5469
			252	10051	56.386	12.546	2				5482
			253	11843	9.662	32.015	2				5491
			254	18065	11.825	33.457	2				5494
			255	13810	55.088	41.1	2				5495
			256	26592	43.984	39.658	2				5495
			257	9568	60.28	29.419	2				5497
			258	7808	55.233	13.988	2				5498
			259	6950	64.462	38.937	2				5500
			260	10676	39.081	58.982	2				5500
			261	9710	9.085	55.088	2				5506
			262	16596	25.381	47.301	2				5509
			263	5015	33.745	7.211	2				5522
			264	8373	55.954	13.556	2				5525
			265	9875	44.994	41.1	2				5532
			266	12881	39.514	59.126	2				5538
			267	12760	29.707	7.643	2				5544
			268	13217	26.246	60.136	2				5546
			269	25181	21.92	51.772	2				5547
			270	10005	30.573	2.596	2				5547
			271	9980	55.377	9.518	2				5548
			272	9298	53.935	5.624	2				5548
			273	12020	29.996	6.922	2				5550
			274	25308	21.055	52.204	2				5556
			275	12458	9.951	54.079	2				5563
			276	9357	49.897	5.913	2				5563
			277	11098	11.248	29.707	2				5569
			278	13488	71.528	46.292	2				5571
			279	13881	16.007	19.613	2				5577
			280	6122	53.935	6.489	2				5583
			281	7839	25.958	60.28	2				5587
			282	15979	33.889	66.481	2				5590
			283	9419	9.662	56.963	2				5593
			284	8634	57.396	48.599	2				5596
			285	9812	27.977	48.455	2				5600
			286	15478	51.339	7.932	2				5608
			287	13401	23.074	60.136	2				5611
			288	30699	13.412	19.324	2				5616
			289	10029	28.554	48.022	2				5619
			290	7174	28.842	47.734	2				5619
			291	5926	53.502	13.844	2				5634
			292	12651	64.174	9.518	2				5637
			293	5105	22.497	64.029	2				5639
			294	15109	30.861	40.812	2				5642
			295	7921	15.863	16.728	2				5645
			296	8191	29.852	8.22	2				5653
			297	9334	71.096	42.254	2				5655
			298	7198	12.979	15.575	2				5661
			299	6859	20.334	61.434	2				5662
			300	12029	32.592	64.606	2				5665
			301	16028	57.973	46.003	2				5687
			302	10506	14.421	11.537	2				5687
			303	7127	58.982	35.908	2				5691
			304	15317	56.819	50.906	2				5691
			305	9055	33.601	9.518	2				5703
			306	10398	42.542	53.935	2				5705
			307	15275	58.694	28.409	2				5711
			308	9821	25.093	24.948	2				5713
			309	9636	13.123	30.428	2				5715
			310	7619	49.897	6.778	2				5715
			311	8683	56.098	45.426	2				5717
			312	13384	19.468	26.39	2				5717
			313	12833	67.779	46.147	2				5725
			314	13042	15.142	28.554	2				5735
			315	6287	47.878	12.979	2				5741
			316	19329	23.362	24.083	2				5751
			317	16178	57.396	32.303	2				5756
			318	6912	59.559	42.83	2				5769
			319	14022	24.083	52.781	2				5780
			320	3926	17.594	13.123	2				5782
			321	10725	6.489	54.223	2				5785
			322	8139	44.273	51.195	2				5788
			323	5963	60.424	30.14	2				5789
			324	4200	46.58	55.233	2				5790
			325	9478	33.889	61.289	2				5794
			326	14954	51.483	14.565	2				5805
			327	33581	18.171	31.582	2				5806
			328	15330	12.691	17.305	2				5811
			329	11237	34.899	52.925	2				5814
			330	7580	6.634	52.637	2				5820
			331	7047	27.977	3.173	2				5824
			332	22489	22.785	58.549	2				5830
			333	11331	61.578	12.979	2				5835
			334	15903	36.774	62.299	2				5850
			335	22221	15.431	19.901	2				5859
			336	5563	57.973	36.053	2				5869
			337	22693	21.632	30.573	2				5870
			338	10696	41.677	56.819	2				5881
			339	5897	20.911	60.713	2				5890
			340	9370	27.544	6.489	2				5891
			341	13820	68.5	44.561	2				5892
			342	23949	51.05	14.854	2				5893
			343	8227	57.973	37.639	2				5894
			344	14408	41.244	45.138	2				5897
			345	11279	24.227	53.502	2				5904
			346	11905	28.121	6.634	2				5911
			347	10485	60.136	31.005	2				5914
			348	10081	24.66	28.265	2				5925
			349	15877	22.497	21.487	2				5925
			350	13146	26.535	28.698	2				5926
			351	5444	29.707	2.307	2				5926
			352	7647	26.535	57.973	2				5935
			353	15723	31.438	4.471	2				5938
			354	11891	17.017	27.833	2				5947
			355	20571	18.747	30.428	2				5948
			356	15836	41.533	57.828	2				5951
			357	22001	54.944	53.214	2				5952
			358	31943	35.332	63.164	2				5953
			359	5938	43.696	50.185	2				5963
			360	12029	10.96	14.709	2				5964
			361	18539	36.053	62.155	2				5968
			362	16347	29.563	6.345	2				5968
			363	12942	11.248	16.296	2				5971
			364	14547	38.36	56.242	2				5983
			365	12908	17.882	24.516	2				5988
			366	5160	14.854	15.863	2				5993
			367	9009	50.618	4.903	2				5997
			368	11056	23.218	25.814	2			6000	6013
			369	7249	34.034	60.713	2				6020
			370	11369	31.294	3.461	2				6021
			371	8574	17.882	30.284	2				6022
			372	16519	21.487	33.024	2				6023
			373	9041	35.62	52.493	2				6031
			374	12954	54.944	52.348	2				6033
			375	10578	21.632	31.87	2				6045
			376	13456	9.662	52.637	2				6048
			377	3581	28.554	10.96	2				6057
			378	5583	69.365	45.715	2				6065
			379	10770	30.717	5.624	2				6067
			380	17110	27.544	4.759	2				6069
			381	10067	8.364	55.233	2				6071
			382	10301	27.688	22.497	2				6071
			383	11209	29.707	23.506	2				6079
			384	6308	16.44	26.967	2				6083
			385	20387	22.497	26.39	2				6084
			386	6558	36.197	66.625	2				6087
			387	8286	41.388	42.254	2				6090
			388	17672	23.65	48.455	2				6091
			389	8621	60.136	32.592	2				6093
			390	11914	30.717	6.345	2				6094
			391	7772	25.525	20.911	2				6097
			392	16278	18.603	32.736	2				6100
			393	10712	43.696	54.223	2				6104
			394	21371	60.424	10.239	2				6104
			395	10086	24.66	43.407	2				6104
			396	12679	42.542	41.388	2				6106
			397	9413	22.641	48.022	2				6106
			398	14941	27.977	5.768	2				6119
			399	8152	59.992	39.658	2				6119
			400	15683	26.102	22.353	2				6122
			401	28537	45.426	46.147	2				6126
			402	12795	38.648	63.741	2				6130
			403	10260	27.544	4.038	2				6133
			404	10806	24.804	56.242	2				6133
			405	29064	55.377	52.493	2				6135
			406	19957	40.667	51.627	2				6136
			407	8808	17.449	29.275	2				6142
			408	7104	16.728	26.679	2				6145
			409	13731	14.133	26.967	2				6149
			410	20756	12.835	16.584	2				6154
			411	4699	25.958	59.27	2				6155
			412	15250	59.992	12.258	2				6160
			413	6489	48.166	12.546	2				6162
			414	15135	41.965	53.502	2				6164
			415	7794	24.083	54.512	2				6172
			416	11069	33.601	61.866	2				6175
			417	12436	24.083	59.559	2				6177
			418	3918	19.036	51.627	2				6184
			419	8467	15.575	16.007	2				6189
			420	5596	41.965	52.204	2				6194
			421	10334	62.443	13.412	2				6216
			422	6126	39.658	55.665	2				6226
			423	6775	60.28	33.745	2				6230
			424	6090	25.669	43.119	2				6236
			425	25922	33.745	63.597	2				6240
			426	14545	56.386	38.937	2				6241
			427	25840	57.396	29.13	2				6246
			428	12083	25.814	44.994	2				6253
			429	14308	27.977	24.516	2				6270
			430	4484	43.84	57.252	2				6273
			431	6513	34.61	61.289	2				6284
			432	12114	37.495	62.876	2				6287
			433	14019	26.967	28.409	2				6287
			434	7717	34.755	62.01	2				6300
			435	9789	26.823	25.958	2				6304
			436	5988	25.381	46.436	2				6308
			437	5287	12.835	24.372	2				6310
			438	13131	34.322	62.587	2				6313
			439	7026	54.656	42.542	2				6316
			440	11068	26.246	25.237	2				6322
			441	14084	10.383	13.556	2				6323
			442	6777	54.944	4.182	2				6329
			443	6677	35.043	54.656	2				6340
			444	6542	24.948	41.533	2				6342
			445	6742	57.252	15.431	2				6347
			446	9175	56.242	3.173	2				6356
			447	6240	56.819	14.133	2				6362
			448	6985	26.246	41.821	2				6364
			449	8933	8.22	24.516	2				6385
											6392
6210 dsRED HDEL--URA3 Ypp1-GFP A 2-1			55 cells								6394
			1	31786	47.734	29.13	2				6394
			2	11526	56.386	23.362	2				6394
			3	23385	20.766	51.05	2				6397
			4	37823	48.455	43.407	2				6400
			5	21530	8.076	29.275	2				6404
			6	16633	20.911	53.935	2				6406
			7	15694	17.017	42.975	2				6406
			8	24356	50.906	46.868	2				6409
			9	12571	6.922	35.764	2				6409
			10	19341	50.329	4.326	2				6410
			11	34759	49.176	43.263	2				6414
			12	27270	65.327	30.717	2				6425
			13	23703	43.984	46.724	2				6425
			14	18729	51.772	7.066	2				6432
			15	20492	42.83	25.814	2				6433
			16	10009	9.085	20.189	2				6439
			17	37668	50.474	52.781	2				6440
			18	5146	17.017	21.632	2				6454
			19	34252	64.75	42.398	2				6457
			20	8302	62.876	55.954	2				6457
			21	23150	39.802	22.497	2				6467
			22	10911	8.508	20.189	2				6469
			23	26738	47.589	33.024	2				6473
			24	7125	13.556	67.635	2				6475
			25	11496	12.258	3.749	2				6477
			26	50098	47.445	46.436	2				6479
			27	16515	18.747	39.802	2				6480
			28	12878	23.506	16.44	2				6482
			29	12046	11.104	33.168	2				6489
			30	12358	6.201	31.87	2				6489
			31	31247	51.05	44.128	2				6498
			32	29082	60.136	42.686	2				6501
			33	26218	63.597	29.852	2				6505
			34	13183	12.979	7.932	2				6510
			35	6316	10.96	17.594	2				6513
			36	24738	39.225	24.66	2				6524
			37	23401	53.069	23.074	2				6525
			38	6616	20.622	20.334	2				6537
			39	9144	25.381	43.84	2				6541
			40	24829	50.906	48.166	2				6542
			41	37110	67.779	44.128	2				6548
			42	9890	7.643	19.901	2				6555
			43	14619	51.339	46.147	2				6557
			44	8248	25.237	31.582	2				6558
			45	7103	15.575	22.208	2				6561
			46	25760	44.994	31.149	2				6562
			47	41140	47.445	50.762	2				6570
			48	13004	50.618	34.034	2				6575
			49	8602	21.199	43.263	2				6577
			50	11711	14.709	6.201	2				6596
			51	5059	12.546	70.086	2				6603
			52	18967	52.204	49.753	2				6609
			53	11461	16.152	30.573	2				6616
			54	15223	52.06	31.726	2				6619
			55	26116	32.303	54.367	2				6627
			56	10596	60.136	52.493	2				6630
			57	23852	51.916	30.14	2				6637
			58	9862	61.866	26.535	2				6639
			59	17047	67.058	29.852	2				6642
			60	29999	48.166	47.445	2				6645
			61	16906	16.873	41.677	2				6649
			62	13349	14.565	24.804	2				6650
			63	6425	15.719	67.202	2				6661
			64	10274	64.606	52.204	2				6663
			65	25605	44.994	30.14	2				6667
			66	18618	40.812	26.39	2				6670
			67	26603	64.895	41.244	2				6671
			68	8342	14.565	4.903	2				6676
			69	12553	16.873	42.254	2				6677
			70	7261	15.719	23.074	2				6678
			71	13319	20.045	43.984	2				6697
			72	27480	70.23	42.975	2				6701
			73	12909	24.372	51.916	2				6706
			74	7365	10.239	16.44	2				6713
			75	26526	47.013	28.698	2				6714
			76	9107	18.171	44.128	2				6730
			77	6119	18.315	19.324	2				6731
			78	24084	51.05	6.634	2				6742
			79	29253	39.369	25.237	2				6757
			80	29481	62.587	38.36	2				6761
			81	19077	50.762	3.317	2				6773
			82	20800	45.57	47.013	2				6775
			83	5082	24.804	32.447	2				6777
			84	20087	41.965	48.166	2				6778
			85	33421	62.732	43.696	2				6782
			86	18848	48.743	29.996	2				6783
			87	34127	59.703	32.015	2				6783
			88	11963	26.679	18.747	2				6787
			89	34040	52.204	29.563	2				6791
			90	36157	45.138	29.707	2				6796
			91	9068	19.757	33.168	2				6798
			92	7649	20.478	43.84	2				6803
			93	17378	55.521	31.582	2				6807
			94	12734	16.296	32.447	2				6820
			95	23744	51.772	31.149	2				6820
			96	46834	50.618	43.696	2				6830
			97	7144	6.489	17.449	2				6831
			98	20674	54.944	28.986	2				6833
			99	25802	51.483	45.138	2				6836
			100	15929	60.713	27.977	2				6838
			101	5904	22.064	25.814	2				6841
			102	13371	53.358	35.764	2				6843
			103	7275	7.066	16.296	2				6844
			104	35213	47.734	49.176	2				6846
			105	11687	11.393	30.717	2				6848
			106	32290	55.233	23.939	2				6848
			107	37704	48.455	52.493	2				6849
			108	10775	21.487	13.123	2				6855
			109	26689	60.713	38.504	2				6856
			110	9260	24.804	33.457	2				6859
			111	18355	22.208	54.512	2				6859
			112	12915	21.487	54.367	2				6861
			113	13751	51.916	2.307	2				6862
			114	15187	18.892	44.273	2				6864
			115	9660	18.171	33.889	2				6881
			116	15071	12.835	20.911	2				6881
			117	6900	10.239	6.057	2				6889
			118	5869	16.584	67.923	2				6889
			119	38794	67.635	40.235	2				6890
			120	13374	13.123	25.381	2				6891
			121	9696	49.176	30.861	2				6892
			122	14477	53.935	34.466	2				6892
			123	18219	5.913	28.554	2				6893
			124	9375	22.064	59.847	2				6893
			125	16167	60.568	52.06	2				6895
			126	10847	15.286	24.083	2				6897
			127	30502	60.424	27.977	2				6900
			128	8316	12.835	70.951	2				6908
			129	25352	45.859	50.329	2				6909
			130	35408	66.625	43.984	2				6912
			131	12553	43.984	23.362	2				6913
			132	16601	61.578	55.954	2				6913
			133	10025	9.085	35.476	2				6920
			134	20682	22.929	17.738	2				6920
			135	28013	41.821	49.176	2				6924
			136	21596	62.876	27.688	2				6929
			137	23764	63.164	28.698	2				6931
			138	27518	32.736	54.8	2				6932
			139	25433	46.147	47.734	2				6934
			140	10686	25.814	57.107	2				6939
			141	5044	3.028	37.639	2				6940
			142	26819	42.109	21.632	2				6940
			143	8157	13.412	66.048	2				6941
			144	21697	70.375	41.244	2				6942
			145	7593	26.967	17.449	2				6944
			146	11070	64.462	54.223	2				6950
			147	7916	9.518	16.007	2				6951
			148	6671	28.842	33.168	2				6954
			149	19997	11.681	23.795	2				6959
			150	20145	54.656	28.842	2				6960
			151	21327	45.57	50.618	2				6961
			152	13446	30.861	53.935	2				6961
			153	26467	50.041	43.263	2				6962
			154	17378	51.339	2.74	2				6967
			155	17234	52.781	22.064	2				6970
			156	25273	44.417	19.036	2				6985
			157	8531	21.343	57.396	2				6987
			158	8857	17.738	24.516	2				6993
			159	14367	20.189	57.107	2				6994
			160	20890	29.275	57.973	2				6995
			161	7505	14.133	71.673	2				6996
			162	16568	59.703	54.367	2				6996
			163	10703	11.248	27.688	2				6996
			164	24762	61.145	43.263	2				7005
			165	16528	49.032	31.438	2				7019
			166	9280	5.624	33.168	2				7022
			167	7200	26.246	42.542	2				7022
			168	14365	67.346	29.275	2				7023
			169	15115	56.963	20.766	2				7025
			170	6934	4.471	36.918	2				7026
			171	30519	56.819	29.852	2				7029
			172	18253	63.453	27.112	2				7035
			173	13863	66.337	25.958	2				7036
			174	9285	64.318	54.656	2				7044
			175	9883	10.672	19.324	2				7047
			176	24400	59.703	39.514	2				7049
			177	11347	9.229	27.544	2				7052
			178	19072	28.554	56.675	2				7056
			179	7960	24.66	40.09	2				7057
			180	7362	20.911	67.058	2				7062
			181	33762	64.462	42.975	2				7062
			182	9318	6.489	18.747	2				7062
			183	7730	11.248	32.303	2				7064
			184	19105	55.088	32.159	2				7071
			185	16944	64.174	51.772	2				7073
			186	23591	68.356	44.128	2				7075
			187	8823	26.39	16.296	2				7078
			188	9794	10.96	31.726	2				7080
			189	8238	19.036	60.568	2				7080
			190	19230	29.563	54.367	2				7090
			191	18224	28.842	55.233	2				7091
			192	14902	54.367	36.629	2				7091
			193	4816	28.265	31.294	2				7093
			194	16325	49.32	52.925	2				7095
			195	9589	5.913	35.043	2				7097
			196	11334	8.508	25.958	2				7102
			197	15182	53.646	7.211	2				7103
			198	10444	21.343	40.667	2				7104
			199	11756	6.345	18.026	2				7104
			200	23074	53.358	20.478	2				7113
			201	5870	1.442	34.034	2				7117
			202	16050	22.641	37.206	2				7118
			203	12712	55.233	5.624	2				7119
			204	8465	48.743	4.903	2				7125
			205	6241	27.688	34.61	2				7127
			206	25106	54.367	23.939	2				7130
			207	11466	65.472	25.669	2				7137
			208	13629	24.516	19.613	2				7140
			209	5148	18.892	19.324	2				7140
			210	19134	59.703	41.677	2				7142
			211	11284	25.814	19.324	2				7144
			212	24541	61.001	24.372	2				7152
			213	25990	43.407	21.343	2				7155
			214	6783	20.045	19.613	2				7167
			215	7447	67.635	28.554	2				7173
			216	21240	42.686	47.157	2				7174
			217	19407	53.358	34.755	2				7178
			218	11008	16.728	29.996	2				7180
			219	5550	20.766	21.199	2				7185
			220	6645	24.516	44.128	2				7194
			221	8171	3.894	37.35	2				7198
			222	20932	63.885	39.225	2				7200
			223	10386	55.377	4.759	2				7216
			224	9283	19.036	30.428	2				7216
			225	11977	23.506	58.117	2				7226
			226	26430	46.292	22.785	2				7228
			227	23056	61.434	38.36	2				7228
			228	19156	54.367	6.634	2				7229
			229	12233	18.747	58.117	2				7235
			230	16356	20.334	52.493	2				7239
			231	12152	59.992	54.944	2				7249
			232	31302	41.533	26.39	2				7251
			233	4033	28.842	32.015	2				7251
			234	16336	59.27	28.265	2				7253
			235	14460	61.145	51.483	2				7257
			236	5616	11.969	21.776	2				7257
			237	15941	48.31	48.31	2				7261
			238	8666	22.208	12.258	2				7261
			239	6454	16.728	68.5	2				7266
			240	13310	64.606	39.946	2				7274
			241	32429	64.318	30.428	2				7275
			242	19563	7.211	22.208	2				7277
			243	11782	33.601	56.963	2				7284
			244	14638	66.048	47.445	2				7285
			245	9678	45.426	3.461	2				7292
			246	13828	22.353	55.665	2				7292
			247	12432	47.013	21.055	2				7311
			248	13704	11.537	23.218	2				7312
			249	10512	66.625	30.284	2				7320
			250	13040	66.625	47.878	2				7326
			251	14063	21.487	36.485	2				7326
			252	10813	24.804	58.117	2				7334
			253	12762	33.024	57.973	2				7335
			254	10797	18.171	11.537	2				7337
			255	7523	20.334	26.967	2				7342
			256	29267	69.221	40.379	2				7350
			257	25007	55.665	30.284	2				7358
			258	21755	49.032	48.166	2				7361
			259	6783	67.058	49.032	2				7361
			260	16421	64.029	26.246	2				7362
			261	10208	51.772	51.339	2				7362
			262	15622	59.847	42.254	2				7365
			263	16094	5.768	26.823	2				7366
			264	5953	18.171	23.795	2				7374
			265	6841	11.104	26.823	2				7376
			266	8521	24.372	53.646	2				7379
			267	11791	10.672	28.698	2				7382
			268	20523	44.994	46.868	2				7382
			269	13922	31.438	58.549	2				7386
			270	36311	41.965	26.246	2				7387
			271	13882	51.195	34.755	2				7392
			272	14083	47.589	44.273	2				7392
			273	12970	52.925	28.842	2				7393
			274	7550	15.575	65.183	2				7394
			275	9341	17.305	29.852	2				7399
			276	16591	67.49	27.544	2				7401
			277	19390	24.227	19.613	2				7402
			278	5415	12.258	25.958	2				7403
			279	8083	18.747	26.535	2				7417
			280	6071	24.083	34.178	2				7422
			281	7648	47.013	6.634	2				7424
			282	14216	55.377	36.485	2				7426
			283	27802	59.126	24.227	2				7432
			284	8980	12.979	3.749	2				7435
			285	7711	25.669	53.214	2				7439
			286	26514	45.138	23.362	2				7442
			287	9391	17.161	40.812	2				7443
			288	6347	33.168	55.377	2				7446
			289	8976	57.107	33.889	2				7447
			290	7446	22.064	24.804	2				7447
			291	7152	26.39	34.755	2				7448
			292	9803	11.681	7.787	2				7454
			293	10403	54.223	2.307	2				7459
			294	5964	25.958	56.098	2				7471
			295	8915	23.218	43.696	2				7478
			296	7064	21.632	10.527	2				7482
			297	13323	20.189	65.76	2				7492
			298	7672	22.353	34.322	2				7493
			299	40032	58.405	24.66	2				7494
			300	12005	6.778	22.929	2				7494
			301	5075	15.575	66.337	2				7497
			302	6844	18.171	25.958	2				7505
			303	6954	25.093	54.079	2				7509
			304	6100	23.362	34.899	2				7514
			305	6340	24.948	15.719	2				7515
			306	22046	47.878	27.833	2				7520
			307	14142	22.929	40.09	2				7523
			308	20742	51.483	49.176	2				7536
			309	4939	13.412	71.384	2				7539
			310	14003	54.944	36.629	2				7547
			311	14432	50.185	47.445	2				7550
			312	8499	20.766	10.239	2				7550
			313	4949	23.218	32.447	2				7551
			314	6843	16.152	58.838	2				7552
			315	17854	59.559	41.244	2				7553
			316	7366	13.556	30.717	2				7554
			317	28128	43.84	22.497	2				7560
			318	7550	18.459	58.694	2				7560
			319	11233	20.189	18.026	2				7576
			320	22261	44.849	23.795	2				7580
			321	16240	53.502	32.736	2				7585
			322	7755	25.093	54.8	2				7593
			323	9287	7.932	16.584	2				7597
			324	12413	64.606	47.301	2				7601
			325	10560	9.662	24.372	2				7601
			326	15790	20.766	17.882	2				7603
			327	5713	16.728	58.694	2				7613
			328	7826	46.003	19.468	2				7619
			329	15506	11.969	24.372	2				7625
			330	8535	23.074	37.927	2				7626
			331	15566	42.83	21.92	2				7644
			332	15610	44.417	51.05	2				7647
			333	21483	57.973	25.237	2				7647
			334	7326	1.154	34.899	2				7648
			335	9879	13.844	64.895	2				7649
			336	4753	17.882	22.785	2				7649
			337	22826	53.935	16.296	2				7649
			338	5494	25.237	34.178	2				7651
			339	13821	27.256	53.79	2				7654
			340	14031	55.954	34.178	2				7663
			341	7493	14.565	29.275	2				7666
			342	11909	26.39	54.223	2				7671
			343	34967	39.802	25.814	2				7672
			344	10731	55.809	35.908	2				7672
			345	8564	54.944	2.884	2				7674
			346	10716	46.147	24.948	2				7675
			347	24796	66.625	40.523	2				7675
			348	9699	56.098	33.745	2				7678
			349	18842	23.362	18.892	2				7683
			350	32402	44.561	24.372	2				7683
			351	8477	63.453	49.32	2				7685
			352	5806	8.076	10.816	2				7687
			353	4605	14.277	21.343	2				7687
			354	5303	22.497	33.889	2				7692
			355	9203	7.211	11.104	2				7698
			356	11865	6.778	29.13	2				7698
			357	11162	11.393	24.804	2				7701
			358	5156	1.875	37.062	2				7706
			359	20962	55.521	19.613	2				7709
			360	13564	54.8	34.322	2				7711
			361	5894	17.449	22.208	2				7717
			362	11527	45.859	23.795	2				7722
			363	14789	47.589	2.452	2				7723
			364	13706	53.214	2.019	2				7730
			365	14370	23.362	54.656	2				7732
			366	4813	17.161	20.622	2				7748
			367	4069	44.849	5.336	2				7749
			368	26287	42.254	50.185	2				7755
			369	9274	13.988	30.428	2				7755
			370	4911	21.632	26.535	2				7762
			371	15632	44.849	26.535	2				7763
			372	16182	62.299	22.064	2				7767
			373	15989	14.133	24.227	2				7768
			374	16711	60.136	24.516	2				7770
			375	7554	10.095	26.102	2				7772
			376	7651	16.584	27.833	2				7775
			377	8381	5.624	34.034	2				7779
			378	7155	65.183	22.785	2				7780
			379	9859	14.565	26.823	2				7780
			380	7793	17.594	65.616	2				7781
			381	17207	51.627	33.745	2				7789
			382	11612	58.405	27.256	2				7792
			383	14775	49.608	5.192	2				7792
			384	5948	8.941	30.717	2				7793
			385	35295	61.578	22.785	2				7794
			386	11688	52.493	35.62	2				7799
			387	8914	52.493	7.355	2				7801
			388	13820	63.308	51.339	2				7808
			389	20229	60.28	31.005	2				7826
			390	8980	22.353	17.594	2				7826
			391	8023	19.468	65.327	2				7827
			392	3374	13.556	7.499	2				7831
			393	8068	20.189	23.218	2				7833
			394	7844	51.483	32.592	2				7834
			395	18180	42.542	50.618	2				7839
			396	7792	25.525	52.637	2				7844
			397	8227	56.963	35.476	2				7845
			398	14210	21.055	61.001	2				7850
			399	12065	21.632	40.09	2				7855
			400	7685	46.724	2.452	2				7868
			401	8386	19.324	68.788	2				7869
			402	13592	26.679	52.925	2				7869
			403	11464	20.622	67.779	2				7871
			404	17678	61.289	23.795	2				7871
			405	25454	57.54	32.159	2				7871
			406	22847	49.32	6.345	2				7873
			407	5893	19.18	23.362	2				7880
			408	6562	6.778	25.525	2				7886
			409	6807	6.634	23.65	2				7893
			410	6961	21.055	64.029	2				7893
			411	9166	10.383	24.66	2				7898
			412	12620	21.343	19.468	2				7916
			413	11155	16.873	67.202	2				7920
			414	25195	59.992	29.563	2				7921
			415	24371	65.327	28.121	2				7923
			416	23097	65.904	44.417	2				7934
			417	6836	8.364	14.565	2				7936
			418	12077	13.412	26.679	2				7938
			419	10271	9.806	14.133	2				7939
			420	14164	52.493	32.736	2				7942
			421	6782	24.66	30.284	2				7943
			422	11830	64.75	24.66	2				7944
			423	11098	24.66	57.252	2				7953
			424	22765	9.374	22.208	2				7957
			425	3047	26.967	30.573	2				7959
			426	21613	56.386	18.892	2				7960
			427	6730	15.431	27.688	2				7960
			428	4527	16.728	24.516	2				7964
			429	5398	25.958	41.388	2				7969
			430	5577	16.152	70.807	2				7972
			431	8823	9.806	12.258	2				7975
			432	4905	48.166	5.768	2				7976
			433	22226	56.098	18.892	2				7978
			434	7261	13.123	1.442	2				7985
			435	4905	23.506	29.419	2				7986
			436	11112	7.787	31.005	2				7987
			437	5947	19.613	37.927	2				7991
			438	19800	55.088	18.603	2				7992
			439	22959	66.625	42.398	2				7993
			440	23099	63.885	46.003	2				7994
			441	16385	53.502	30.717	2				7994
			442	7062	63.164	48.31	2			8000	8001
			443	25598	59.126	26.102	2				8002
			444	5717	3.317	33.889	2				8002
			445	5217	9.806	34.755	2				8004
			446	17689	66.481	45.282	2				8004
			447	26762	46.868	27.544	2				8011
			448	7284	28.986	52.637	2				8020
			449	5587	22.497	31.438	2				8023
			450	6848	20.766	23.362	2				8027
			451	9104	12.546	1.009	2				8034
			452	4237	21.92	50.762	2				8038
			453	13197	53.935	17.882	2				8039
			454	5085	17.161	27.4	2				8042
			455	5094	12.979	68.788	2				8053
			456	9788	19.468	38.937	2				8053
			457	16413	54.656	31.149	2				8059
			458	9043	7.643	15.142	2				8059
			459	6959	20.478	62.155	2				8066
			460	12621	19.468	13.123	2				8068
			461	25844	54.8	21.92	2				8068
			462	4527	57.107	15.863	2				8079
			463	5547	16.44	57.54	2				8081
			464	12379	49.897	2.596	2				8082
			465	14178	25.814	16.873	2				8083
			466	4771	1.875	38.216	2				8084
			467	15167	20.334	18.892	2				8092
			468	10685	6.489	13.123	2				8095
			469	8513	12.546	2.884	2				8097
			470	13455	62.299	25.093	2				8100
			471	8729	57.396	34.61	2				8105
			472	8206	56.386	15.286	2				8105
			473	8692	18.315	27.688	2				8109
			474	6467	17.305	58.405	2				8109
			475	5859	44.128	26.102	2				8113
			476	6322	19.613	28.842	2				8117
			477	4360	24.083	33.457	2				8121
			478	3313	0.577	37.783	2				8128
											8133
6210 dsRED HDEL--URA3 Ypp1-GFP A 3-1			40 cells								8134
			1	6104	36.629	40.379	2				8139
			2	16595	15.431	58.838	2				8139
			3	16781	41.1	6.634	2				8140
			4	9526	19.324	35.764	2				8143
			5	20757	14.277	50.906	2				8145
			6	10520	41.1	16.44	2				8150
			7	11492	25.525	25.381	2				8150
			8	14937	29.996	20.478	2				8151
			9	13707	41.677	18.603	2				8152
			10	11330	29.13	23.939	2				8157
			11	29631	42.109	10.672	2				8158
			12	10104	16.584	57.828	2				8160
			13	9354	70.086	56.386	2				8164
			14	6678	30.284	44.705	2				8164
			15	28430	54.223	40.956	2				8171
			16	18809	17.161	51.05	2				8172
			17	8143	36.918	42.686	2				8176
			18	24610	52.204	58.405	2				8190
			19	6541	18.171	32.015	2				8191
			20	10048	32.592	23.506	2				8192
			21	8092	26.39	24.083	2				8194
			22	17326	55.954	59.992	2				8197
			23	14444	30.573	9.518	2				8200
			24	17585	29.13	22.497	2				8206
			25	12842	55.809	38.216	2				8208
			26	6924	36.341	43.407	2				8212
			27	12236	20.911	29.13	2				8213
			28	10862	32.303	43.407	2				8215
			29	14061	64.75	55.377	2				8215
			30	18711	24.948	10.816	2				8221
			31	9573	28.698	43.552	2				8223
			32	14318	16.296	28.121	2				8225
			33	9727	9.229	63.741	2				8227
			34	11112	55.377	40.235	2				8227
			35	18149	28.986	12.114	2				8228
			36	15584	66.193	47.589	2				8229
			37	8484	20.622	3.317	2				8233
			38	23791	54.512	36.774	2				8237
			39	14567	23.362	11.393	2				8238
			40	16271	26.967	27.688	2				8238
			41	11606	21.487	7.787	2				8242
			42	14611	55.521	37.35	2				8244
			43	7675	18.171	14.421	2				8247
			44	22152	13.844	51.483	2				8248
			45	17302	29.707	44.561	2				8250
			46	14457	9.662	60.28	2				8252
			47	11753	33.024	5.192	2				8257
			48	8486	62.155	57.828	2				8259
			49	23059	13.556	52.637	2				8265
			50	14228	34.322	5.913	2				8266
			51	7335	37.062	41.821	2				8269
			52	14741	19.036	31.005	2				8272
			53	25984	13.844	13.7	2				8277
			54	9243	26.535	8.941	2				8278
			55	15438	55.665	37.639	2				8283
			56	10625	40.235	64.318	2				8284
			57	13543	31.87	24.083	2				8286
			58	11864	16.44	50.618	2				8291
			59	15697	51.772	39.369	2				8298
			60	12958	19.901	35.764	2				8302
			61	22986	13.556	52.06	2				8303
			62	22589	29.852	41.1	2				8305
			63	4371	22.353	34.466	2				8306
			64	7292	18.171	4.903	2				8306
			65	8524	32.88	42.686	2				8306
			66	9311	32.736	42.109	2				8309
			67	9022	65.904	59.415	2				8309
			68	15767	39.225	9.518	2				8312
			69	10932	14.565	16.007	2				8315
			70	20635	17.882	15.575	2				8316
			71	12900	30.428	40.956	2				8317
			72	24924	40.09	10.527	2				8322
			73	25280	52.637	40.812	2				8323
			74	6097	17.738	32.88	2				8330
			75	11396	34.755	43.984	2				8331
			76	19466	33.024	44.561	2				8340
			77	8504	22.208	22.208	2				8342
			78	10170	16.44	11.681	2				8359
			79	9103	14.565	35.043	2				8362
			80	10620	44.705	59.415	2				8363
			81	20857	15.863	54.8	2				8368
			82	4427	20.622	35.764	2				8372
			83	13615	16.873	27.112	2				8373
			84	19622	17.882	53.935	2				8375
			85	8793	20.766	26.967	2				8377
			86	11503	31.87	41.388	2				8377
			87	10110	26.535	9.662	2				8380
			88	15725	22.641	5.336	2				8380
			89	20346	51.772	39.658	2				8380
			90	7494	19.18	7.211	2				8381
			91	6627	44.994	15.863	2				8384
			92	5497	67.635	47.157	2				8385
			93	8723	30.717	10.527	2				8386
			94	18585	40.667	62.443	2				8389
			95	18369	61.434	34.034	2				8390
			96	10723	30.14	25.525	2				8390
			97	18013	68.211	56.386	2				8396
			98	9658	33.745	43.84	2				8411
			99	7649	21.487	10.816	2				8418
			100	14172	18.892	9.518	2				8428
			101	11403	65.76	55.377	2				8432
			102	15729	41.1	17.449	2				8433
			103	5711	21.487	35.332	2				8443
			104	10366	21.92	7.499	2				8444
			105	11988	32.015	20.189	2				8451
			106	15668	40.379	6.778	2				8451
			107	8242	32.303	42.254	2				8453
			108	18309	5.913	61.722	2				8454
			109	19955	17.161	10.672	2				8459
			110	13565	37.062	17.305	2				8462
			111	18389	10.383	62.443	2				8465
			112	17452	31.149	41.1	2				8466
			113	18836	54.223	61.001	2				8467
			114	5369	30.284	11.393	2				8468
			115	12880	42.686	7.211	2				8469
			116	16872	28.265	3.173	2				8475
			117	9870	36.629	4.038	2				8477
			118	21671	55.377	36.485	2				8477
			119	18388	63.885	31.005	2				8479
			120	24361	54.944	57.252	2				8480
			121	12306	27.977	7.932	2				8483
			122	17763	52.637	57.684	2				8484
			123	10938	65.039	32.736	2				8484
			124	6830	47.301	59.847	2				8485
			125	16013	66.193	42.686	2				8486
			126	14938	33.457	44.705	2				8486
			127	11621	33.601	2.307	2				8489
			128	12086	16.584	16.44	2				8493
			129	12694	43.407	8.941	2				8495
			130	14256	40.235	63.308	2				8499
			131	7994	27.833	23.65	2				8504
			132	15641	53.502	60.857	2				8511
			133	10817	47.589	61.434	2				8513
			134	19638	65.616	42.83	2				8521
			135	18927	55.809	58.117	2				8523
			136	18732	14.565	12.402	2				8524
			137	7768	35.043	10.96	2				8526
			138	5593	37.35	45.859	2				8531
			139	14980	4.038	60.28	2				8531
			140	6505	35.332	6.489	2				8531
			141	9313	33.313	9.662	2				8535
			142	6145	22.497	33.889	2				8537
			143	8605	43.552	60.857	2				8539
			144	13957	67.779	56.242	2				8543
			145	8190	13.7	32.159	2				8545
			146	6893	46.292	59.27	2				8553
			147	6432	30.14	24.948	2				8556
			148	7492	36.053	2.452	2				8564
			149	14126	34.178	45.426	2				8567
			150	13471	22.929	6.922	2				8567
			151	8340	33.889	7.066	2				8569
			152	12774	43.552	65.039	2				8574
			153	6475	20.334	30.284	2				8589
			154	15635	13.412	56.242	2				8591
			155	13713	69.221	56.53	2				8591
			156	14676	16.873	30.428	2				8597
			157	14825	14.998	50.618	2				8602
			158	13557	29.707	26.39	2				8605
			159	15033	6.201	62.732	2				8607
			160	9321	35.764	2.307	2				8610
			161	6570	18.747	25.814	2				8618
			162	7005	42.686	59.992	2				8621
			163	16064	54.944	33.457	2				8621
			164	15882	13.123	57.107	2				8625
			165	14825	16.296	28.842	2				8628
			166	9201	41.244	65.616	2				8629
			167	26353	53.069	60.713	2				8630
			168	8105	17.738	34.322	2				8631
			169	14778	17.594	31.149	2				8634
			170	8323	42.83	15.142	2				8640
			171	8650	34.322	1.875	2				8642
			172	11477	44.273	63.308	2				8650
			173	12465	64.606	45.715	2				8651
			174	10848	35.476	5.768	2				8654
			175	11560	68.356	53.069	2				8656
			176	21031	16.296	29.275	2				8663
			177	15190	17.882	26.39	2				8663
			178	7266	18.315	35.043	2				8666
			179	11029	29.419	7.932	2				8678
			180	16680	26.102	6.057	2				8680
			181	32554	24.516	7.211	2				8683
			182	11113	13.988	13.123	2				8687
			183	13969	42.254	65.616	2				8687
			184	7709	41.533	57.252	2				8688
			185	18829	7.643	59.847	2				8689
			186	9112	62.876	56.386	2				8691
			187	27496	67.635	53.502	2				8692
			188	18927	25.958	4.471	2				8699
			189	10514	33.168	48.166	2				8701
			190	16994	52.204	37.927	2				8702
			191	19382	43.263	9.518	2				8706
			192	12666	66.481	58.405	2				8715
			193	13014	66.769	55.088	2				8719
			194	14983	29.13	27.112	2				8723
			195	6184	36.629	5.047	2				8729
			196	12905	34.61	46.292	2				8734
			197	14354	3.461	58.982	2				8735
			198	12131	17.017	54.656	2				8737
			199	16586	10.239	61.001	2				8739
			200	14262	33.601	5.624	2				8740
			201	8480	47.734	60.857	2				8755
			202	14124	41.388	62.01	2				8756
			203	16903	29.563	23.506	2				8761
			204	16726	44.705	8.797	2				8764
			205	10309	64.029	35.043	2				8765
			206	12912	8.364	59.847	2				8768
			207	4686	22.353	33.024	2				8769
			208	16193	28.121	12.114	2				8776
			209	10901	32.88	3.028	2				8780
			210	17739	14.277	58.549	2				8789
			211	6676	17.594	51.627	2				8790
			212	8688	43.84	62.443	2				8790
			213	11664	69.365	52.925	2				8793
			214	9349	30.284	8.941	2				8797
			215	12495	43.552	62.155	2				8806
			216	17175	15.863	55.665	2				8808
			217	6406	20.766	31.294	2				8808
			218	7424	33.168	21.776	2				8809
			219	12913	25.525	9.662	2				8817
			220	13026	20.045	26.39	2				8821
			221	13881	30.861	24.227	2				8823
			222	21970	63.308	35.187	2				8823
			223	24393	62.876	30.861	2				8825
			224	18695	26.679	3.461	2				8836
			225	6713	8.22	63.885	2				8838
			226	7722	34.466	39.802	2				8838
			227	6119	35.908	10.672	2				8844
			228	8924	56.242	59.126	2				8846
			229	15234	62.299	57.252	2				8848
			230	5522	70.086	52.925	2				8848
			231	8213	32.736	41.244	2				8852
			232	16695	55.665	39.369	2				8854
			233	12332	45.57	59.27	2				8857
			234	18526	37.783	19.468	2				8857
			235	7382	64.462	60.136	2				8870
			236	18356	43.263	7.355	2				8882
			237	6890	36.918	9.085	2				8890
			238	25950	7.211	63.597	2				8892
			239	5661	21.487	19.468	2				8899
			240	14576	22.353	20.334	2				8903
			241	7251	29.707	4.038	2				8904
			242	14357	25.814	26.823	2				8911
			243	11392	66.769	56.963	2				8914
			244	10696	40.667	18.603	2				8915
			245	16321	17.594	10.239	2				8919
			246	12444	18.459	22.641	2				8924
			247	6960	63.597	60.136	2				8927
			248	10611	31.149	44.561	2				8933
			249	12580	31.438	6.201	2				8933
			250	14747	43.696	8.22	2				8934
			251	9541	39.946	57.684	2				8935
			252	11709	18.026	55.665	2				8941
			253	15344	30.428	46.292	2				8942
			254	20300	26.535	10.672	2				8942
			255	8233	64.606	43.984	2				8944
			256	16684	6.634	58.117	2				8945
			257	11980	37.783	16.44	2				8947
			258	11525	31.149	38.072	2				8963
			259	19198	5.768	57.54	2				8969
			260	10765	19.324	19.613	2				8973
			261	21537	54.223	34.61	2				8976
			262	11851	36.918	18.603	2				8979
			263	7613	46.58	6.057	2				8980
			264	9540	18.747	55.233	2				8980
			265	12043	63.02	48.887	2				8983
			266	5639	42.83	18.747	2				8987
			267	9898	31.726	9.085	2				8990
			268	15066	57.396	34.034	2				8997
			269	16609	53.502	35.764	2				9000
			270	13619	45.282	62.299	2				9002
			271	4515	20.911	12.691	2				9008
			272	12316	39.802	60.568	2				9009
			273	4850	33.168	8.941	2				9011
			274	10259	51.772	36.485	2				9017
			275	24271	13.7	55.809	2				9022
			276	14781	63.453	48.743	2				9024
			277	14758	26.535	6.634	2				9041
			278	7779	23.795	2.74	2				9043
			279	13579	17.449	56.963	2				9054
			280	11845	54.223	35.476	2				9055
			281	40795	21.776	5.047	2				9055
			282	23244	67.058	54.079	2				9055
			283	4795	32.88	20.766	2				9060
			284	12227	4.182	57.54	2				9061
			285	8846	31.438	20.045	2				9062
			286	10430	39.369	7.932	2				9063
			287	11500	39.225	19.757	2				9067
			288	8769	31.582	48.166	2				9068
			289	10571	15.863	35.332	2				9068
			290	8848	63.741	55.665	2				9068
			291	22820	56.242	33.168	2				9077
			292	8947	9.085	59.992	2				9083
			293	8691	55.521	34.466	2				9089
			294	5435	46.147	62.01	2				9096
			295	8453	17.305	36.053	2				9097
			296	8756	30.284	23.074	2				9100
			297	8687	38.504	16.296	2				9102
			298	11788	22.929	3.461	2				9103
			299	8776	31.294	40.379	2				9104
			300	7448	42.542	57.973	2				9107
			301	8761	29.996	39.225	2				9108
			302	25527	51.772	35.187	2				9111
			303	9430	13.988	34.466	2				9112
			304	9024	62.299	58.838	2				9117
			305	6848	67.923	43.984	2				9121
			306	6057	39.802	6.345	2				9129
			307	18493	43.552	5.047	2				9131
			308	19475	45.282	8.653	2				9136
			309	10287	45.859	4.903	2				9136
			310	17438	27.4	7.066	2				9141
			311	6216	17.738	13.123	2				9144
			312	5491	32.447	40.09	2				9147
			313	6575	63.02	59.559	2				9149
			314	8927	64.75	34.178	2				9156
			315	17483	6.634	60.424	2				9165
			316	11099	44.273	4.615	2				9166
			317	7944	36.485	46.436	2				9170
			318	10874	40.956	61.289	2				9170
			319	5665	33.745	46.868	2				9171
			320	7780	16.44	33.024	2				9173
			321	9156	30.428	7.787	2				9175
			322	9892	39.658	5.768	2				9179
			323	9648	61.145	33.024	2				9180
			324	8244	35.908	45.138	2				9181
			325	4280	28.698	42.398	2				9183
			326	12623	27.112	8.364	2				9188
			327	18981	45.57	7.499	2				9198
			328	6473	24.372	4.038	2				9201
			329	7969	67.923	46.003	2				9203
			330	12789	43.696	60.136	2				9206
			331	6406	25.958	5.047	2				9209
			332	10435	45.138	17.738	2				9209
			333	9251	61.001	47.157	2				9210
			334	9857	5.768	58.838	2				9213
			335	26831	61.434	32.159	2				9215
			336	34230	28.842	6.345	2				9215
			337	13521	60.28	28.698	2				9221
			338	9843	62.155	46.003	2				9222
			339	7442	42.254	58.549	2				9223
			340	14370	66.337	53.646	2				9225
			341	11581	23.074	4.182	2				9227
			342	13445	6.922	59.415	2				9228
			343	26453	59.126	30.428	2				9233
			344	11362	40.667	59.847	2				9243
			345	6469	35.476	9.085	2				9244
			346	11206	25.237	8.076	2				9251
			347	5500	57.828	34.899	2				9255
			348	8857	35.043	44.705	2				9260
			349	6133	65.472	53.646	2				9264
			350	5444	32.88	39.081	2				9270
			351	5167	15.286	31.582	2				9272
			352	7603	24.372	3.028	2				9274
			353	15951	62.299	29.707	2				9274
											9278
6210 dsRED HDEL--URA3 Ypp1-GFP A 4-1			44 cells								9280
			1	6524	31.294	33.601	2				9283
			2	18523	53.214	55.088	2				9285
			3	6230	52.637	9.951	2				9287
			4	30599	58.694	46.436	2				9288
			5	25980	52.348	50.618	2				9289
			6	37503	46.003	52.06	2				9295
			7	4639	39.658	41.1	2				9298
			8	5637	45.57	56.963	2				9308
			9	13993	35.908	50.329	2				9310
			10	10623	20.189	33.457	2				9311
			11	11833	14.854	37.206	2				9313
			12	21186	53.935	54.656	2				9314
			13	34054	51.339	54.512	2				9318
			14	21913	52.06	54.944	2				9319
			15	10767	6.778	22.785	2				9321
			16	24243	47.301	49.753	2				9322
			17	11425	11.969	30.14	2				9325
			18	10305	37.783	36.629	2				9326
			19	8306	20.911	8.22	2				9334
			20	8363	15.286	28.554	2				9339
			21	9975	23.218	8.076	2				9341
			22	19660	11.825	9.374	2				9344
			23	7960	53.358	13.988	2				9344
			24	14163	32.592	52.637	2				9349
			25	11988	46.58	23.074	2				9354
			26	9188	46.868	14.277	2				9356
			27	24034	37.639	52.637	2				9357
			28	14598	38.937	48.743	2				9357
			29	9111	41.244	7.355	2				9364
			30	12487	4.759	22.929	2				9366
			31	5751	55.233	11.681	2				9370
			32	27092	54.512	53.79	2				9370
			33	15245	57.396	22.641	2				9375
			34	18184	13.988	36.341	2				9385
			35	25510	31.582	49.32	2				9391
			36	7893	19.757	33.889	2				9395
			37	7036	24.227	6.489	2				9396
			38	28030	58.405	50.329	2				9399
			39	27576	53.069	21.776	2				9401
			40	14889	43.984	46.003	2				9402
			41	17437	50.618	52.493	2				9409
			42	25433	51.627	50.762	2				9413
			43	8164	39.081	36.918	2				9413
			44	14070	37.783	48.455	2				9415
			45	6094	40.235	40.379	2				9419
			46	13743	18.171	35.62	2				9423
			47	8284	52.06	13.7	2				9428
			48	9356	42.109	60.713	2				9430
			49	7023	31.438	31.149	2				9434
			50	10628	24.083	6.922	2				9439
			51	30346	35.187	49.176	2				9442
			52	7426	48.599	15.719	2				9444
			53	5926	46.292	56.242	2				9446
			54	7093	7.643	53.646	2				9449
			55	13196	14.421	36.774	2				9451
			56	17303	53.358	20.334	2				9464
			57	16540	11.969	31.294	2				9467
			58	13046	46.147	53.646	2				9471
			59	37438	55.665	47.157	2				9472
			60	7387	39.514	37.35	2				9472
			61	7775	5.624	18.026	2				9472
			62	7552	28.265	34.755	2				9473
			63	9180	54.656	23.939	2				9477
			64	9270	35.764	36.341	2				9478
			65	11673	49.032	24.66	2				9479
			66	8100	47.445	15.142	2				9485
			67	5952	7.932	53.358	2				9489
			68	14867	39.802	49.753	2				9497
			69	29703	29.852	44.849	2				9499
			70	18830	57.54	22.064	2				9510
			71	18394	32.88	48.455	2				9510
			72	9002	44.417	41.388	2				9511
			73	21836	34.61	48.599	2				9511
			74	6409	49.608	11.537	2				9520
			75	10022	70.086	22.929	2				9526
			76	8790	39.658	49.32	2				9528
			77	9692	20.911	4.471	2				9540
			78	16077	56.242	46.58	2				9541
			79	9718	19.324	29.852	2				9542
			80	9846	39.802	52.348	2				9544
			81	12573	38.937	52.493	2				9545
			82	8002	54.656	10.96	2				9548
			83	7675	40.235	50.329	2				9557
			84	36440	58.982	50.041	2				9558
			85	13423	48.455	25.093	2				9563
			86	13890	47.301	24.948	2				9568
			87	24221	31.438	51.772	2				9572
			88	13003	39.081	43.984	2				9573
			89	17860	46.292	52.781	2				9578
			90	6323	49.32	11.393	2				9579
			91	11224	23.506	4.903	2				9579
			92	25726	29.13	46.436	2				9580
			93	12148	16.728	31.149	2				9582
			94	18026	55.665	23.939	2				9582
			95	22876	34.178	48.455	2				9584
			96	13178	55.088	29.852	2				9589
			97	14457	49.464	20.622	2				9594
			98	6849	52.637	13.988	2				9595
			99	8963	41.677	43.263	2				9597
			100	10610	45.138	42.109	2				9607
			101	14072	56.53	18.892	2				9615
			102	11801	43.263	56.963	2				9616
			103	8806	38.648	54.223	2				9619
			104	11743	41.821	47.878	2				9621
			105	7185	38.072	41.821	2				9626
			106	10768	41.1	8.797	2				9626
			107	6637	47.734	11.681	2				9629
			108	6996	47.013	12.691	2				9636
			109	7432	36.197	37.495	2				9641
			110	18112	13.844	34.322	2				9643
			111	7497	8.22	25.669	2				9644
			112	10428	15.142	7.643	2				9648
			113	13516	30.14	30.428	2				9649
			114	14330	13.988	28.409	2				9653
			115	11647	16.728	30.428	2				9654
			116	10517	27.4	32.88	2				9658
			117	15904	43.263	45.57	2				9660
			118	11385	5.192	25.814	2				9664
			119	6891	20.189	4.903	2				9678
			120	7075	12.691	28.842	2				9689
			121	3852	0.865	49.176	2				9692
			122	12680	7.787	27.977	2				9692
			123	9594	39.658	47.734	2				9694
			124	13454	35.62	40.09	2				9696
			125	5968	9.229	23.074	2				9696
			126	20375	34.755	52.06	2				9699
			127	7936	27.977	31.438	2				9701
			128	15472	37.206	48.743	2				9702
			129	12452	14.277	9.518	2				9703
			130	14702	41.677	47.301	2				9707
			131	9325	7.932	25.669	2				9710
			132	10619	43.84	53.214	2				9718
			133	13056	17.594	30.573	2				9727
			134	12134	10.383	34.178	2				9727
			135	14424	51.339	30.717	2				9736
			136	9942	39.081	52.781	2				9746
			137	11498	54.656	32.015	2				9748
			138	15700	36.341	52.06	2				9749
			139	23821	36.918	44.561	2				9755
			140	9931	41.533	10.672	2				9756
			141	30377	29.275	45.715	2				9757
			142	32507	46.292	50.762	2				9762
			143	18017	13.556	33.024	2				9763
			144	13134	33.457	27.4	2				9768
			145	13894	39.225	47.878	2				9768
			146	10806	50.329	51.916	2				9769
			147	5440	19.324	5.913	2				9769
			148	7663	45.426	42.542	2				9773
			149	7274	22.064	4.182	2				9775
			150	21554	29.996	28.409	2				9778
			151	9062	51.339	10.816	2				9786
			152	15988	7.499	22.208	2				9788
			153	18991	42.109	44.561	2				9788
			154	26227	48.022	53.935	2				9789
			155	6439	41.677	42.83	2				9789
			156	6404	8.508	51.772	2				9794
			157	12221	67.923	22.497	2				9794
			158	12418	44.417	46.58	2				9795
			159	5344	6.489	24.804	2				9803
			160	19201	59.992	48.599	2				9805
			161	16802	53.935	51.483	2				9812
			162	10627	4.182	53.358	2				9812
			163	10374	35.908	37.927	2				9814
			164	14013	52.348	29.275	2				9815
			165	20052	9.951	35.187	2				9818
			166	5139	50.185	11.825	2				9821
			167	9869	71.096	21.343	2				9825
			168	9396	39.658	8.364	2				9832
			169	8250	9.229	25.381	2				9842
			170	9818	39.946	4.615	2				9843
			171	10176	34.899	35.764	2				9843
			172	7337	51.195	11.681	2				9846
			173	9891	36.918	36.918	2				9846
			174	12931	44.417	46.868	2				9847
			175	9102	40.09	50.906	2				9847
			176	3671	39.081	41.244	2				9849
			177	8870	44.417	47.445	2				9857
			178	16306	10.672	33.889	2				9859
			179	33437	29.707	45.138	2				9860
			180	6457	12.402	37.062	2				9861
			181	6791	3.749	52.06	2				9862
			182	20671	12.691	6.201	2				9864
			183	10732	42.83	60.136	2				9869
			184	13379	3.173	19.613	2				9870
			185	13311	12.979	6.057	2				9875
			186	13157	53.358	22.929	2				9878
			187	22186	11.825	6.634	2				9879
			188	12692	6.634	49.897	2				9882
			189	7402	2.884	55.088	2				9883
			190	8291	41.821	9.806	2				9883
			191	14119	50.906	51.339	2				9890
			192	9395	41.1	11.248	2				9891
			193	12973	50.041	51.05	2				9892
			194	8066	7.355	18.747	2				9898
			195	11915	38.648	53.069	2				9898
			196	14453	32.447	47.589	2				9899
			197	14328	40.235	11.104	2				9906
			198	12457	45.426	21.199	2				9914
			199	11224	29.419	30.428	2				9919
			200	7671	38.648	35.764	2				9920
			201	5971	50.618	14.709	2				9925
			202	11049	14.998	8.364	2				9931
			203	16174	49.032	49.753	2				9932
			204	6920	2.74	52.493	2				9934
			205	11994	42.83	49.032	2				9938
			206	9289	42.686	55.954	2				9942
			207	17582	49.32	21.199	2				9953
			208	13930	35.043	51.627	2				9961
			209	3922	46.724	55.377	2				9961
			210	7920	38.072	35.332	2				9962
			211	10814	44.849	52.925	2				9966
			212	13487	16.44	31.726	2				9967
			213	12138	12.402	33.745	2				9969
			214	8809	39.369	7.932	2				9972
			215	15889	40.379	45.426	2				9973
			216	16773	49.753	50.329	2				9975
			217	7666	19.901	30.14	2				9977
			218	3743	31.582	32.736	2				9977
			219	19086	15.575	37.495	2				9980
			220	10758	4.182	51.05	2				9981
			221	8764	49.176	23.939	2			10000	10005
			222	11718	6.057	23.218	2				10009
			223	4223	37.639	41.388	2				10009
			224	15839	48.31	22.208	2				10018
			225	9415	42.398	48.887	2				10022
			226	5993	16.44	28.698	2				10022
			227	6022	20.334	30.717	2				10025
			228	9626	23.65	7.787	2				10025
			229	10805	5.192	54.079	2				10029
			230	11397	7.643	25.237	2				10029
			231	18220	3.894	23.65	2				10031
			232	8237	38.648	10.527	2				10039
			233	5289	8.364	51.05	2				10040
			234	11950	2.452	27.4	2				10041
			235	17080	51.05	20.045	2				10048
			236	5691	6.489	25.381	2				10049
			237	5563	55.088	12.979	2				10051
			238	8485	36.053	49.176	2				10055
			239	5456	57.396	19.324	2				10057
			240	7975	39.802	58.838	2				10062
			241	11145	55.088	31.582	2				10066
			242	7978	52.637	32.447	2				10066
			243	9621	49.464	15.431	2				10067
			244	16561	3.894	22.208	2				10071
			245	18165	31.294	50.185	2				10077
			246	14661	48.31	49.32	2				10079
			247	9812	43.119	44.705	2				10081
			248	7374	31.87	44.128	2				10082
			249	9961	16.728	33.313	2				10086
			250	17341	54.367	29.275	2				10092
			251	14595	67.346	21.632	2				10093
			252	3461	37.062	41.388	2				10095
			253	3365	24.083	5.624	2				10102
			254	9763	70.951	20.478	2				10103
			255	4224	2.74	54.367	2				10104
			256	7251	16.296	28.121	2				10110
			257	9689	7.066	25.814	2				10114
			258	5811	39.802	35.187	2				10124
			259	9227	35.62	38.937	2				10128
			260	9842	55.665	48.455	2				10128
			261	9444	14.709	6.778	2				10139
			262	6650	7.932	23.218	2				10149
			263	6189	20.478	2.163	2				10151
			264	9544	44.994	44.128	2				10153
			265	5129	40.812	60.568	2				10160
			266	13900	37.927	5.047	2				10163
			267	5113	16.873	3.173	2				10170
			268	8259	22.064	8.364	2				10173
			269	7698	46.292	21.632	2				10174
			270	21528	49.753	52.925	2				10175
			271	7755	11.681	33.601	2				10176
			272	18388	31.294	48.31	2				10179
			273	6033	27.256	30.861	2				10183
			274	9898	52.637	21.92	2				10189
			275	11298	40.667	8.508	2				10190
			276	8451	6.345	18.171	2				10193
			277	13775	55.665	19.036	2				10208
			278	6480	38.36	34.755	2				10210
			279	5239	8.508	52.348	2				10220
			280	24458	30.14	48.31	2				10226
			281	11984	17.882	36.485	2				10229
			282	4510	36.053	39.514	2				10248
			283	12970	14.421	6.489	2				10250
			284	6300	50.618	8.941	2				10252
			285	5495	43.696	6.057	2				10253
			286	10220	51.05	23.362	2				10256
			287	8531	51.916	55.665	2				10259
			288	7334	3.173	27.256	2				10260
			289	16303	48.31	19.324	2				10264
			290	8368	33.889	28.121	2				10270
			291	6106	2.019	24.66	2				10271
			292	9409	4.759	27.112	2				10272
			293	7025	26.535	28.265	2				10274
			294	7403	49.032	10.816	2				10274
			295	8020	1.875	26.39	2				10287
			296	8372	67.202	15.863	2				10296
			297	6246	55.088	14.277	2				10296
			298	9147	3.749	54.8	2				10297
			299	14981	50.329	23.218	2				10301
			300	17428	32.736	47.157	2				10305
			301	14384	4.759	26.535	2				10309
			302	7723	35.476	34.61	2				10309
			303	9326	44.128	57.396	2				10319
			304	13648	4.471	28.409	2				10322
			305	14668	2.163	24.083	2				10322
			306	6270	68.5	19.18	2				10329
			307	5124	38.937	49.753	2				10330
			308	6177	46.868	9.229	2				10334
			309	5186	43.263	58.261	2				10338
			310	16810	56.963	50.329	2				10340
			311	6154	67.202	21.199	2				10342
			312	6893	17.594	27.833	2				10348
			313	7748	51.483	12.835	2				10364
			314	27048	53.358	52.204	2				10365
			315	8680	34.899	34.178	2				10366
			316	5881	17.161	32.88	2				10368
			317	7514	41.965	56.963	2				10374
			318	11936	41.965	53.79	2				10375
			319	7649	34.178	35.908	2				10376
			320	10272	15.575	32.736	2				10377
			321	14659	66.481	16.873	2				10385
			322	26947	48.887	48.599	2				10386
			323	13934	52.925	56.098	2				10391
			324	6796	49.464	22.929	2				10392
			325	8247	43.263	54.223	2				10398
			326	11076	50.041	19.036	2				10403
			327	8176	69.654	19.324	2				10409
			328	7090	40.379	60.136	2				10413
			329	11206	39.946	57.828	2				10421
			330	3158	2.163	49.032	2				10425
			331	13211	42.975	41.388	2				10426
			332	8150	41.388	55.521	2				10428
			333	18634	49.464	22.208	2				10428
			334	5420	53.502	15.142	2				10430
			335	6067	38.937	50.618	2				10430
			336	11479	40.379	53.935	2				10435
			337	5532	7.499	50.185	2				10435
			338	10833	55.809	49.608	2				10438
			339	11769	13.412	4.182	2				10443
			340	11979	4.471	27.544	2				10444
			341	13203	16.152	5.336	2				10444
			342	8610	16.584	37.495	2				10446
			343	10496	39.225	8.797	2				10469
			344	8384	42.83	5.913	2				10484
			345	8411	6.201	54.079	2				10485
			346	4755	19.324	28.842	2				10494
			347	7494	49.897	8.076	2				10496
			348	14988	41.677	46.147	2				10498
			349	5569	17.738	29.707	2				10499
			350	14671	48.31	10.239	2				10501
			351	13133	50.762	49.176	2				10506
			352	9117	5.48	26.535	2				10507
			353	6525	4.759	29.275	2				10511
			354	8158	29.275	35.043	2				10511
			355	13065	39.225	4.615	2				10512
			356	19332	50.041	48.743	2				10514
			357	10511	25.958	28.986	2				10517
			358	7140	30.717	27.256	2				10517
			359	4894	49.464	8.653	2				10520
			360	9165	52.06	22.785	2				10533
			361	4573	28.986	29.707	2				10540
			362	8459	20.622	3.317	2				10542
			363	7869	54.223	17.738	2				10546
			364	12327	13.844	2.884	2				10548
			365	4649	51.05	9.662	2				10555
			366	6913	57.54	20.478	2				10556
			367	7342	6.922	26.39	2				10560
			368	5468	40.956	52.348	2				10560
			369	5402	31.726	27.4	2				10565
			370	24989	54.079	31.726	2				10566
			371	5146	3.173	21.199	2				10568
			372	14802	5.624	22.208	2				10571
			373	5313	46.003	7.355	2				10572
			374	10542	31.149	27.112	2				10575
			375	6313	50.185	8.653	2				10577
			376	14662	47.589	21.487	2				10578
			377	3957	19.757	1.298	2				10580
			378	9967	2.452	56.098	2				10593
			379	21650	29.419	47.734	2				10596
			380	7095	19.036	27.544	2				10596
			381	6409	44.128	9.374	2				10597
			382	7392	36.774	35.476	2				10610
			383	16421	36.197	45.859	2				10611
			384	7654	40.235	38.793	2				10613
			385	10870	51.339	31.438	2				10614
			386	16774	68.5	16.007	2				10619
			387	4551	46.003	8.508	2				10619
			388	3843	8.22	20.189	2				10620
			389	5107	52.06	15.719	2				10622
			390	4238	1.586	54.8	2				10623
			391	11410	42.398	7.355	2				10624
			392	4001	3.461	54.223	2				10625
			393	6045	43.407	7.499	2				10627
			394	6670	39.225	34.322	2				10628
			395	7277	44.561	6.634	2				10628
			396	19701	69.077	17.017	2				10637
			397	5132	43.119	58.982	2				10645
			398	7447	44.561	8.22	2				10647
			399	8553	4.903	24.083	2				10648
			400	6661	51.195	9.085	2				10653
			401	6164	43.984	5.336	2				10656
			402	18970	50.329	46.868	2				10657
			403	6236	56.963	16.44	2				10658
			404	7097	50.329	8.076	2				10658
			405	3288	0.577	51.627	2				10666
			406	8469	17.594	4.615	2				10676
			407	9847	46.868	20.622	2				10685
			408	13328	52.348	31.438	2				10686
			409	4341	9.951	23.506	2				10686
			410	6909	33.313	29.563	2				10687
			411	6394	57.54	46.147	2				10695
			412	4550	51.483	15.142	2				10696
			413	5790	17.882	1.298	2				10696
			414	8687	68.788	17.882	2				10696
			415	5121	28.554	27.977	2				10700
			416	3601	3.461	49.753	2				10700
			417	3398	1.442	52.781	2				10703
			418	5358	3.028	55.809	2				10704
			419	7422	38.504	7.787	2				10709
			420	5611	53.79	14.565	2				10710
			421	4982	3.173	53.358	2				10711
			422	7831	68.5	23.074	2				10712
			423	3494	9.662	24.083	2				10713
											10716
6210 dsRED HDEL--URA3 Ypp1-GFP A 5-1			35 cells								10723
			1	14367	46.724	17.738	2				10725
			2	27253	57.54	42.542	2				10728
			3	12381	59.847	31.726	2				10731
			4	9399	27.544	20.045	2				10732
			5	20460	21.343	35.187	2				10732
			6	18466	32.736	53.358	2				10733
			7	10687	61.145	40.235	2				10736
			8	11839	61.722	41.533	2				10737
			9	17294	46.868	16.584	2				10738
			10	10945	60.857	43.552	2				10743
			11	6929	63.597	31.149	2				10744
			12	10309	63.453	34.322	2				10745
			13	3805	35.908	65.327	2				10750
			14	11825	29.419	18.747	2				10754
			15	15678	20.911	33.889	2				10758
			16	11389	61.578	30.284	2				10762
			17	13430	65.76	48.599	2				10763
			18	28076	32.447	29.996	2				10765
			19	10128	56.386	29.419	2				10767
			20	11900	24.083	13.267	2				10768
			21	12634	26.679	34.61	2				10770
			22	16424	35.187	8.941	2				10774
			23	24513	35.476	8.797	2				10775
			24	14571	28.265	38.504	2				10797
			25	5210	8.22	52.637	2				10798
			26	11829	34.034	20.045	2				10801
			27	6253	57.828	29.419	2				10802
			28	12949	57.107	36.341	2				10804
			29	8838	65.616	52.204	2				10805
			30	19764	63.885	48.455	2				10805
			31	10229	24.372	17.017	2				10806
			32	24730	42.254	33.601	2				10806
			33	12089	26.39	39.369	2				10807
			34	19710	43.552	35.332	2				10813
			35	17004	22.064	32.015	2				10813
			36	19447	42.398	34.178	2				10814
			37	12198	62.587	30.428	2				10817
			38	6104	35.62	66.481	2				10818
			39	9485	36.485	30.14	2				10822
			40	25335	32.88	32.015	2				10833
			41	15439	49.464	15.286	2				10833
			42	14956	39.514	6.057	2				10845
			43	12243	48.599	15.286	2				10846
			44	19664	51.339	18.603	2				10847
			45	5780	2.307	47.589	2				10848
			46	21433	51.483	18.026	2				10853
			47	17797	49.897	15.431	2				10860
			48	16848	34.466	32.736	2				10862
			49	19886	21.199	33.024	2				10862
			50	15318	26.967	39.369	2				10866
			51	11433	41.821	9.518	2				10870
			52	17057	65.327	48.455	2				10872
			53	17814	25.237	17.594	2				10874
			54	26448	29.563	45.715	2				10881
			55	25959	62.01	50.618	2				10898
			56	8375	7.499	51.05	2				10901
			57	10364	28.265	19.901	2				10905
			58	12256	39.802	10.095	2				10909
			59	13955	33.457	45.426	2				10911
			60	13911	61.289	34.178	2				10912
			61	7706	4.471	51.05	2				10913
			62	13913	66.481	50.618	2				10914
			63	6155	8.076	51.916	2				10915
			64	9972	36.774	21.343	2				10921
			65	17097	62.155	50.041	2				10932
			66	23797	58.117	40.379	2				10937
			67	35003	57.396	41.821	2				10938
			68	16363	44.849	31.294	2				10944
			69	24927	32.015	48.599	2				10945
			70	27786	49.176	19.901	2				10946
			71	19673	21.343	32.592	2				10949
			72	19059	59.703	43.984	2				10957
			73	22044	32.736	55.954	2				10959
			74	17187	35.187	56.963	2				10959
			75	16083	32.159	65.76	2				10961
			76	11414	30.573	34.61	2				10962
			77	33279	36.197	29.563	2				10968
			78	6065	28.265	11.248	2				10974
			79	12057	23.506	13.267	2				10978
			80	19087	63.02	48.887	2				10982
			81	17836	22.929	32.015	2				10982
			82	9882	32.303	63.885	2				10983
			83	6397	4.038	52.06	2				10983
			84	18073	31.005	48.599	2				10984
			85	17477	59.703	39.658	2				10994
			86	14561	46.724	34.034	2				10999
			87	14844	33.601	47.157	2				11008
			88	9308	29.275	16.44	2				11009
			89	3387	7.355	54.367	2				11015
			90	17038	46.724	33.168	2				11016
			91	27519	44.273	31.438	2				11027
			92	9664	60.28	37.639	2				11029
			93	29017	57.54	40.956	2				11032
			94	13423	26.102	19.757	2				11032
			95	19456	24.227	37.35	2				11033
			96	4560	4.759	53.935	2				11045
			97	10548	44.561	11.248	2				11047
			98	7597	60.713	33.889	2				11049
			99	18793	10.239	40.523	2				11051
			100	16473	38.072	11.393	2				11054
			101	18155	40.667	37.783	2				11056
			102	13121	28.554	35.908	2				11068
			103	7320	24.948	13.412	2				11069
			104	19150	32.303	44.561	2				11070
			105	7644	46.58	32.303	2				11076
			106	12712	69.365	50.185	2				11085
			107	5785	44.128	9.806	2				11092
			108	10009	40.379	5.768	2				11093
			109	7801	5.336	50.329	2				11098
			110	22494	29.419	46.436	2				11098
			111	16896	56.963	33.168	2				11099
			112	9769	26.967	14.854	2				11099
			113	10978	35.908	56.386	2				11100
			114	7226	47.589	9.085	2				11103
			115	5146	28.409	14.998	2				11106
			116	11475	11.104	36.485	2				11112
			117	13506	31.438	44.417	2				11112
			118	6941	29.13	11.537	2				11113
			119	38746	43.552	31.726	2				11119
			120	11470	28.842	36.341	2				11127
			121	5241	6.489	54.512	2				11143
			122	10499	12.979	39.369	2				11145
			123	12550	23.218	36.053	2				11150
			124	9121	33.313	63.308	2				11155
			125	8702	26.39	15.431	2				11162
			126	8194	22.353	16.007	2				11162
			127	9233	47.301	19.036	2				11171
			128	8454	45.282	7.066	2				11172
			129	20001	67.635	46.58	2				11175
			130	8121	24.083	32.303	2				11177
			131	13332	48.166	19.757	2				11198
			132	9423	63.02	52.348	2				11206
			133	16478	47.589	19.324	2				11206
			134	27603	34.466	56.963	2				11209
			135	10049	12.114	36.629	2				11209
			136	12104	29.707	12.258	2				11215
			137	15025	22.064	15.286	2				11218
			138	11616	36.774	17.594	2				11219
			139	8466	26.679	12.114	2				11224
			140	5794	47.589	8.22	2				11224
			141	9849	47.445	9.518	2				11230
			142	27256	31.149	59.126	2				11232
			143	10560	26.246	12.835	2				11233
			144	9000	38.072	19.613	2				11233
			145	21180	25.237	18.171	2				11237
			146	11119	56.675	38.36	2				11240
			147	9769	37.639	9.085	2				11244
			148	11106	44.994	7.355	2				11252
			149	12261	25.381	39.081	2				11252
			150	13699	11.681	36.629	2				11258
			151	11232	41.965	6.778	2				11263
			152	10375	30.428	34.034	2				11266
			153	12089	28.842	15.863	2				11267
			154	9914	12.546	33.168	2				11269
			155	9061	61.001	29.563	2				11270
			156	7553	25.669	19.18	2				11270
			157	11045	24.66	38.504	2				11273
			158	7137	29.707	17.738	2				11274
			159	13222	35.476	53.069	2				11275
			160	12413	25.381	18.747	2				11276
			161	7868	63.885	31.582	2				11279
			162	8934	41.533	4.182	2				11284
			163	12300	37.495	20.622	2				11291
			164	12282	27.256	34.755	2				11297
			165	12897	66.337	49.176	2				11298
			166	9961	27.833	15.431	2				11298
			167	7833	42.109	8.941	2				11300
			168	8380	41.1	17.305	2				11307
			169	26513	29.563	29.419	2				11309
			170	7443	1.009	48.599	2				11311
			171	8164	24.804	33.168	2				11318
			172	6596	3.028	51.195	2				11326
			173	20559	33.745	28.265	2				11330
			174	12551	59.847	36.485	2				11330
			175	12998	37.062	12.546	2				11331
			176	8238	43.696	12.979	2				11333
			177	16232	59.126	28.842	2				11334
			178	10833	12.979	37.206	2				11336
			179	8737	25.958	13.844	2				11337
			180	28980	33.745	32.592	2				11340
			181	6881	22.353	13.988	2				11342
			182	17542	24.227	36.341	2				11343
			183	10802	35.62	32.447	2				11345
			184	19841	57.973	35.908	2				11346
			185	5221	3.173	47.589	2				11347
			186	17493	10.095	36.918	2				11359
			187	24981	34.322	10.816	2				11362
			188	13541	38.648	8.941	2				11369
			189	3687	5.047	54.223	2				11376
			190	30285	41.533	31.726	2				11377
			191	14628	36.197	55.665	2				11385
			192	13742	9.229	39.802	2				11389
			193	6577	46.147	31.87	2				11389
			194	11177	46.003	10.816	2				11392
			195	7871	57.396	39.225	2				11395
			196	6106	25.381	13.844	2				11396
			197	6920	36.341	31.438	2				11396
			198	11337	4.038	48.166	2				11397
			199	11266	12.114	35.764	2				11399
			200	12290	34.034	59.847	2				11403
			201	4834	30.428	63.308	2				11409
			202	8192	34.61	63.453	2				11410
			203	17509	64.029	52.637	2				11414
			204	4905	4.326	53.214	2				11415
			205	22082	67.202	49.753	2				11425
			206	15510	40.09	35.908	2				11427
			207	15932	33.457	60.136	2				11433
			208	10959	8.941	38.793	2				11433
			209	9643	30.428	49.608	2				11433
			210	18425	52.06	17.161	2				11443
			211	16568	40.09	36.774	2				11456
			212	20531	34.61	12.114	2				11461
			213	8663	32.015	30.573	2				11464
			214	7994	25.958	14.854	2				11466
			215	5756	58.838	30.284	2				11470
			216	15193	31.005	58.694	2				11473
			217	7228	11.969	32.592	2				11473
			218	11974	31.582	29.852	2				11475
			219	10577	25.093	34.322	2				11477
			220	14129	44.128	8.797	2				11479
			221	12470	70.807	47.445	2				11483
			222	12701	59.27	39.225	2				11484
			223	5814	35.476	17.594	2				11485
			224	14050	36.629	26.39	2				11487
			225	6162	0.865	49.608	2				11492
			226	3202	1.586	49.176	2				11496
			227	35055	66.625	48.31	2				11498
			228	11485	29.563	50.762	2				11500
			229	9644	27.977	35.187	2				11503
			230	6020	1.298	50.618	2				11507
			231	9364	39.225	9.662	2				11508
			232	9654	58.117	39.369	2				11511
			233	8808	32.592	52.781	2				11511
			234	16905	34.178	26.679	2				11515
			235	24807	42.83	33.601	2				11523
			236	12268	30.573	32.159	2				11525
			237	5935	12.114	40.235	2				11526
			238	10657	35.476	27.977	2				11527
			239	11763	42.686	3.173	2				11532
			240	12634	34.466	59.126	2				11537
			241	13559	41.388	35.62	2				11545
			242	12881	13.412	38.36	2				11550
			243	12017	28.842	29.996	2				11555
			244	5653	3.749	51.05	2				11559
			245	4502	7.499	49.897	2				11560
			246	6932	48.887	16.007	2				11562
			247	8990	29.996	12.979	2				11563
			248	8663	35.908	28.409	2				11578
			249	7827	35.187	11.969	2				11579
			250	4397	4.182	49.897	2				11579
			251	15371	52.637	16.44	2				11579
			252	15447	29.852	51.772	2				11581
			253	17115	58.982	43.84	2				11581
			254	16330	36.197	54.8	2				11585
			255	8390	58.838	31.005	2				11591
			256	9702	40.956	9.951	2				11592
			257	5198	1.875	51.05	2				11601
			258	16575	58.405	35.908	2				11604
			259	9626	34.61	21.055	2				11606
			260	7701	45.282	35.187	2				11612
			261	10763	30.284	52.348	2				11615
			262	7229	46.436	13.844	2				11616
			263	19411	53.069	20.911	2				11619
			264	8719	45.57	11.969	2				11621
			265	7893	23.506	16.873	2				11622
			266	4507	70.807	48.743	2				11624
			267	5715	10.527	32.88	2				11642
			268	5850	44.705	14.709	2				11647
			269	6557	46.147	14.421	2				11647
			270	5538	29.275	34.755	2				11650
			271	23670	33.889	30.573	2				11663
			272	6135	26.823	36.053	2				11664
			273	9170	12.691	34.899	2				11666
			274	9558	30.573	66.337	2				11670
			275	15947	31.87	47.301	2				11673
			276	6649	29.852	66.048	2				11687
			277	5835	44.417	4.615	2				11688
			278	5830	47.589	10.527	2				11689
			279	3277	28.698	32.159	2				11691
			280	7683	51.627	20.911	2				11692
			281	13650	51.916	21.776	2				11694
			282	7104	56.242	31.005	2				11709
[truncated: 2,126 more rows]

## Sheet: 150425 Ypp1
		150425										total:				150425
		Ypp1-GFP										644 cells				Ypp1-GFP
		find maxima Ypp1-GFP: noise tolerance 1100										5476 foci				644 cells
		measured dsRED HDEL in 2nd channel														5476 foci	8.5 foci/cell
												DsRed-HDEL signal intensity				DsRed-HDEL signal intensity	no of foci	%
		6210 dsRED HDEL--URA3 Ypp1-GFP 11-1		49 cells	DsRed-HDEL signal intensity	x	y	ch				2229				0-10000	1311	23.94
				1	31156	27.833	33.024	2				2769				>10000	4165	76.06
				2	31411	42.686	22.497	2				2804
				3	10023	65.183	19.18	2				3122
				4	21620	33.745	26.967	2				3247
				5	33419	28.409	28.842	2				3259
				6	6423	15.286	48.887	2				3290
				7	24905	52.781	55.088	2				3372
				8	16643	9.518	59.27	2				3392
				9	13667	46.58	10.96	2				3401
				10	22115	64.318	36.341	2				3550
				11	13554	55.088	46.724	2				3560
				12	14258	24.516	60.857	2				3586
				13	11034	28.121	59.415	2				3595
				14	11733	35.764	30.573	2				3614
				15	14361	29.852	21.632	2				3629
				16	22782	55.521	55.233	2				3655
				17	27701	45.282	50.762	2				3825
				18	24524	35.043	26.535	2				3835
				19	26032	43.984	48.887	2				3840
				20	16733	35.764	23.795	2				3856
				21	18785	61.145	58.405	2				3861
				22	18943	4.615	11.537	2				3882
				23	14877	0.865	8.941	2				3883
				24	24965	62.155	59.27	2				3905
				25	11526	12.546	47.445	2				3909
				26	25648	62.587	23.074	2				3987
				27	28070	50.906	47.734	2				3991
				28	10650	0.865	10.96	2				3997
				29	14977	37.927	67.779	2				4015
				30	10226	41.677	50.618	2				4051
				31	15356	56.819	64.462	2				4053
				32	10838	67.49	33.601	2				4053
				33	15345	50.041	12.835	2				4059
				34	17979	55.954	64.895	2				4066
				35	25487	63.885	39.514	2				4082
				36	15358	47.734	48.31	2				4108
				37	11958	9.662	56.675	2				4115
				38	12276	62.155	22.785	2				4119
				39	19169	9.085	57.828	2				4143
				40	20042	59.415	63.164	2				4172
				41	25895	62.732	61.434	2				4217
				42	14176	35.908	24.083	2				4219
				43	19769	40.523	19.324	2				4234
				44	8181	65.472	19.468	2				4237
				45	15903	26.967	69.798	2				4265
				46	14527	26.102	20.622	2				4271
				47	15796	68.211	3.317	2				4275
				48	9507	66.481	36.918	2				4275
				49	8982	67.923	35.043	2				4299
				50	38464	58.549	59.992	2				4302
				51	16707	31.005	30.284	2				4322
				52	14236	27.256	22.064	2				4348
				53	21771	14.277	23.218	2				4360
				54	18487	55.954	52.348	2				4378
				55	29038	43.984	21.92	2				4380
				56	26487	31.582	25.525	2				4418
				57	13326	39.225	53.646	2				4439
				58	10514	28.409	60.136	2				4446
				59	11503	30.573	20.622	2				4454
				60	26303	31.438	36.629	2				4468
				61	12723	14.854	44.273	2				4496
				62	21472	65.183	22.785	2				4522
				63	18387	14.709	21.92	2				4534
				64	10140	68.067	38.216	2				4552
				65	9962	5.192	9.518	2				4561
				66	17730	31.294	31.87	2				4562
				67	11602	29.707	68.067	2				4569
				68	12322	71.673	40.956	2				4570
				69	8968	41.388	53.358	2				4573
				70	13517	35.332	23.074	2				4582
				71	15763	53.502	51.627	2				4583
				72	16209	41.677	18.315	2				4614
				73	14389	55.665	67.635	2				4619
				74	10471	38.36	50.906	2				4623
				75	23540	50.618	45.426	2				4649
				76	9327	13.267	44.849	2				4659
				77	12307	27.544	58.838	2				4660
				78	16447	29.707	71.961	2				4665
				79	16483	24.804	61.866	2				4679
				80	25712	32.447	22.353	2				4685
				81	11140	56.098	7.932	2				4696
				82	15575	35.908	68.933	2				4709
				83	19436	32.303	33.024	2				4717
				84	11019	66.193	32.159	2				4721
				85	6858	34.466	19.324	2				4726
				86	13178	68.644	38.937	2				4727
				87	14089	68.788	40.379	2				4744
				88	18455	35.62	32.592	2				4767
				89	21751	64.895	41.533	2				4769
				90	15646	17.594	20.334	2				4780
				91	20977	56.963	33.745	2				4780
				92	17265	57.252	52.204	2				4802
				93	19555	32.736	35.764	2				4811
				94	18723	54.223	51.483	2				4823
				95	14326	33.168	33.457	2				4852
				96	19821	55.521	65.472	2				4853
				97	26569	43.696	18.747	2				4862
				98	13421	11.104	59.847	2				4864
				99	21789	31.582	23.074	2				4869
				100	14231	28.698	15.863	2				4869
				101	21377	32.015	22.641	2				4886
				102	25232	14.421	22.641	2				4888
				103	10988	30.717	19.468	2				4907
				104	14180	66.769	32.447	2				4959
				105	16057	56.242	54.367	2				4962
				106	8511	25.814	58.549	2				4998
				107	18346	46.003	50.762	2				5005
				108	8554	27.833	62.732	2				5020
				109	14024	40.379	50.185	2				5021
				110	19259	37.495	25.958	2				5022
				111	14516	64.462	38.504	2				5042
				112	10933	28.842	22.208	2				5043
				113	15726	18.315	23.074	2				5050
				114	10779	30.861	13.123	2				5058
				115	6175	33.313	16.584	2				5087
				116	27883	37.206	65.616	2				5125
				117	23075	31.726	69.509	2				5138
				118	16478	34.466	72.826	2				5140
				119	24374	36.341	68.788	2				5147
				120	14723	45.715	60.857	2				5149
				121	20013	28.698	72.249	2				5152
				122	15513	66.193	37.783	2				5191
				123	10436	12.402	46.724	2				5194
				124	16641	38.072	51.627	2				5195
				125	21694	65.904	5.913	2				5202
				126	9071	48.022	9.518	2				5207
				127	20862	64.895	3.028	2				5214
				128	32404	58.117	61.866	2				5219
				129	12827	68.5	42.542	2				5226
				130	12227	61.722	63.02	2				5254
				131	18162	67.058	46.292	2				5280
				132	15005	27.544	17.305	2				5283
				133	11517	16.007	48.599	2				5301
				134	22608	47.589	47.589	2				5306
				135	23148	30.717	32.88	2				5322
				136	23161	12.691	58.694	2				5334
				137	13547	3.317	12.114	2				5339
				138	10943	65.327	32.303	2				5353
				139	26415	58.261	52.06	2				5356
				140	16606	17.305	47.157	2				5382
				141	34287	44.849	50.329	2				5386
				142	27397	12.114	56.53	2				5403
				143	15739	26.102	19.324	2				5403
				144	10260	67.202	37.783	2				5438
				145	14420	63.885	35.476	2				5463
				146	21458	17.305	45.859	2				5471
				147	13674	13.412	48.455	2				5480
				148	14079	63.02	29.13	2				5496
				149	18344	43.984	47.589	2				5510
				150	12764	34.61	18.747	2				5513
				151	14373	11.104	56.098	2				5527
				152	13138	15.863	44.417	2				5545
				153	22197	63.741	61.001	2				5547
				154	17340	27.833	72.249	2				5549
				155	12376	31.87	32.447	2				5549
				156	17738	34.466	65.472	2				5551
				157	8604	2.019	11.969	2				5554
				158	15704	54.8	55.665	2				5560
				159	13740	64.462	41.244	2				5565
				160	9262	31.149	17.449	2				5567
				161	25213	36.774	68.644	2				5574
				162	9656	61.145	20.911	2				5584
				163	16076	9.229	57.252	2				5588
				164	5565	24.948	59.27	2				5597
				165	19446	33.745	67.346	2				5599
				166	9770	30.14	66.193	2				5600
				167	21685	66.337	46.147	2				5617
				168	11237	24.516	59.992	2				5628
				169	12784	61.145	35.476	2				5631
				170	9064	29.275	16.728	2				5646
				171	21667	33.745	66.769	2				5684
				172	12990	1.154	11.393	2				5694
				173	8921	30.14	12.835	2				5698
				174	6656	4.903	8.797	2				5702
				175	14524	65.616	37.062	2				5703
				176	14089	34.899	29.707	2				5719
				177	13490	30.14	17.738	2				5725
				178	19307	32.88	29.563	2				5729
				179	22598	65.472	43.263	2				5729
				180	27836	62.299	19.036	2				5736
				181	7589	67.779	35.476	2				5754
				182	7600	30.717	16.728	2				5756
				183	15266	57.252	68.644	2				5757
				184	10076	35.332	71.817	2				5762
				185	13234	28.265	15.142	2				5765
				186	23791	64.75	61.001	2				5767
				187	11260	72.249	43.696	2				5770
				188	11330	47.734	64.462	2				5777
				189	18880	47.445	49.32	2				5782
				190	11789	68.644	22.929	2				5788
				191	12342	47.013	64.606	2				5789
				192	11153	70.807	44.705	2				5791
				193	17658	39.946	50.185	2				5794
				194	11358	15.431	20.622	2				5794
				195	7953	59.126	65.904	2				5799
				196	17184	27.112	71.528	2				5801
				197	14684	70.375	44.705	2				5810
				198	20113	67.49	46.292	2				5812
				199	11276	61.434	69.798	2				5815
				200	29623	35.476	25.958	2				5826
				201	17599	36.629	65.327	2				5828
				202	12513	48.887	61.722	2				5832
				203	15927	59.847	7.211	2				5845
				204	16347	68.5	41.1	2				5849
				205	21547	54.512	47.589	2				5849
				206	9798	30.573	65.76	2				5863
				207	26031	32.159	72.682	2				5873
				208	20085	68.067	45.859	2				5878
				209	10702	14.565	23.795	2				5878
				210	15549	41.388	13.556	2				5878
				211	22207	47.157	49.753	2				5880
				212	18321	38.648	23.074	2				5882
				213	14905	35.332	70.663	2				5887
				214	10837	62.587	62.01	2				5895
				215	9402	1.875	7.932	2				5922
				216	19340	51.627	48.31	2				5930
				217	3595	2.596	7.643	2				5930
				218	12753	50.762	7.355	2				5935
				219	22856	65.616	60.136	2				5942
				220	16365	65.76	59.559	2				5947
				221	20232	48.022	60.28	2				5951
				222	7510	44.417	19.468	2				5960
				223	10330	29.852	28.842	2				5971
				224	17800	59.27	8.508	2				5975
				225	14407	36.197	25.814	2				5984
				226	16748	65.327	45.282	2				5984
				227	20105	46.58	59.992	2				5991
				228	6322	32.592	20.045	2				6001
				229	32321	44.849	46.292	2				6004
				230	14632	66.914	2.307	2				6016
				231	10152	14.709	48.887	2				6019
				232	9894	51.483	44.561	2				6019
				233	21591	34.899	69.798	2				6021
				234	13566	35.043	65.183	2				6024
				235	11749	32.447	65.472	2				6034
				236	9970	31.005	70.663	2				6041
				237	16800	35.332	68.788	2				6045
				238	11249	52.348	52.925	2				6059
				239	6470	69.654	19.18	2				6059
				240	11781	31.438	15.863	2				6069
				241	13085	65.904	21.776	2				6076
				242	17507	31.87	33.601	2				6079
				243	6687	28.121	63.308	2				6079
				244	18799	64.029	33.745	2				6079
				245	9709	56.53	68.356	2				6083
				246	19645	17.305	23.795	2				6087
				247	11090	68.067	41.677	2				6090
				248	11533	63.741	58.117	2				6092
				249	19495	12.691	57.107	2				6103
				250	20020	65.76	45.859	2				6108
				251	6982	68.356	18.603	2				6110
				252	20713	58.694	54.8	2				6110
				253	14058	17.449	46.292	2				6113
				254	13109	58.117	68.644	2				6114
				255	13765	27.256	69.077	2				6129
				256	17294	50.329	46.436	2				6131
				257	23982	33.024	73.115	2				6131
				258	8106	61.866	31.005	2				6135
				259	16833	32.736	26.679	2				6149
				260	29555	29.275	33.457	2				6160
				261	15538	29.707	35.332	2				6166
				262	10112	28.409	61.289	2				6170
				263	9641	16.873	44.705	2				6175
				264	18169	46.436	59.415	2				6180
				265	22380	52.781	52.06	2				6187
				266	8177	66.625	2.163	2				6189
				267	9662	20.045	41.821	2				6192
				268	10715	26.679	64.318	2				6193
				269	20603	44.561	20.334	2				6193
				270	10570	30.14	35.908	2				6196
				271	7735	33.024	68.067	2				6219
				272	26099	60.568	63.453	2				6240
				273	25411	62.876	58.838	2				6241
				274	21502	58.982	5.336	2				6243
				275	17457	34.466	17.738	2				6245
				276	10544	65.039	32.736	2				6247
				277	18561	18.603	22.208	2				6247
				278	9033	28.698	13.267	2				6250
				279	16544	46.724	12.546	2				6250
				280	16081	33.889	22.353	2				6253
				281	23995	48.455	52.06	2				6258
				282	18360	42.83	57.684	2				6266
				283	10668	12.402	52.637	2				6270
				284	7904	62.299	67.058	2				6272
				285	18244	40.235	11.681	2				6285
				286	10722	45.57	64.029	2				6289
				287	24478	65.327	37.927	2				6292
				288	7580	29.563	64.318	2				6293
				289	7007	28.986	67.923	2				6298
				290	13411	50.906	11.248	2				6301
				291	14329	66.337	21.776	2				6309
				292	24371	48.455	60.713	2				6313
				293	5991	64.606	29.563	2				6315
				294	9958	66.481	20.478	2				6318
				295	13412	14.854	53.358	2				6318
				296	14956	15.286	24.083	2				6322
				297	19806	56.819	54.367	2				6333
				298	9720	33.745	19.757	2				6336
				299	10907	19.613	44.561	2				6340
				300	6695	30.717	68.788	2				6344
				301	12790	64.174	18.747	2				6353
				302	10970	26.823	62.876	2				6379
				303	15757	38.072	52.348	2				6382
				304	13353	43.552	22.208	2				6403
				305	17641	16.007	20.334	2				6408
				306	13991	31.582	14.133	2				6408
				307	13142	62.587	32.159	2				6409
				308	16794	19.757	41.533	2				6411
				309	15251	26.535	18.459	2				6416
				310	23638	29.707	34.466	2				6420
				311	10630	58.838	54.079	2				6420
				312	14507	52.493	10.527	2				6423
				313	25239	41.244	21.92	2				6434
				314	6845	26.967	63.885	2				6437
				315	8321	33.745	16.873	2				6440
				316	6079	29.996	66.769	2				6442
				317	14370	65.183	44.705	2				6442
				318	10859	43.984	11.393	2				6443
				319	31206	57.54	9.085	2				6444
				320	14434	52.06	51.05	2				6445
				321	6131	52.925	7.211	2				6447
				322	11824	62.01	31.582	2				6457
				323	30964	37.927	23.218	2				6465
				324	7874	58.261	64.895	2				6466
				325	7847	68.067	5.336	2				6470
				326	15809	13.412	57.252	2				6471
				327	10317	26.967	65.616	2				6477
				328	6657	27.256	65.039	2				6485
				329	13983	65.472	25.814	2				6504
				330	18144	56.819	5.913	2				6505
				331	7042	32.592	16.728	2				6505
				332	19966	58.261	5.336	2				6506
				333	23010	54.944	50.618	2				6517
				334	7777	70.086	19.757	2				6520
				335	10427	71.961	41.821	2				6525
				336	9279	27.256	19.324	2				6526
				337	20082	57.396	35.476	2				6527
				338	31793	33.601	68.933	2				6530
				339	24720	29.996	33.889	2				6531
				340	6884	28.986	63.597	2				6535
				341	7528	48.166	64.029	2				6544
				342	14948	37.639	24.66	2				6545
				343	10510	57.828	32.592	2				6575
				344	9477	64.895	31.582	2				6584
				345	24461	64.462	59.415	2				6590
				346	11733	57.54	49.176	2				6601
				347	20379	12.691	57.54	2				6602
				348	6978	39.225	50.329	2				6608
				349	7625	70.086	40.523	2				6615
				350	18755	45.282	63.308	2				6617
				351	9686	26.967	18.026	2				6628
				352	14303	16.44	42.975	2				6629
				353	16646	35.62	25.093	2				6643
				354	23990	43.84	12.258	2				6656
				355	8641	28.121	65.76	2				6657
				356	10998	53.358	8.076	2				6678
				357	6506	70.23	21.343	2				6684
				358	12394	44.849	60.713	2				6687
				359	13790	44.849	57.252	2				6688
				360	8896	68.356	43.407	2				6695
				361	22596	64.462	58.117	2				6706
				362	7439	60.136	33.024	2				6725
				363	12316	43.84	10.96	2				6728
				364	19890	64.606	3.749	2				6729
				365	8583	13.7	52.493	2				6730
				366	16929	67.346	44.705	2				6731
				367	4907	57.252	33.024	2				6742
				368	9211	66.048	23.795	2				6747
				369	10914	64.895	5.192	2				6758
				370	17799	55.665	50.906	2				6761
				371	12767	67.923	22.929	2				6764
				372	11265	65.327	24.227	2				6777
				373	12018	67.346	19.036	2				6783
				374	7746	55.665	48.022	2				6783
				375	18559	40.667	10.672	2				6791
				376	21587	42.686	13.7	2				6795
				377	20239	58.982	52.493	2				6798
				378	12834	53.358	9.229	2				6799
				379	9437	47.878	13.267	2				6805
				380	9672	52.348	54.079	2				6807
				381	16832	32.88	34.899	2				6836
				382	12184	69.365	22.497	2				6837
				383	9422	52.925	46.147	2				6845
				384	11793	18.171	26.39	2				6847
				385	7528	68.356	25.669	2				6858
				386	7440	44.417	57.107	2				6863
				387	13931	56.53	47.589	2				6864
				388	10111	55.088	54.079	2				6868
				389	9043	50.041	9.806	2				6870
				390	9810	18.026	41.1	2				6883
				391	10789	39.802	22.208	2				6884
				392	4660	43.407	57.252	2				6904
				393	7700	60.857	34.322	2				6913
				394	11172	63.741	23.795	2				6923
				395	9188	29.275	16.152	2				6923
				396	5527	28.986	65.472	2				6925
				397	15661	27.112	31.149	2				6934
				398	5810	17.882	25.093	2				6939
				399	11759	58.982	35.908	2				6942
				400	10557	62.299	69.365	2				6944
				401	11009	43.84	60.713	2				6947
				402	6196	43.263	52.348	2				6952
				403	9485	42.83	58.117	2				6955
				404	16480	12.835	55.954	2				6957
				405	10448	62.732	67.923	2				6964
				406	10344	69.077	43.84	2				6967
				407	17407	17.161	27.544	2				6974
				408	14905	59.126	67.202	2				6978
				409	21751	61.289	6.345	2				6979
				410	11331	68.5	24.66	2				6982
				411	16902	38.072	19.757	2				6986
				412	10660	57.54	48.022	2				6988
				413	9561	51.339	6.922	2				6994
				414	20922	45.859	57.828	2				6997
				415	12256	50.762	52.781	2				6998
				416	21992	59.559	37.206	2				7003
				417	9258	60.568	66.481	2				7005
				418	9926	50.329	49.464	2				7007
				419	7360	51.483	12.402	2				7009
				420	10850	50.762	49.753	2				7010
				421	11438	15.575	27.4	2				7015
				422	6019	14.709	45.715	2				7017
												7017
		6210 dsRED HDEL--URA3 Ypp1-GFP 12-1		57 cells								7027
				1	10785	43.407	24.66	2				7033
				2	24747	24.66	36.485	2				7035
				3	28593	40.379	33.601	2				7037
				4	25429	39.225	42.975	2				7042
				5	16320	12.402	51.916	2				7042
				6	13150	45.138	39.946	2				7047
				7	28811	38.504	38.648	2				7050
				8	13723	10.672	10.095	2				7051
				9	16257	35.62	46.147	2				7053
				10	26709	39.802	33.601	2				7061
				11	27013	19.036	29.275	2				7063
				12	11685	31.294	48.887	2				7065
				13	14040	39.081	51.339	2				7070
				14	13614	31.726	36.918	2				7079
				15	24647	41.244	42.109	2				7081
				16	17816	34.322	46.868	2				7085
				17	7017	31.726	49.608	2				7085
				18	18349	27.688	36.053	2				7093
				19	44534	40.956	38.36	2				7106
				20	26407	33.601	7.932	2				7107
				21	22093	30.428	39.802	2				7108
				22	12049	30.14	31.294	2				7108
				23	22763	54.079	23.074	2				7109
				24	17650	28.698	48.599	2				7115
				25	14416	23.218	54.079	2				7115
				26	22136	36.053	54.512	2				7115
				27	19880	34.899	11.969	2				7122
				28	29541	36.053	40.379	2				7125
				29	12005	4.903	30.861	2				7129
				30	24062	48.166	50.906	2				7149
				31	21279	45.282	40.812	2				7158
				32	17169	63.741	33.313	2				7160
				33	23376	11.969	38.216	2				7161
				34	17509	32.447	11.681	2				7167
				35	17515	44.849	24.372	2				7170
				36	32176	26.967	37.206	2				7176
				37	18067	49.608	49.897	2				7182
				38	24927	21.632	32.592	2				7194
				39	19493	35.187	30.284	2				7197
				40	10195	52.493	51.483	2				7207
				41	13339	3.461	60.857	2				7207
				42	13349	29.13	34.899	2				7210
				43	10898	8.076	64.174	2				7212
				44	22620	18.171	29.563	2				7213
				45	7435	68.644	10.672	2				7222
				46	14903	7.499	27.4	2				7223
				47	23634	34.899	46.58	2				7225
				48	28224	35.476	11.537	2				7235
				49	35824	42.398	36.341	2				7237
				50	16252	16.007	41.388	2				7239
				51	9688	35.764	9.085	2				7247
				52	12762	51.772	53.935	2				7249
				53	16643	15.142	10.672	2				7250
				54	12327	38.793	31.726	2				7252
				55	15580	10.095	48.599	2				7268
				56	17700	40.667	40.379	2				7271
				57	11527	16.584	39.514	2				7274
				58	10877	63.597	17.594	2				7279
				59	16837	35.908	45.715	2				7280
				60	11378	16.584	40.235	2				7282
				61	8434	6.201	55.233	2				7284
				62	15013	8.941	34.899	2				7296
				63	12148	61.289	6.778	2				7305
				64	10772	8.508	41.388	2				7310
				65	13630	36.053	51.916	2				7310
				66	6247	3.894	63.02	2				7311
				67	6272	5.336	57.396	2				7312
				68	25430	34.61	31.149	2				7322
				69	10937	42.254	23.795	2				7326
				70	10970	6.201	53.214	2				7327
				71	11561	1.154	57.828	2				7331
				72	10545	8.22	39.946	2				7339
				73	31481	43.263	52.348	2				7343
				74	36657	52.637	25.093	2				7344
				75	16772	63.308	5.768	2				7348
				76	19529	28.842	39.514	2				7350
				77	21789	7.499	30.428	2				7355
				78	9110	11.537	58.117	2				7356
				79	31615	20.622	33.168	2				7360
				80	24092	15.575	29.563	2				7360
				81	11616	63.164	12.258	2				7360
				82	23422	40.09	38.504	2				7360
				83	23141	10.527	28.409	2				7360
				84	22589	13.267	27.688	2				7368
				85	29373	31.726	9.951	2				7376
				86	21151	32.736	8.22	2				7381
				87	16529	38.072	51.05	2				7384
				88	22736	20.478	29.275	2				7388
				89	20188	6.345	40.379	2				7395
				90	10870	65.039	8.941	2				7396
				91	10586	5.047	34.178	2				7397
				92	30279	38.504	32.88	2				7401
				93	12671	38.216	55.377	2				7408
				94	12955	12.402	8.653	2				7409
				95	11736	6.201	31.438	2				7417
				96	28721	35.62	53.214	2				7428
				97	31005	13.267	28.265	2				7435
				98	12446	36.053	36.341	2				7439
				99	11927	10.672	11.104	2				7440
				100	12677	5.336	34.322	2				7440
				101	11622	10.816	11.537	2				7443
				102	18753	43.696	38.937	2				7446
				103	16723	40.523	42.254	2				7463
				104	18079	36.197	33.601	2				7465
				105	20073	38.937	54.944	2				7467
				106	18778	35.043	32.447	2				7469
				107	10431	23.795	49.608	2				7474
				108	9783	8.508	61.722	2				7481
				109	12577	45.715	21.055	2				7490
				110	29343	33.024	46.58	2				7496
				111	14080	61.001	18.315	2				7496
				112	7009	33.889	4.615	2				7499
				113	15978	44.128	20.045	2				7503
				114	15836	37.927	37.062	2				7510
				115	14250	10.527	10.816	2				7514
				116	8001	65.327	8.364	2				7522
				117	17782	13.267	41.533	2				7523
				118	21484	40.667	41.388	2				7525
				119	15806	12.979	41.244	2				7528
				120	22553	42.686	48.743	2				7528
				121	11084	41.965	22.497	2				7529
				122	15683	8.22	33.313	2				7533
				123	7093	4.326	56.386	2				7534
				124	17838	36.485	33.745	2				7542
				125	27165	32.303	8.653	2				7553
				126	34775	31.87	9.229	2				7555
				127	7896	60.713	20.766	2				7558
				128	25654	41.821	51.483	2				7558
				129	11705	14.133	37.639	2				7559
				130	9595	8.941	42.254	2				7560
				131	13360	45.282	49.464	2				7563
				132	23104	31.87	10.672	2				7565
				133	16168	28.121	50.474	2				7566
				134	16758	62.732	12.835	2				7568
				135	17814	29.419	33.168	2				7570
				136	25228	31.726	42.686	2				7570
				137	28710	42.83	43.119	2				7572
				138	9873	60.713	18.892	2				7580
				139	12856	4.038	29.852	2				7580
				140	12290	9.806	56.675	2				7584
				141	13807	15.286	25.525	2				7589
				142	11156	35.908	43.696	2				7590
				143	30576	52.781	24.516	2				7592
				144	18113	41.677	34.466	2				7600
				145	22911	10.672	56.098	2				7600
				146	13022	22.353	51.195	2				7609
				147	15474	8.653	25.381	2				7609
				148	16835	9.085	49.753	2				7612
				149	18477	18.315	27.688	2				7613
				150	20283	47.734	52.493	2				7613
				151	9886	8.797	37.639	2				7622
				152	17668	8.508	33.168	2				7622
				153	21909	23.939	39.369	2				7624
				154	14030	9.085	28.409	2				7625
				155	16794	33.745	33.024	2				7630
				156	15802	27.112	39.369	2				7633
				157	8799	11.248	11.969	2				7643
				158	27063	38.648	33.889	2				7644
				159	10286	14.277	8.941	2				7648
				160	10993	22.208	52.781	2				7649
				161	11389	50.185	54.512	2				7649
				162	4769	25.381	53.79	2				7651
				163	15160	60.568	19.757	2				7654
				164	11126	61.001	30.428	2				7656
				165	13389	5.336	43.552	2				7661
				166	16051	48.31	53.79	2				7663
				167	28926	31.726	35.043	2				7668
				168	14634	12.691	49.464	2				7669
				169	17135	52.781	12.258	2				7672
				170	18723	12.979	36.774	2				7674
				171	8066	5.624	41.965	2				7674
				172	18630	63.885	32.159	2				7685
				173	4864	25.814	53.069	2				7686
				174	33570	51.05	28.554	2				7687
				175	10514	22.208	30.573	2				7690
				176	7534	31.294	36.053	2				7694
				177	25183	51.483	15.286	2				7695
				178	7654	8.941	43.84	2				7697
				179	7979	15.142	37.639	2				7700
				180	15401	25.525	44.128	2				7700
				181	18752	59.27	11.248	2				7701
				182	7894	9.229	62.299	2				7706
				183	11320	62.01	21.92	2				7711
				184	16767	1.586	57.252	2				7726
				185	8230	54.944	14.565	2				7726
				186	17219	33.457	33.889	2				7730
				187	13747	7.643	32.592	2				7733
				188	19440	41.965	34.899	2				7735
				189	7115	59.703	32.015	2				7740
				190	10690	61.866	30.284	2				7740
				191	8673	10.239	57.107	2				7742
				192	6783	11.681	59.559	2				7742
				193	22241	31.726	30.717	2				7746
				194	35757	31.294	44.128	2				7751
				195	20847	33.745	30.428	2				7756
				196	24898	52.06	15.863	2				7758
				197	16921	14.421	12.114	2				7760
				198	9316	55.377	13.412	2				7777
				199	19277	6.201	35.476	2				7788
				200	29135	52.204	12.546	2				7797
				201	12566	27.688	37.927	2				7798
				202	11427	43.119	20.045	2				7802
				203	24571	42.109	49.176	2				7811
				204	19415	12.835	12.546	2				7812
				205	20482	37.495	33.601	2				7812
				206	28619	42.542	39.225	2				7825
				207	12113	61.722	9.806	2				7828
				208	12182	5.047	60.136	2				7829
				209	14699	16.44	25.237	2				7839
				210	14862	34.322	30.284	2				7847
				211	9930	31.438	3.173	2				7848
				212	13072	11.104	34.61	2				7863
				213	25164	35.332	42.975	2				7866
				214	8335	37.206	39.514	2				7866
				215	13437	9.951	52.348	2				7868
				216	17296	34.755	42.542	2				7869
				217	14642	62.587	34.466	2				7872
				218	39306	18.315	32.447	2				7874
				219	9962	15.719	37.927	2				7875
				220	7368	42.109	23.074	2				7881
				221	20821	66.193	12.835	2				7884
				222	9955	4.182	64.029	2				7884
				223	17873	15.142	41.965	2				7889
				224	9251	29.707	39.802	2				7893
				225	11158	8.797	38.793	2				7894
				226	8739	44.128	42.83	2				7895
				227	22934	35.476	37.639	2				7896
				228	5547	26.102	51.916	2				7901
				229	24771	51.627	13.123	2				7904
				230	23193	38.648	37.927	2				7906
				231	22838	12.258	12.546	2				7911
				232	17403	8.076	60.28	2				7913
				233	11178	55.088	23.074	2				7915
				234	10208	39.946	53.214	2				7915
				235	7223	10.96	48.455	2				7920
				236	18775	36.629	55.088	2				7924
				237	13941	38.36	37.495	2				7928
				238	6041	31.726	51.483	2				7935
				239	19645	12.691	35.332	2				7936
				240	11699	12.835	50.906	2				7939
				241	28941	49.32	28.121	2				7941
				242	16298	60.568	34.322	2				7941
				243	16045	37.927	33.457	2				7942
				244	13720	18.315	26.39	2				7946
				245	19271	39.658	43.84	2				7948
				246	15771	7.787	28.265	2				7949
				247	23102	31.294	7.355	2				7952
				248	28341	22.208	31.149	2				7953
				249	12548	47.878	51.916	2				7959
				250	15612	20.478	61.145	2				7965
				251	20745	31.005	34.899	2				7968
				252	8402	24.372	54.223	2				7969
				253	16037	5.624	22.929	2				7975
				254	11489	11.104	27.977	2				7979
				255	24282	7.211	40.379	2				7982
				256	20418	14.854	11.537	2				7992
				257	10023	5.48	58.694	2				7992
				258	20555	44.417	48.599	2				7994
				259	7612	5.624	44.417	2				7998
				260	14768	54.8	27.544	2				8001
				261	13454	32.592	30.861	2				8001
				262	12219	63.164	10.96	2				8002
				263	28687	33.313	37.927	2				8010
				264	13438	59.703	32.88	2				8025
				265	9960	5.336	60.857	2				8027
				266	10450	63.741	16.152	2				8030
				267	22517	25.958	40.09	2				8036
				268	16088	42.254	21.487	2				8037
				269	21434	39.514	44.994	2				8038
				270	19098	19.468	63.453	2				8041
				271	14100	65.039	12.114	2				8047
				272	11291	5.336	37.783	2				8051
				273	25298	37.783	34.755	2				8055
				274	10842	17.161	25.381	2				8066
				275	19117	38.504	31.149	2				8066
				276	19195	65.472	12.691	2				8080
				277	14374	35.332	28.121	2				8082
				278	10107	7.355	60.713	2				8088
				279	11845	5.913	35.043	2				8095
				280	22005	60.136	31.149	2				8099
				281	6986	6.922	45.138	2				8101
				282	25268	51.339	14.133	2				8106
				283	14820	27.112	38.648	2				8106
				284	11973	33.889	6.057	2				8109
				285	20309	33.313	6.922	2				8109
				286	13623	33.745	6.345	2				8114
				287	16812	37.927	30.284	2				8120
				288	25973	48.887	27.4	2				8126
				289	13634	45.138	50.906	2				8129
				290	18856	64.174	20.478	2				8133
				291	18495	32.88	41.965	2				8136
				292	18750	35.043	36.053	2				8140
				293	11602	63.453	21.199	2				8141
				294	9795	4.182	27.544	2				8147
				295	9091	4.903	52.348	2				8148
				296	12040	18.026	31.438	2				8149
				297	8666	34.61	8.22	2				8150
				298	7600	6.489	54.367	2				8150
				299	28381	24.804	40.09	2				8153
				300	12094	5.48	39.514	2				8155
				301	8640	30.573	35.187	2				8155
				302	21067	23.939	36.918	2				8156
				303	14705	9.662	24.948	2				8156
				304	15783	17.449	32.303	2				8158
				305	7037	7.211	40.956	2				8159
				306	19459	6.057	36.774	2				8161
				307	4802	4.182	62.299	2				8166
				308	8545	5.768	32.447	2				8172
				309	31480	37.35	29.996	2				8177
				310	9718	6.345	60.424	2				8181
				311	14991	44.561	42.398	2				8186
				312	11380	43.984	49.753	2				8189
				313	12994	42.254	42.686	2				8190
				314	8430	31.582	38.504	2				8195
				315	13542	23.65	38.216	2				8196
				316	7222	25.381	50.185	2				8196
				317	11800	62.876	17.305	2				8200
				318	18914	62.443	9.662	2				8210
				319	22532	9.951	61.434	2				8211
				320	12704	30.284	48.31	2				8216
				321	15062	31.726	55.088	2				8221
				322	23142	49.608	25.525	2				8225
				323	7417	67.635	16.296	2				8230
				324	20127	18.315	59.992	2				8244
				325	8140	3.173	53.214	2				8258
				326	14324	6.345	26.535	2				8260
				327	9708	2.884	54.367	2				8261
				328	26834	53.358	27.544	2				8267
				329	22114	16.152	32.303	2				8269
				330	7274	3.028	53.502	2				8269
				331	11013	61.434	18.026	2				8271
				332	30425	40.523	46.292	2				8271
				333	13008	13.556	13.7	2				8271
				334	19178	31.726	28.842	2				8271
				335	15475	33.601	31.87	2				8274
				336	13834	9.518	37.495	2				8275
				337	17766	28.554	41.821	2				8276
				338	17932	27.112	42.686	2				8277
				339	9996	61.145	7.932	2				8277
				340	5087	39.514	53.935	2				8281
				341	26583	53.79	15.431	2				8287
				342	7503	1.586	60.424	2				8294
				343	19846	41.533	35.476	2				8296
				344	17375	5.48	26.535	2				8298
				345	11600	61.289	21.487	2				8303
				346	25991	6.922	22.353	2				8310
				347	14046	29.419	54.367	2				8312
				348	14872	43.119	49.32	2				8318
				349	11759	7.787	61.145	2				8321
				350	16557	9.229	36.629	2				8323
				351	9242	10.96	57.54	2				8330
				352	31761	53.79	27.112	2				8330
				353	12257	45.57	22.064	2				8331
				354	13706	11.104	54.079	2				8335
				355	29425	20.622	31.87	2				8343
				356	29830	18.315	26.967	2				8349
				357	7939	31.149	39.369	2				8352
				358	11616	2.596	56.675	2				8356
				359	13748	54.512	12.258	2				8371
				360	7225	4.615	61.289	2				8375
				361	6193	65.327	18.026	2				8379
				362	19404	16.44	35.476	2				8381
				363	18846	59.703	12.835	2				8381
				364	18282	32.303	36.197	2				8391
				365	17217	55.809	23.795	2				8391
				366	14147	12.114	34.899	2				8393
				367	13954	53.646	11.969	2				8397
				368	6967	38.937	52.348	2				8398
				369	14588	26.967	43.84	2				8402
				370	33697	53.069	26.535	2				8403
				371	12837	2.307	60.713	2				8406
				372	9555	62.876	21.776	2				8408
				373	14975	15.863	35.476	2				8409
				374	9975	28.409	49.32	2				8410
				375	8621	56.53	25.237	2				8412
				376	6608	44.849	20.622	2				8412
				377	11399	3.894	28.986	2				8419
				378	18211	8.941	27.112	2				8423
				379	9292	28.842	45.57	2				8424
				380	14104	62.876	10.527	2				8426
				381	10236	32.303	3.173	2				8430
				382	5551	67.635	15.719	2				8432
				383	5588	12.691	9.229	2				8434
				384	14163	60.424	13.412	2				8435
				385	13446	11.681	26.102	2				8440
				386	11656	45.282	20.334	2				8444
				387	24490	50.762	25.814	2				8447
				388	18597	15.431	35.043	2				8447
				389	23090	60.424	9.951	2				8449
				390	8426	64.318	6.057	2				8459
				391	19396	47.445	14.421	2				8459
				392	16626	11.681	26.535	2				8463
				393	13298	10.816	25.814	2				8471
				394	19170	16.584	61.289	2				8475
				395	9145	32.592	28.554	2				8477
				396	18717	51.627	25.958	2				8480
				397	22069	42.542	46.868	2				8482
				398	11714	32.88	43.984	2				8485
				399	10496	40.956	19.18	2				8499
				400	21419	47.734	53.214	2				8504
				401	14595	66.337	18.026	2				8506
				402	23384	8.653	24.516	2				8509
				403	17726	32.592	27.112	2				8509
				404	7522	3.749	52.637	2				8510
				405	5935	37.495	51.195	2				8510
				406	9245	54.8	12.835	2				8511
				407	34981	49.897	28.409	2				8528
				408	16496	63.453	31.005	2				8531
				409	21087	50.041	27.112	2				8532
				410	14881	61.289	8.508	2				8534
				411	10507	35.043	28.986	2				8539
				412	31241	54.944	26.823	2				8542
				413	10548	63.597	9.951	2				8545
				414	5762	33.601	27.833	2				8545
				415	6447	40.956	20.478	2				8549
				416	10138	29.707	51.916	2				8554
				417	21493	14.565	25.958	2				8555
				418	15893	26.102	45.138	2				8555
				419	12160	42.254	44.128	2				8557
				420	8095	20.478	62.299	2				8566
				421	9828	61.866	34.61	2				8577
				422	18362	30.573	43.84	2				8579
				423	13949	42.109	37.062	2				8583
				424	12130	15.575	34.755	2				8585
				425	12262	33.601	42.542	2				8596
				426	19609	14.421	33.024	2				8602
				427	16699	27.688	41.965	2				8604
				428	21559	34.466	27.256	2				8604
				429	18412	39.946	45.859	2				8607
				430	10627	19.036	59.992	2				8614
				431	11728	7.066	55.088	2				8621
				432	8510	16.152	37.639	2				8625
				433	13832	8.22	58.261	2				8636
				434	13073	30.717	36.197	2				8638
				435	14102	30.861	32.88	2				8639
				436	14323	42.542	45.138	2				8640
				437	22767	34.61	36.485	2				8641
				438	11151	22.785	41.965	2				8652
				439	21206	41.677	45.859	2				8657
				440	9165	14.709	13.556	2				8659
				441	20082	12.402	33.313	2				8666
				442	33287	33.889	34.466	2				8668
				443	18452	47.157	15.142	2				8673
				444	14783	33.313	34.899	2				8673
				445	13991	29.707	54.8	2				8677
				446	7674	43.984	21.776	2				8678
				447	12640	8.364	57.973	2				8680
				448	10281	24.66	47.445	2				8681
				449	16736	9.374	53.214	2				8691
				450	8652	65.039	9.806	2				8700
				451	13809	22.497	44.561	2				8710
				452	11067	5.047	27.977	2				8723
				453	12351	30.573	51.772	2				8724
				454	10260	32.015	54.367	2				8733
				455	16270	25.958	46.58	2				8739
				456	16629	52.493	14.133	2				8747
				457	26008	35.764	36.918	2				8750
				458	15964	18.603	58.838	2				8757
				459	13572	64.318	18.603	2				8759
				460	28899	6.922	36.629	2				8769
				461	10279	20.334	41.388	2				8772
				462	18003	54.079	13.988	2				8773
				463	12432	3.461	55.521	2				8775
				464	14691	16.728	62.01	2				8777
				465	12971	41.965	40.523	2				8778
				466	9075	32.303	28.842	2				8779
				467	7010	67.058	15.286	2				8790
				468	7115	3.894	28.554	2				8791
				469	6864	43.696	47.734	2				8793
				470	9564	9.085	63.885	2				8794
				471	16801	29.996	42.254	2				8795
				472	4717	22.929	48.455	2				8798
				473	8149	18.459	36.774	2				8799
				474	7355	20.911	41.388	2				8801
				475	20682	61.289	13.556	2				8803
				476	26406	17.305	62.732	2				8805
				477	14950	22.208	46.003	2				8806
				478	8778	44.705	21.632	2				8817
				479	35436	36.053	41.533	2				8818
				480	10319	19.757	48.743	2				8820
				481	7915	9.085	63.02	2				8827
				482	12107	14.854	12.979	2				8830
				483	14932	17.161	38.937	2				8834
				484	20435	65.039	18.892	2				8838
				485	13108	28.409	43.263	2				8840
				486	10199	7.355	54.079	2				8843
				487	18139	16.44	29.275	2				8845
				488	9653	32.447	35.476	2				8849
				489	13053	49.464	15.431	2				8862
				490	4059	7.066	42.542	2				8872
				491	10213	68.356	10.239	2				8874
				492	28178	6.489	25.669	2				8878
				493	11540	24.227	44.273	2				8879
				494	18928	30.717	6.778	2				8884
				495	12469	20.766	48.599	2				8896
				496	4649	1.298	59.415	2				8897
				497	9868	48.599	16.584	2				8901
				498	14889	10.383	63.885	2				8904
				499	8410	14.133	30.14	2				8910
				500	15394	65.904	14.421	2				8914
				501	11793	28.121	44.849	2				8916
				502	5756	9.662	64.029	2				8921
				503	14983	49.032	13.412	2				8921
				504	15262	22.353	40.667	2				8921
				505	10013	4.182	56.963	2				8926
				506	15047	10.527	58.838	2				8927
				507	11149	67.058	9.085	2				8927
				508	10099	10.672	38.36	2				8936
				509	13865	30.14	4.759	2				8938
				510	10001	20.911	49.464	2				8941
				511	9201	63.597	7.787	2				8942
				512	30829	14.998	31.005	2				8944
				513	7656	65.183	6.922	2				8948
				514	17673	16.584	58.982	2				8951
				515	9643	31.87	52.637	2				8953
				516	3840	5.48	65.183	2				8956
				517	27425	19.324	33.745	2				8963
												8966
		6210 dsRED HDEL--URA3 Ypp1-GFP 13-1		73 cells								8968
				1	14050	23.074	51.627	2				8969
				2	9601	11.393	18.459	2				8973
				3	30466	62.01	32.159	2				8974
				4	13278	23.65	54.367	2				8977
				5	16613	57.684	10.816	2				8978
				6	15867	39.946	9.518	2				8979
				7	23016	67.779	48.743	2				8980
				8	15798	56.242	10.672	2				8980
				9	27482	24.804	12.691	2				8982
				10	12637	26.679	54.656	2				8987
				11	23473	25.525	47.157	2				8992
				12	9548	6.778	31.005	2				8995
				13	17629	23.074	40.956	2				9009
				14	16892	25.814	12.258	2				9021
				15	14088	27.112	52.06	2				9022
				16	12625	26.39	16.584	2				9022
				17	12626	39.514	12.402	2				9028
				18	13168	18.171	30.428	2				9033
				19	15031	19.18	37.927	2				9037
				20	15014	35.476	47.013	2				9043
				21	24983	44.561	34.899	2				9047
				22	33339	52.493	19.468	2				9052
				23	13866	26.823	40.812	2				9060
				24	7446	22.497	28.554	2				9061
				25	12954	22.929	53.358	2				9062
				26	28526	44.705	35.62	2				9063
				27	13550	23.218	8.797	2				9064
				28	15603	38.216	20.911	2				9066
				29	34926	36.774	44.994	2				9066
				30	18893	52.348	52.06	2				9066
				31	15075	11.104	63.02	2				9069
				32	15597	17.594	45.57	2				9069
				33	15986	10.383	27.544	2				9071
				34	16196	69.365	48.166	2				9075
				35	28882	46.436	36.774	2				9076
				36	19223	16.728	18.315	2				9077
				37	13543	26.535	9.518	2				9079
				38	6258	28.409	11.825	2				9080
				39	31493	25.381	44.417	2				9084
				40	4767	22.064	27.256	2				9085
				41	9774	18.747	3.605	2				9086
				42	7310	10.527	30.717	2				9091
				43	7167	9.951	33.024	2				9095
				44	11510	12.258	17.449	2				9096
				45	14409	25.381	55.233	2				9098
				46	10790	1.442	61.578	2				9107
				47	32878	26.246	32.592	2				9110
				48	14402	17.594	27.833	2				9110
				49	5694	10.383	32.592	2				9115
				50	12714	9.229	33.457	2				9115
				51	24525	12.691	43.696	2				9118
				52	7252	16.873	30.573	2				9118
				53	7065	8.364	17.305	2				9125
				54	20065	35.62	20.622	2				9126
				55	10121	21.343	31.294	2				9129
				56	10215	69.221	53.358	2				9133
				57	9753	55.809	7.355	2				9138
				58	32559	37.35	49.032	2				9141
				59	9473	20.334	31.294	2				9141
				60	24929	42.975	39.658	2				9145
				61	10175	18.603	26.679	2				9149
				62	13528	20.478	40.379	2				9153
				63	8995	9.229	38.216	2				9159
				64	19125	70.663	48.599	2				9162
				65	9331	43.119	12.258	2				9163
				66	13518	41.965	9.662	2				9165
				67	22267	17.594	24.516	2				9167
				68	13201	20.045	37.35	2				9172
				69	40381	53.79	49.176	2				9175
				70	5322	56.386	7.066	2				9179
				71	11093	21.199	40.956	2				9183
				72	8375	67.49	17.882	2				9184
				73	10868	0.865	58.838	2				9185
				74	20357	48.743	33.457	2				9188
				75	7560	30.717	8.508	2				9189
				76	8258	12.546	16.44	2				9194
				77	11263	22.929	65.183	2				9196
				78	20431	21.632	34.899	2				9201
				79	45731	23.074	43.84	2				9202
				80	26724	39.369	40.667	2				9204
				81	47426	45.859	33.024	2				9205
				82	7061	23.939	39.658	2				9205
				83	11896	29.996	42.398	2				9208
				84	11799	7.211	38.937	2				9211
				85	14728	30.284	11.825	2				9222
				86	32638	25.669	44.994	2				9225
				87	22124	21.199	24.804	2				9233
				88	13169	23.795	40.09	2				9242
				89	9118	24.804	66.769	2				9242
				90	32649	46.868	32.736	2				9245
				91	32795	40.523	37.639	2				9245
				92	10351	30.14	40.379	2				9250
				93	6883	44.849	12.546	2				9251
				94	9415	23.362	37.495	2				9252
				95	21926	22.497	30.573	2				9254
				96	5471	32.015	6.634	2				9254
				97	8914	11.825	27.833	2				9257
				98	32658	23.362	16.007	2				9258
				99	12735	21.92	69.798	2				9262
				100	11735	27.4	10.672	2				9265
				101	14938	21.776	5.913	2				9268
				102	16846	42.975	39.081	2				9269
				103	18268	11.248	23.65	2				9270
				104	19906	15.431	21.92	2				9274
				105	22713	22.064	35.043	2				9279
				106	9656	20.766	64.606	2				9280
				107	21217	29.707	34.61	2				9288
				108	10024	35.476	23.65	2				9292
				109	13959	20.045	39.369	2				9292
				110	30183	52.204	20.622	2				9297
				111	29603	39.081	48.599	2				9300
				112	15045	21.199	23.795	2				9303
				113	13409	16.152	44.128	2				9305
				114	15901	23.795	30.573	2				9306
				115	31662	39.514	48.31	2				9308
				116	6526	20.622	42.398	2				9316
				117	13828	16.007	35.764	2				9317
				118	24855	7.499	65.183	2				9319
				119	17519	15.431	18.459	2				9327
				120	12316	41.677	12.691	2				9331
				121	34083	68.356	53.069	2				9331
				122	10964	29.707	39.946	2				9334
				123	53105	29.13	33.457	2				9335
				124	12279	23.218	63.453	2				9336
				125	9646	7.211	33.024	2				9339
				126	6913	0.721	25.093	2				9350
				127	13638	8.653	42.109	2				9354
				128	24770	39.514	46.436	2				9362
				129	8775	31.438	10.383	2				9367
				130	44693	31.149	35.043	2				9369
				131	14650	38.36	27.688	2				9369
				132	24305	18.026	25.381	2				9371
				133	7812	16.44	28.409	2				9374
				134	9547	19.468	26.39	2				9379
				135	24048	35.764	45.715	2				9383
				136	9961	20.478	67.923	2				9391
				137	37939	22.208	44.273	2				9392
				138	8794	21.487	65.616	2				9399
				139	12674	11.248	40.667	2				9400
				140	22566	22.785	11.537	2				9400
				141	19504	22.353	20.478	2				9402
				142	7035	28.986	7.643	2				9412
				143	14007	12.979	21.343	2				9415
				144	9784	17.738	38.216	2				9415
				145	10007	4.038	26.679	2				9415
				146	9085	52.204	32.447	2				9421
				147	21004	28.698	31.582	2				9422
				148	21149	6.057	61.145	2				9423
				149	11397	53.214	34.755	2				9430
				150	14695	6.634	39.802	2				9434
				151	33021	23.362	42.686	2				9435
				152	23099	35.764	25.669	2				9435
				153	4869	45.859	13.844	2				9437
				154	19356	29.996	34.899	2				9441
				155	6408	28.121	7.932	2				9443
				156	24397	53.935	52.925	2				9443
				157	28136	61.289	29.563	2				9447
				158	22705	68.211	48.455	2				9449
				159	15037	33.313	32.015	2				9453
				160	15019	20.478	5.768	2				9459
				161	13032	19.324	2.307	2				9464
				162	23391	18.459	21.343	2				9466
				163	22590	4.038	62.443	2				9467
				164	20097	25.093	17.305	2				9473
				165	24237	48.743	34.61	2				9473
				166	15085	65.616	51.339	2				9475
				167	20273	11.825	23.362	2				9477
				168	6531	18.171	19.901	2				9477
				169	8817	18.747	66.193	2				9480
				170	11251	28.265	44.128	2				9482
				171	26930	24.66	29.563	2				9485
				172	14180	29.275	39.802	2				9486
				173	7170	23.795	69.509	2				9488
				174	20492	18.171	22.929	2				9501
				175	7381	26.535	14.277	2				9506
				176	18476	14.565	20.189	2				9507
				177	9664	23.65	37.927	2				9507
				178	8158	15.142	30.861	2				9511
				179	12861	41.965	13.267	2				9515
				180	7235	11.537	19.468	2				9518
				181	30639	45.426	36.485	2				9520
				182	29322	23.65	35.187	2				9520
				183	27159	50.906	31.582	2				9522
				184	18621	3.894	63.308	2				9527
				185	37263	45.426	33.313	2				9529
				186	7697	58.982	8.076	2				9529
				187	23224	27.833	28.265	2				9530
				188	8700	29.13	17.738	2				9533
				189	16236	15.142	46.58	2				9536
				190	13432	27.4	53.79	2				9538
				191	14054	29.419	11.969	2				9546
				192	15334	24.083	50.618	2				9547
				193	10692	20.911	69.077	2				9548
				194	15079	34.899	22.064	2				9549
				195	18251	40.379	12.835	2				9550
				196	12770	16.152	42.686	2				9551
				197	8294	26.246	50.906	2				9553
				198	8772	10.527	14.565	2				9555
				199	15901	65.039	52.781	2				9557
				200	16119	23.362	4.182	2				9561
				201	9737	29.707	52.493	2				9562
				202	16479	26.967	20.334	2				9564
				203	10106	11.248	20.045	2				9566
				204	14338	24.372	34.61	2				9569
				205	36756	22.929	48.022	2				9570
				206	10917	38.793	21.632	2				9579
				207	28721	61.001	33.313	2				9579
				208	15500	44.705	15.719	2				9592
				209	19118	23.795	16.728	2				9595
				210	8356	17.017	45.138	2				9595
				211	33828	50.906	27.4	2				9597
				212	40842	58.261	30.428	2				9600
				213	7558	23.074	69.798	2				9601
				214	30178	7.211	65.327	2				9601
				215	10507	4.182	57.973	2				9601
				216	26383	15.719	22.353	2				9606
				217	9793	8.508	15.863	2				9609
				218	5022	28.842	6.345	2				9616
				219	18185	17.161	22.785	2				9620
				220	12731	8.364	38.36	2				9624
				221	13023	21.055	43.84	2				9627
				222	10752	2.596	61.866	2				9637
				223	15913	38.216	23.65	2				9641
				224	22056	12.258	60.28	2				9641
				225	9549	27.544	8.364	2				9643
				226	12568	27.4	52.925	2				9646
				227	11586	8.653	17.738	2				9646
				228	13296	4.903	59.847	2				9648
				229	14305	7.211	41.388	2				9653
				230	8155	26.967	19.468	2				9656
				231	12256	12.835	22.353	2				9656
				232	9898	8.076	41.965	2				9657
				233	6584	15.575	16.152	2				9658
				234	18688	48.166	33.024	2				9659
				235	27366	25.093	43.407	2				9659
				236	17428	36.774	23.939	2				9661
				237	12749	17.882	18.892	2				9662
				238	20017	18.747	22.353	2				9664
				239	26526	17.594	23.65	2				9664
				240	16544	20.911	23.074	2				9665
				241	15265	22.641	61.578	2				9666
				242	13828	20.334	38.072	2				9669
				243	15972	13.123	36.341	2				9672
				244	22801	5.768	65.76	2				9680
				245	12713	2.019	61.866	2				9684
				246	17512	19.324	22.208	2				9686
				247	27621	28.698	28.986	2				9688
				248	22248	37.927	44.994	2				9691
				249	13807	27.833	11.393	2				9696
				250	11280	17.882	22.353	2				9701
				251	24652	62.01	30.717	2				9708
				252	26327	71.528	49.608	2				9709
				253	11823	20.478	45.138	2				9709
				254	34040	67.923	52.925	2				9712
				255	12105	15.719	46.147	2				9716
				256	6731	14.998	19.757	2				9717
				257	19275	42.542	38.072	2				9718
				258	16360	21.632	62.155	2				9720
				259	29860	21.776	46.868	2				9720
				260	12060	55.665	10.239	2				9722
				261	38227	49.753	27.544	2				9727
				262	13301	11.104	21.92	2				9727
				263	18029	6.778	61.289	2				9733
				264	25884	24.948	32.88	2				9737
				265	9982	42.686	11.248	2				9738
				266	8106	25.525	50.474	2				9740
				267	17959	12.258	22.641	2				9741
				268	41373	20.334	21.92	2				9743
				269	19509	67.346	49.176	2				9744
				270	12441	20.045	38.793	2				9747
				271	23456	22.064	19.757	2				9750
				272	23596	49.464	34.466	2				9752
				273	57856	49.176	28.554	2				9753
				274	13359	21.92	36.629	2				9754
				275	7015	28.842	5.913	2				9754
				276	21498	55.377	22.353	2				9758
				277	14677	11.104	22.353	2				9759
				278	16983	66.914	51.195	2				9767
				279	15551	14.854	21.199	2				9767
				280	24116	33.024	33.168	2				9770
				281	29407	24.516	41.244	2				9772
				282	11517	42.398	12.114	2				9774
				283	6113	27.112	18.892	2				9775
				284	7194	26.679	51.339	2				9777
				285	17970	60.568	53.214	2				9783
				286	22616	10.239	63.164	2				9784
				287	16781	8.653	24.804	2				9790
				288	10340	54.944	9.374	2				9793
				289	4172	21.632	1.586	2				9793
				290	14414	4.326	61.289	2				9795
				291	14679	22.353	41.1	2				9795
				292	11677	10.672	41.677	2				9798
				293	12188	39.081	10.96	2				9800
				294	9449	14.277	16.44	2				9801
				295	13131	20.045	41.965	2				9806
				296	15277	15.863	45.282	2				9808
				297	10315	45.282	15.286	2				9810
				298	19107	24.083	48.166	2				9811
				299	15145	12.691	23.218	2				9813
				300	11582	39.658	24.66	2				9815
				301	19053	52.06	31.438	2				9821
				302	7570	31.294	7.355	2				9825
				303	18714	59.559	51.339	2				9826
				304	10366	26.679	10.527	2				9827
				305	10321	7.211	62.155	2				9828
				306	19807	49.897	35.187	2				9836
				307	12050	71.817	50.185	2				9843
				308	33709	11.248	59.27	2				9845
				309	21866	59.703	29.13	2				9850
				310	5149	31.582	5.047	2				9860
				311	47010	49.176	29.563	2				9864
				312	11952	8.22	24.804	2				9868
				313	38131	55.665	50.906	2				9872
				314	30030	23.506	41.965	2				9873
				315	18555	19.324	4.759	2				9874
				316	11850	0.865	24.66	2				9880
				317	7584	21.199	37.783	2				9881
				318	14209	67.346	19.468	2				9886
				319	13420	10.96	39.369	2				9886
				320	26411	32.88	33.601	2				9887
				321	11277	29.707	43.119	2				9894
				322	18413	29.13	32.736	2				9895
				323	13851	45.138	33.889	2				9895
				324	13029	11.393	36.774	2				9898
				325	47000	49.464	27.977	2				9901
				326	4569	24.516	66.193	2				9902
				327	9680	10.095	24.083	2				9905
				328	14402	39.369	10.095	2				9906
				329	21328	9.085	59.27	2				9908
				330	15596	43.696	15.863	2				9908
				331	19983	30.861	28.409	2				9910
				332	10778	22.064	29.852	2				9915
				333	9845	23.939	39.225	2				9919
				334	18400	10.672	24.083	2				9923
				335	26342	25.958	28.409	2				9924
				336	7085	39.514	14.277	2				9926
				337	26508	25.093	28.986	2				9930
				338	9028	19.18	31.005	2				9937
				339	26430	22.641	39.802	2				9937
				340	11572	22.785	2.307	2				9942
				341	28070	46.436	34.178	2				9946
				342	13048	20.189	34.755	2				9947
				343	12350	3.028	57.54	2				9955
				344	23181	30.573	31.438	2				9958
				345	12370	9.951	42.109	2				9960
				346	17184	52.781	28.265	2				9961
				347	6292	2.307	57.54	2				9961
				348	7965	12.691	20.189	2				9962
				349	6069	9.518	29.707	2				9962
				350	26708	55.809	52.204	2				9963
				351	20256	59.126	22.641	2				9963
				352	20476	66.481	16.728	2				9967
				353	31442	23.218	14.998	2				9967
				354	25250	54.656	22.641	2				9970
				355	4552	2.163	26.967	2				9970
				356	7360	27.112	9.518	2				9971
				357	9052	12.979	32.88	2				9973
				358	22673	53.214	29.275	2				9975
				359	19039	8.22	61.001	2				9977
				360	16437	42.254	33.889	2				9977
				361	26331	36.197	27.4	2				9982
				362	12797	8.941	29.563	2				9984
				363	5207	18.026	64.895	2				9986
				364	14942	47.445	34.322	2				9995
				365	15155	7.355	21.92	2				9996
				366	16999	8.076	62.732	2				9997
				367	31939	6.201	65.616	2				9998
				368	12394	38.793	15.431	2				10000
				369	20645	44.705	34.322	2				10001
				370	11595	44.273	12.402	2				10003
				371	13259	63.597	50.618	2				10007
				372	10877	10.96	36.485	2				10011
				373	9937	16.873	20.911	2				10013
				374	39396	40.09	46.436	2				10020
				375	23394	65.904	20.766	2				10022
				376	16605	65.039	51.483	2				10022
				377	12181	2.596	41.965	2				10023
				378	10946	37.783	27.977	2				10023
				379	17108	13.7	33.745	2				10023
				380	14086	29.13	30.717	2				10024
				381	12640	2.596	41.388	2				10026
				382	7968	20.911	18.747	2				10030
				383	5617	24.804	8.508	2				10032
				384	14907	16.44	34.322	2				10044
				385	19919	25.669	13.7	2				10053
				386	10442	23.506	51.05	2				10062
				387	8921	10.527	38.793	2				10062
				388	18693	57.973	31.87	2				10069
				389	8148	30.14	4.759	2				10070
				390	30592	40.667	42.83	2				10074
				391	12864	13.988	13.123	2				10076
				392	10347	13.412	26.535	2				10077
				393	5631	2.163	23.218	2				10078
				394	8948	42.83	15.575	2				10085
				395	7109	21.199	66.769	2				10090
				396	13940	64.895	55.233	2				10090
				397	6442	37.062	27.256	2				10092
				398	11271	27.688	18.171	2				10095
				399	38573	63.885	18.459	2				10098
				400	24937	51.195	36.053	2				10098
				401	22729	23.074	35.332	2				10099
				402	9374	31.149	55.954	2				10103
				403	13005	48.166	35.476	2				10106
				404	15402	22.785	63.02	2				10106
				405	12712	38.504	22.353	2				10107
				406	7685	41.1	9.374	2				10111
				407	16030	21.487	63.02	2				10111
				408	11806	16.152	14.709	2				10112
				409	10407	19.901	65.904	2				10116
				410	7613	3.605	31.438	2				10121
				411	11676	11.681	14.854	2				10137
				412	30467	40.812	46.868	2				10138
				413	10629	54.8	49.464	2				10140
				414	9153	14.709	28.842	2				10146
				415	21731	38.793	45.57	2				10148
				416	32140	23.939	11.969	2				10152
				417	9887	19.468	63.597	2				10157
				418	15317	5.624	32.159	2				10158
				419	21300	55.377	56.098	2				10161
				420	20256	41.388	34.322	2				10161
				421	13478	6.201	33.745	2				10162
				422	4015	30.14	21.055	2				10162
				423	15161	5.047	25.093	2				10164
				424	30316	53.069	30.573	2				10166
				425	9022	3.749	33.601	2				10166
				426	25039	55.954	20.911	2				10169
				427	14712	13.7	25.237	2				10169
				428	10362	64.174	17.594	2				10175
				429	15178	36.053	23.795	2				10175
				430	52371	58.838	32.159	2				10178
				431	14663	41.533	11.825	2				10178
				432	7343	13.412	13.123	2				10178
				433	40334	65.327	20.766	2				10183
				434	23183	63.453	53.069	2				10189
				435	16892	23.362	14.277	2				10193
				436	23557	40.812	36.485	2				10195
				437	7081	18.747	63.741	2				10195
				438	6309	67.346	53.935	2				10199
				439	9961	67.058	54.367	2				10202
				440	11314	36.774	20.334	2				10202
				441	19365	59.559	51.772	2				10205
				442	17713	12.402	61.145	2				10206
				443	3856	25.237	52.06	2				10208
				444	3909	58.549	9.806	2				10209
				445	7327	38.36	26.102	2				10211
				446	15756	16.152	36.918	2				10211
				447	10202	19.324	19.613	2				10213
				448	4614	27.112	43.407	2				10214
				449	25098	11.969	62.155	2				10215
				450	14350	23.506	62.299	2				10216
				451	12892	14.709	46.724	2				10226
				452	15922	43.84	36.197	2				10226
				453	19878	40.379	10.816	2				10235
				454	11167	20.334	25.814	2				10236
				455	4534	39.658	24.083	2				10237
				456	15173	39.081	39.514	2				10248
				457	7210	22.929	52.493	2				10251
				458	12707	41.533	12.114	2				10252
				459	14361	11.537	15.575	2				10254
				460	10166	50.906	35.476	2				10258
				461	14632	39.369	44.994	2				10259
				462	8803	8.22	63.453	2				10259
				463	8840	3.028	42.398	2				10259
				464	16058	41.677	10.527	2				10260
				465	24018	61.145	49.753	2				10260
				466	27551	42.542	44.128	2				10260
				467	7474	10.672	15.719	2				10261
				468	10069	18.892	23.939	2				10265
				469	21134	26.679	28.121	2				10270
				470	11133	18.459	41.533	2				10274
				471	6045	40.09	14.565	2				10274
				472	10555	31.726	33.024	2				10277
				473	8757	20.045	6.922	2				10277
				474	14764	19.901	45.282	2				10279
				475	9400	29.852	23.218	2				10281
				476	18987	41.1	24.516	2				10282
				477	24768	37.639	25.237	2				10282
				478	6678	19.468	41.677	2				10282
				479	12895	31.005	11.104	2				10284
				480	17212	41.965	24.227	2				10286
				481	13845	10.383	35.476	2				10289
				482	22439	28.986	30.14	2				10302
				483	20728	25.669	46.147	2				10305
				484	4275	24.227	68.5	2				10308
				485	9225	12.114	39.081	2				10309
				486	12285	41.533	35.332	2				10315
				487	21733	23.795	13.556	2				10315
				488	4780	57.54	7.355	2				10317
				489	9759	21.776	45.57	2				10319
				490	10702	54.079	53.935	2				10319
				491	12250	41.244	14.709	2				10321
				492	11454	14.565	30.14	2				10322
				493	14149	60.136	29.13	2				10323
				494	6870	51.772	35.476	2				10323
				495	8793	30.428	18.892	2				10323
				496	11455	31.726	53.646	2				10327
				497	8030	17.594	28.986	2				10330
				498	10389	4.615	39.369	2				10330
				499	8668	64.462	54.8	2				10335
				500	7901	22.064	46.147	2				10340
				501	6923	2.74	27.112	2				10340
				502	4726	51.772	6.778	2				10344
				503	15845	7.211	23.939	2				10347
				504	7279	60.136	52.348	2				10348
				505	8545	52.925	52.637	2				10351
				506	4780	28.409	41.244	2				10353
				507	28101	42.398	36.629	2				10361
				508	9720	12.546	15.142	2				10362
				509	7580	64.895	16.728	2				10363
				510	42156	39.081	26.39	2				10365
				511	6285	28.698	40.956	2				10366
				512	5202	19.036	33.601	2				10375
				513	6434	3.173	23.218	2				10378
				514	19501	20.766	32.736	2				10382
				515	8992	10.527	21.199	2				10382
				516	11517	32.592	28.121	2				10384
				517	5960	13.988	40.956	2				10386
				518	3883	54.8	6.201	2				10389
				519	20885	63.597	51.195	2				10407
				520	13945	31.726	54.944	2				10407
				521	9915	65.904	55.088	2				10411
				522	10680	54.656	19.901	2				10418
				523	13286	51.483	7.355	2				10426
				524	4623	7.066	36.197	2				10427
				525	15640	51.627	29.563	2				10430
				526	11411	26.39	42.109	2				10431
				527	6684	22.641	9.951	2				10433
				528	18265	17.738	7.211	2				10436
				529	4348	20.622	3.605	2				10438
				530	10820	31.726	23.362	2				10439
				531	30326	5.913	63.885	2				10439
				532	35741	66.914	20.045	2				10441
				533	10323	18.171	5.624	2				10442
				534	8432	28.554	21.776	2				10448
				535	7700	62.732	21.776	2				10450
				536	5882	29.13	55.233	2				10454
				537	17087	61.145	32.592	2				10470
				538	19328	8.797	23.795	2				10471
				539	12988	21.776	63.885	2				10473
				540	17285	39.081	16.152	2				10476
				541	5152	70.23	53.069	2				10479
				542	7360	9.085	35.764	2				10481
				543	12289	58.261	22.641	2				10482
				544	11488	20.622	29.563	2				10493
				545	14687	14.854	42.109	2				10494
				546	11358	29.419	24.516	2				10494
				547	4143	9.229	22.208	2				10496
				548	15398	41.677	22.064	2				10498
				549	8566	40.812	14.133	2				10501
				550	9204	27.544	39.369	2				10502
				551	34302	64.029	19.613	2				10503
				552	13258	64.029	52.06	2				10505
				553	10265	42.254	22.929	2				10507
				554	11906	13.844	38.793	2				10507
				555	13827	4.471	42.398	2				10507
				556	10178	11.969	21.487	2				10510
				557	15349	61.722	53.214	2				10514
				558	14084	47.734	32.159	2				10514
				559	7590	6.778	27.833	2				10515
				560	9550	10.239	60.568	2				10517
				561	15199	19.901	27.688	2				10523
				562	11071	12.979	42.398	2				10523
				563	10476	6.057	40.09	2				10527
				564	15994	64.606	21.92	2				10528
				565	8862	52.781	8.797	2				10532
				566	9453	28.698	9.806	2				10533
				567	7326	15.575	13.7	2				10542
				568	8150	53.502	8.941	2				10544
				569	9738	62.732	48.599	2				10545
				570	5789	6.345	34.322	2				10548
				571	10822	18.171	43.84	2				10549
												10551
												10555
		6210 dsRED HDEL--URA3 Ypp1-GFP 14-1		46 cells								10555
				1	13945	44.273	45.138	2				10557
				2	17884	27.977	19.468	2				10557
				3	24332	27.544	17.594	2				10557
				4	18341	44.705	41.821	2				10560
				5	13882	23.506	36.053	2				10561
				6	18100	50.906	51.483	2				10568
				7	13796	31.294	68.933	2				10570
				8	10277	41.677	11.248	2				10571
				9	16977	43.407	42.975	2				10573
				10	12384	12.835	37.062	2				10579
				11	24785	22.064	32.303	2				10580
				12	19811	25.093	32.592	2				10582
				13	21890	44.561	21.343	2				10586
				14	17186	53.502	9.951	2				10586
				15	34930	22.785	35.62	2				10586
				16	13512	44.417	23.506	2				10588
				17	26017	21.199	10.672	2				10588
				18	19349	51.627	19.757	2				10591
				19	13792	51.05	54.656	2				10593
				20	18951	62.443	60.424	2				10595
				21	10523	50.329	53.214	2				10596
				22	24091	19.468	10.96	2				10596
				23	13288	46.147	45.426	2				10605
				24	15473	66.048	8.653	2				10618
				25	16931	34.899	21.487	2				10619
				26	7463	31.005	16.584	2				10619
				27	19760	29.852	8.22	2				10625
				28	19800	22.353	59.847	2				10627
				29	9637	24.948	60.713	2				10627
				30	17645	27.833	67.058	2				10629
				31	11699	3.605	22.497	2				10629
				32	10731	13.7	33.457	2				10630
				33	14676	52.493	28.409	2				10632
				34	15501	46.147	41.965	2				10636
				35	29282	27.977	24.948	2				10638
				36	20722	37.783	24.372	2				10649
				37	18336	25.669	35.043	2				10650
				38	12284	30.573	70.23	2				10660
				39	6761	68.933	8.22	2				10668
				40	24334	22.641	31.87	2				10668
				41	18133	31.726	4.038	2				10669
				42	14601	55.233	13.556	2				10679
				43	12008	52.493	4.759	2				10680
				44	10439	23.939	63.308	2				10681
				45	26689	18.315	13.267	2				10685
				46	32336	37.927	23.795	2				10690
				47	10542	24.66	36.053	2				10692
				48	9777	38.072	22.497	2				10696
				49	23725	43.407	43.552	2				10697
				50	19621	23.65	59.847	2				10699
				51	8147	46.436	45.282	2				10702
				52	15778	47.878	3.749	2				10702
				53	11528	13.988	36.774	2				10714
				54	16258	44.417	21.776	2				10715
				55	11074	23.506	11.681	2				10716
				56	29984	21.92	33.168	2				10718
				57	23289	51.772	6.201	2				10721
				58	17519	18.892	10.672	2				10722
				59	15057	12.114	55.088	2				10723
				60	10062	65.327	6.778	2				10725
				61	8190	11.104	33.457	2				10731
				62	22061	50.618	22.641	2				10735
				63	20237	65.327	7.643	2				10741
				64	15444	18.315	6.201	2				10743
				65	9391	23.218	8.508	2				10746
				66	21364	48.022	20.334	2				10748
				67	26511	3.317	39.369	2				10748
				68	13480	41.244	31.149	2				10752
				69	7609	53.646	55.233	2				10760
				70	16321	3.173	40.235	2				10762
				71	15943	34.178	5.913	2				10766
				72	10426	54.223	53.358	2				10770
				73	14638	52.348	12.546	2				10771
				74	12336	40.812	12.546	2				10771
				75	15277	35.332	19.18	2				10772
				76	14472	20.911	61.722	2				10775
				77	16094	5.192	38.216	2				10776
				78	13236	24.66	7.932	2				10776
				79	12921	48.599	22.208	2				10777
				80	13647	7.066	40.379	2				10778
				81	9664	33.313	17.161	2				10779
				82	12199	5.913	27.4	2				10781
				83	14420	32.159	18.315	2				10785
				84	8480	24.083	31.438	2				10789
				85	11327	5.336	22.641	2				10790
				86	9691	22.641	10.672	2				10790
				87	20482	52.348	19.757	2				10794
				88	20028	30.428	20.189	2				10794
				89	17067	52.204	11.248	2				10794
				90	11767	37.062	12.114	2				10798
				91	5567	25.237	7.932	2				10798
				92	27401	60.568	61.145	2				10803
				93	15715	47.734	40.667	2				10819
				94	9767	10.816	33.889	2				10820
				95	16056	27.4	67.923	2				10820
				96	10555	63.597	63.164	2				10822
				97	30038	20.334	10.96	2				10826
				98	10595	31.149	67.635	2				10826
				99	16135	54.512	9.806	2				10828
				100	14318	14.854	35.62	2				10837
				101	15301	37.639	8.653	2				10838
				102	13623	10.383	52.06	2				10839
				103	11585	35.187	2.452	2				10842
				104	17563	48.31	22.785	2				10847
				105	30018	25.237	35.62	2				10849
				106	15530	53.935	22.641	2				10850
				107	20960	50.762	20.334	2				10859
				108	12941	31.582	17.738	2				10859
				109	12824	37.495	21.632	2				10862
				110	10365	6.489	27.112	2				10865
				111	12401	52.781	55.665	2				10865
				112	14975	4.903	22.641	2				10868
				113	13479	29.419	16.007	2				10868
				114	18844	43.407	14.565	2				10870
				115	5042	27.977	16.728	2				10870
				116	26648	60.424	64.75	2				10877
				117	5947	69.365	6.634	2				10877
				118	25255	61.722	64.895	2				10882
				119	16651	20.911	15.286	2				10898
				120	15430	24.516	11.969	2				10901
				121	14240	17.738	6.922	2				10906
				122	8403	10.383	35.332	2				10907
				123	17217	10.96	54.8	2				10908
				124	12198	53.358	20.045	2				10914
				125	15206	56.098	12.546	2				10917
				126	15748	45.859	19.901	2				10921
				127	11778	28.698	7.643	2				10921
				128	16553	18.892	14.998	2				10927
				129	19494	42.975	34.466	2				10930
				130	15249	29.563	70.519	2				10933
				131	21431	50.618	25.525	2				10937
				132	16540	45.138	24.083	2				10943
				133	18473	3.173	39.802	2				10946
				134	13487	35.62	5.192	2				10948
				135	10596	30.861	67.202	2				10961
				136	6807	26.679	8.364	2				10964
				137	11131	31.726	18.459	2				10964
				138	12271	66.337	12.691	2				10964
				139	17296	11.248	51.483	2				10965
				140	7079	36.774	8.941	2				10969
				141	21593	17.594	8.797	2				10970
				142	26992	21.776	10.239	2				10970
				143	12623	53.935	28.265	2				10973
				144	11784	63.741	62.299	2				10988
				145	13231	29.13	20.334	2				10993
				146	17944	51.772	28.121	2				10994
				147	30852	34.178	22.497	2				10998
				148	18071	50.762	24.66	2				11000
				149	30685	59.992	64.318	2				11000
				150	13873	6.489	32.736	2				11001
				151	6245	39.225	9.085	2				11006
				152	11508	55.233	26.535	2				11006
				153	11106	29.707	20.478	2				11008
				154	18125	32.447	5.48	2				11009
				155	18139	54.223	23.939	2				11013
				156	14729	24.516	62.876	2				11019
				157	10638	24.948	62.155	2				11027
				158	12148	54.223	13.7	2				11027
				159	13509	12.835	51.483	2				11029
				160	10721	26.967	8.941	2				11034
				161	15408	7.355	25.525	2				11034
				162	22323	49.032	43.696	2				11035
				163	7829	43.696	11.248	2				11038
				164	9125	7.211	26.535	2				11038
				165	21283	63.02	60.713	2				11042
				166	12588	31.294	68.356	2				11044
				167	21862	59.126	62.587	2				11045
				168	17330	62.443	64.462	2				11051
				169	15043	28.554	66.481	2				11053
				170	15013	40.09	10.816	2				11055
				171	12868	6.922	26.823	2				11056
				172	17893	31.87	7.355	2				11060
				173	20409	56.098	10.96	2				11067
				174	43947	40.235	34.322	2				11071
				175	11205	28.986	66.193	2				11074
				176	16234	54.944	24.948	2				11075
				177	22463	31.87	3.749	2				11084
				178	4696	50.041	56.242	2				11087
				179	14879	36.341	9.518	2				11090
				180	14577	6.922	39.514	2				11091
				181	15216	30.14	27.688	2				11092
				182	7936	22.641	9.662	2				11093
				183	16579	22.064	8.364	2				11095
				184	18963	48.022	23.362	2				11103
				185	23178	28.698	27.544	2				11106
				186	14214	13.988	53.646	2				11109
				187	22426	24.372	32.015	2				11117
				188	7360	24.516	60.136	2				11124
				189	14052	18.459	14.277	2				11125
				190	6505	24.083	4.182	2				11126
				191	11452	31.149	4.903	2				11131
				192	9362	47.301	44.128	2				11133
				193	15446	47.301	41.533	2				11137
				194	35047	18.603	12.546	2				11138
				195	10137	21.632	11.969	2				11140
				196	18902	47.301	19.901	2				11143
				197	15481	21.92	12.402	2				11149
				198	29583	28.986	24.227	2				11151
				199	8277	68.5	8.797	2				11151
				200	8777	67.346	4.903	2				11153
				201	8287	41.388	14.133	2				11154
				202	30038	28.121	26.967	2				11155
				203	12378	24.948	61.578	2				11156
				204	11546	2.74	25.093	2				11158
				205	14341	35.62	3.028	2				11163
				206	31709	21.776	7.499	2				11165
				207	7408	52.493	10.672	2				11166
				208	21911	61.001	60.857	2				11167
				209	9400	5.047	27.4	2				11168
				210	9252	67.202	11.104	2				11169
				211	14955	20.766	6.489	2				11169
				212	17982	4.326	22.641	2				11172
				213	15517	3.028	23.65	2				11174
				214	19654	34.034	23.218	2				11176
				215	6939	6.057	23.074	2				11178
				216	22674	31.294	26.679	2				11178
				217	14982	51.627	3.461	2				11181
				218	21466	48.022	11.681	2				11183
				219	4619	13.123	53.79	2				11184
				220	13269	4.038	38.504	2				11189
				221	20471	50.618	26.535	2				11196
				222	18644	56.242	11.825	2				11197
				223	20853	21.92	14.565	2				11198
				224	20560	46.58	24.227	2				11199
				225	7863	47.301	15.142	2				11204
				226	12077	26.102	11.393	2				11205
				227	10766	3.028	23.939	2				11205
				228	12214	48.455	42.398	2				11209
				229	51580	39.946	33.889	2				11216
				230	9129	32.159	6.201	2				11226
				231	6465	14.854	35.043	2				11231
				232	19397	43.552	32.736	2				11237
				233	13742	50.474	41.1	2				11241
				234	9435	22.064	9.662	2				11241
				235	9963	4.182	41.677	2				11248
				236	17821	26.39	10.816	2				11249
				237	4888	32.736	19.324	2				11251
				238	22474	20.334	15.431	2				11255
				239	11563	22.929	6.634	2				11260
				240	16172	34.466	24.227	2				11263
				241	9536	57.973	23.074	2				11265
				242	19653	39.369	12.114	2				11269
				243	12091	48.743	40.09	2				11271
				244	26964	48.31	11.104	2				11272
				245	7305	22.064	3.461	2				11273
				246	33906	41.388	35.043	2				11275
				247	6952	46.292	16.007	2				11276
				248	18191	57.107	59.992	2				11277
				249	14692	2.74	24.516	2				11277
				250	7027	12.114	33.457	2				11279
				251	24688	24.227	33.024	2				11280
				252	10859	34.755	17.449	2				11282
				253	11819	56.53	9.374	2				11289
				254	6847	19.036	6.489	2				11289
				255	10507	65.183	9.518	2				11291
				256	25768	45.715	9.229	2				11293
				257	12060	23.65	6.489	2				11295
				258	23657	57.252	25.093	2				11297
				259	26645	50.474	21.487	2				11310
				260	11880	36.053	10.095	2				11311
				261	15554	59.415	62.155	2				11314
				262	11329	23.939	6.201	2				11314
				263	20260	59.126	24.66	2				11315
				264	26765	45.426	9.806	2				11317
				265	28196	45.138	10.96	2				11320
				266	7499	47.013	14.133	2				11322
				267	16855	39.946	11.681	2				11322
				268	14280	9.806	53.646	2				11325
				269	20819	40.812	33.313	2				11327
				270	8267	36.485	11.537	2				11327
				271	8409	21.487	6.345	2				11329
				272	24492	20.045	13.556	2				11330
				273	16720	36.341	21.199	2				11331
				274	14948	50.185	42.83	2				11333
				275	12495	7.066	31.87	2				11336
				276	5403	50.329	41.821	2				11336
				277	8678	17.594	8.076	2				11338
				278	18317	22.208	13.7	2				11348
				279	14096	46.147	13.988	2				11349
				280	6411	27.112	12.258	2				11350
				281	17621	48.599	9.662	2				11353
				282	10470	20.911	4.615	2				11354
				283	13446	34.466	20.189	2				11358
				284	7825	5.48	42.254	2				11358
				285	14833	58.261	62.876	2				11358
				286	18876	58.982	23.506	2				11360
				287	18488	21.055	66.337	2				11375
				288	22338	57.684	63.02	2				11378
				289	10964	26.823	9.518	2				11380
				290	5554	29.275	14.133	2				11385
				291	13851	23.074	63.597	2				11385
				292	16822	46.003	11.969	2				11389
				293	4744	26.535	3.749	2				11393
				294	11417	11.248	37.927	2				11397
				295	18229	25.237	3.317	2				11399
				296	13427	54.656	24.516	2				11411
				297	10053	52.06	54.512	2				11417
				298	14778	45.282	13.988	2				11417
				299	7644	44.849	12.979	2				11421
				300	30470	31.726	25.093	2				11423
				301	21780	20.045	7.499	2				11426
				302	14195	58.117	6.345	2				11427
				303	13573	56.53	24.227	2				11429
				304	12653	50.185	57.684	2				11429
				305	12561	8.076	34.178	2				11433
				306	9579	8.653	55.665	2				11438
				307	8120	65.616	5.913	2				11439
				308	19791	52.637	23.506	2				11440
				309	9115	28.121	3.894	2				11443
				310	9750	64.75	12.546	2				11452
				311	6942	30.573	13.412	2				11454
				312	36951	36.341	28.265	2				11455
				313	21263	55.088	12.114	2				11457
				314	16554	6.778	33.745	2				11466
				315	12212	8.22	31.582	2				11470
				316	8806	27.544	13.556	2				11475
				317	11650	52.781	53.502	2				11483
				318	13524	32.447	2.74	2				11488
				319	4237	11.825	35.043	2				11489
				320	13753	63.885	11.104	2				11495
				321	15146	32.736	2.452	2				11503
				322	11615	28.554	5.192	2				11505
				323	9793	38.072	26.823	2				11505
				324	14439	27.833	25.669	2				11508
				325	15144	11.681	36.341	2				11508
				326	10696	9.951	33.601	2				11509
				327	8412	20.189	64.174	2				11510
				328	10948	64.318	9.951	2				11515
				329	11922	35.908	24.804	2				11517
				330	9482	8.653	37.927	2				11517
				331	8136	50.329	2.74	2				11517
				332	3997	9.085	37.062	2				11526
				333	9924	58.694	22.785	2				11526
				334	23676	22.064	63.453	2				11527
				335	7063	10.383	36.341	2				11528
				336	16007	4.326	26.679	2				11528
				337	13842	57.252	6.345	2				11530
				338	13608	58.261	9.806	2				11531
				339	8830	31.582	66.914	2				11533
				340	13207	58.549	24.372	2				11535
				341	17332	37.495	5.336	2				11540
				342	4446	28.121	13.267	2				11546
				343	4709	28.265	11.969	2				11547
				344	37812	36.629	22.208	2				11549
				345	14875	50.185	6.489	2				11551
				346	24466	35.332	28.121	2				11559
				347	20507	39.946	14.854	2				11559
				348	26296	59.847	63.164	2				11560
				349	10274	37.495	4.471	2				11561
				350	20006	58.405	60.136	2				11563
				351	11659	9.806	32.88	2				11563
				352	11169	58.405	8.797	2				11563
				353	11295	38.937	14.565	2				11565
				354	42833	46.292	6.634	2				11571
				355	10382	56.675	7.932	2				11572
				356	6240	24.948	9.374	2				11578
				357	12235	32.303	20.045	2				11578
				358	10685	45.859	24.804	2				11582
				359	5280	65.616	11.248	2				11583
				360	10175	19.468	64.895	2				11584
				361	3247	52.637	56.963	2				11584
				362	21113	37.927	15.575	2				11585
				363	5930	31.149	64.318	2				11586
				364	15203	8.653	40.956	2				11591
				365	11000	25.814	4.615	2				11594
				366	7592	8.508	36.629	2				11595
				367	9616	23.939	30.717	2				11595
												11599
												11600
		6210 dsRED HDEL--URA3 Ypp1-GFP 15-1		43 cells								11602
				1	24064	40.379	27.112	2				11602
				2	11594	7.066	50.041	2				11605
				3	16555	44.273	25.093	2				11615
				4	26010	49.897	17.882	2				11615
				5	22297	32.447	35.62	2				11616
				6	37427	44.561	25.525	2				11616
				7	15353	21.92	33.457	2				11618
				8	23335	56.819	57.54	2				11620
				9	15161	41.1	3.461	2				11622
				10	17119	22.497	33.457	2				11629
				11	15108	13.844	61.145	2				11630
				12	25137	45.859	22.641	2				11650
				13	14147	40.667	3.461	2				11656
				14	28864	45.282	22.785	2				11659
				15	18498	9.951	41.533	2				11670
				16	17961	48.022	24.083	2				11671
				17	25901	54.656	60.568	2				11676
				18	16498	39.369	5.48	2				11677
				19	18130	21.487	24.227	2				11678
				20	16733	55.377	14.133	2				11678
				21	18097	2.884	42.975	2				11684
				22	17325	35.332	34.755	2				11685
				23	13977	47.734	23.362	2				11685
				24	22088	51.772	14.709	2				11688
				25	7469	16.728	60.857	2				11689
				26	22464	56.386	17.738	2				11696
				27	19494	22.064	25.525	2				11697
				28	18377	45.138	30.284	2				11699
				29	19061	18.315	24.804	2				11699
				30	17624	53.935	64.895	2				11705
				31	14792	27.977	52.493	2				11707
				32	22043	37.062	25.669	2				11714
				33	10178	60.424	4.326	2				11715
				34	19768	5.336	42.398	2				11719
				35	22687	34.466	32.88	2				11725
				36	15293	6.345	49.464	2				11726
				37	15713	14.998	61.578	2				11728
				38	16751	20.911	33.024	2				11733
				39	16129	17.017	60.424	2				11733
				40	20979	64.606	22.208	2				11735
				41	50246	69.077	52.348	2				11736
				42	10533	10.527	47.734	2				11737
				43	17135	32.88	50.185	2				11739
				44	24321	62.587	48.887	2				11741
				45	5880	17.449	53.358	2				11748
				46	20371	57.396	50.041	2				11749
				47	16078	53.646	17.594	2				11749
				48	13762	59.847	6.201	2				11754
				49	25123	38.937	28.409	2				11757
				50	10430	23.362	4.182	2				11759
				51	25273	33.457	48.743	2				11759
				52	42903	68.356	52.348	2				11761
				53	16505	52.781	18.892	2				11762
				54	24713	66.625	23.939	2				11763
				55	15187	64.606	20.622	2				11766
				56	14797	60.857	4.038	2				11767
				57	9562	7.499	45.859	2				11772
				58	25932	33.745	35.764	2				11775
				59	18899	44.561	29.275	2				11778
				60	12892	42.542	4.615	2				11779
				61	8534	23.795	1.586	2				11781
				62	16314	24.083	32.88	2				11783
				63	16009	66.769	19.18	2				11784
				64	20770	62.443	52.637	2				11789
				65	11865	10.239	42.83	2				11790
				66	30269	31.438	34.466	2				11793
				67	32185	57.252	50.618	2				11793
				68	30050	52.06	63.02	2				11799
				69	15624	26.246	17.017	2				11800
				70	10591	13.267	60.424	2				11800
				71	28617	40.523	31.294	2				11806
				72	11629	42.686	30.861	2				11813
				73	17004	42.542	28.409	2				11814
				74	13500	65.472	51.195	2				11817
				75	29389	52.06	62.299	2				11818
				76	11754	20.045	23.506	2				11819
				77	15561	24.66	19.18	2				11823
				78	7935	65.327	51.772	2				11824
				79	20790	34.034	51.916	2				11824
				80	28023	26.679	53.358	2				11827
				81	7694	11.393	54.512	2				11830
				82	15144	41.388	27.833	2				11831
				83	5698	28.554	52.493	2				11836
				84	10319	58.261	65.039	2				11836
				85	19540	24.66	31.87	2				11837
				86	16598	39.369	28.265	2				11838
				87	23511	24.372	30.717	2				11839
				88	7533	16.007	56.819	2				11845
				89	17678	52.925	14.998	2				11845
				90	23490	6.634	44.994	2				11850
				91	18911	50.041	15.719	2				11852
				92	9646	46.003	26.823	2				11857
				93	19658	46.58	26.39	2				11858
				94	18675	53.646	16.873	2				11860
				95	12771	40.523	26.102	2				11864
				96	24745	70.807	54.656	2				11865
				97	29847	69.798	55.954	2				11872
				98	16900	53.79	16.152	2				11878
				99	12027	55.377	64.462	2				11880
				100	43287	66.337	54.656	2				11894
				101	39773	67.058	52.781	2				11896
				102	8463	63.164	4.326	2				11897
				103	36633	59.126	52.925	2				11906
				104	41604	57.828	49.608	2				11916
				105	8944	47.589	25.958	2				11916
				106	24090	57.828	52.637	2				11919
				107	25498	26.39	54.079	2				11922
[truncated: 3,517 more rows]

## Sheet: 150303 Stt4
										total:			summary
	GFP-Stt4									231 cells			150303
	find maxima GFP-Stt4: noise tolerance 1100												GFP-Stt4
	measured dsRED HDEL in 2nd channel									DsRed-HDEL signal intensity			231 cells
										3740			1742 foci	7.5 foci/cell
	image: 6210 dsRED HDEl D GFP-Stt4 B green 3sec red1 sec-1	2cells								4057
		DsRed-HDEL signal intensity	X	Y	Ch					4458			DsRed-HDEL signal intensity	no of foci	%
	15	6468	24.372	9.085	2					4829			<10000	232	13.32
	12	9181	12.546	16.728	2					4947			>10000	1510	86.68
	18	9474	25.381	7.499	2					4972
	17	12864	22.353	6.057	2					5094
	19	14280	25.958	3.894	2					5133
	8	19778	10.239	19.324	2					5298
	16	20030	7.643	17.882	2					5316
	3	20919	21.776	8.076	2					5450
	14	21115	8.22	17.738	2					5543
	11	25023	24.66	2.452	2					5554
	6	28612	7.066	19.324	2					5646
	5	29200	24.804	6.489	2					5688
	10	31600	9.229	18.603	2					5719
	4	35289	13.123	19.324	2					5794
	13	36082	8.364	20.334	2					5939
	9	42224	10.96	19.901	2					6039
	2	44181	9.806	17.449	2					6065
	7	44192	7.211	20.045	2					6117
	1	52015	10.527	16.728	2					6126
										6148
										6166
	image: 6210 dsRED HDEl D GFP-Stt4 B green 3sec red1 sec-2-crop-1	6 cells								6167
	1	15881	8.076	4.038	2					6169
	2	17792	15.142	4.326	2					6171
	3	16706	7.787	4.615	2					6181
	4	17158	7.355	4.038	2					6188
	5	11967	7.643	4.038	2					6196
	6	9308	3.028	3.605	2					6277
	7	34300	5.768	6.922	2					6300
	8	21802	17.882	10.816	2					6317
	9	33088	15.575	10.96	2					6330
	10	20361	11.393	3.605	2					6365
	11	17402	11.825	5.336	2					6394
	12	18248	10.095	6.345	2					6468
	13	10881	8.22	6.057	2					6532
	14	15053	5.48	2.163	2					6532
	15	22511	6.489	2.884	2					6544
	16	8886	3.605	5.047	2					6559
	17	17156	2.884	4.903	2					6589
	18	19317	5.768	5.336	2					6618
	19	25079	4.182	5.624	2					6634
	20	13978	8.797	4.903	2					6638
	21	12922	10.672	4.038	2					6674
	22	16901	18.603	9.662	2					6725
	23	35417	13.556	7.932	2					6730
	24	8799	9.374	3.317	2					6750
	25	16368	14.998	8.22	2					6753
	26	21788	6.489	3.894	2					6813
	27	25132	12.258	5.047	2					6832
	28	23370	17.017	7.211	2					6842
	29	29199	6.345	9.374	2					6849
	30	22507	5.768	8.797	2					6921
	31	17855	13.123	1.298	2					6933
	32	19001	6.922	5.768	2					6952
	33	27798	18.459	8.941	2					6958
	34	17332	4.471	2.452	2					6990
	35	11247	11.537	2.884	2					6991
	36	25004	13.267	3.461	2					6991
	37	21314	14.709	9.229	2					7041
	38	10233	9.518	8.508	2					7046
	39	13006	15.142	6.778	2					7067
										7075
	image: 6210 dsRED HDEl D GFP-Stt4 B green 3sec red1 sec-2-crop-2	2 cells								7082
	1	42294	1.586	4.903	2					7123
	2	28058	2.884	5.48	2					7182
	3	21512	6.634	1.731	2					7189
	4	30412	10.095	2.452	2					7204
	5	26883	4.903	4.903	2					7211
	6	17194	9.806	1.731	2					7255
	7	29357	1.586	1.731	2					7313
	8	42411	1.009	2.884	2					7334
	9	18390	6.345	4.182	2					7339
	10	29266	6.922	5.192	2					7376
	11	6638	8.941	2.019	2					7456
	12	20170	3.028	1.298	2					7469
	13	24508	4.759	1.586	2					7474
	14	29609	9.229	1.442	2					7480
	15	28445	8.22	1.009	2					7511
	16	17344	9.951	3.605	2					7542
										7596
	image: 6210 dsRED HDEl D GFP-Stt4 B green 3sec red1 sec-3-1	16 cells								7605
	1	22361	17.161	22.064	2					7612
	2	9566	16.584	22.064	2					7631
	3	20838	67.058	15.286	2					7654
	4	39869	65.904	14.421	2					7719
	5	20099	25.093	11.393	2					7752
	6	19586	19.757	22.353	2					7801
	7	22431	40.956	10.816	2					7823
	8	19789	23.218	9.518	2					7823
	9	24343	25.525	11.248	2					7829
	10	17629	17.305	20.478	2					7874
	11	14787	18.747	20.334	2					7891
	12	16228	18.171	22.785	2					7918
	13	10982	19.18	22.497	2					7934
	14	20205	17.594	24.372	2					7992
	15	25470	51.772	20.189	2					8001
	16	19468	26.39	10.239	2					8030
	17	18835	23.362	9.806	2					8050
	18	13089	14.277	23.506	2					8052
	19	17116	23.506	7.499	2					8058
	20	11845	40.235	13.123	2					8063
	21	22881	56.386	15.719	2					8068
	22	21562	17.882	19.901	2					8099
	23	22298	14.133	24.66	2					8100
	24	19614	53.358	20.189	2					8117
	25	30667	25.958	10.816	2					8151
	26	19889	65.472	12.979	2					8155
	27	17397	41.533	12.546	2					8156
	28	12553	24.948	7.066	2					8169
	29	22582	20.189	21.343	2					8171
	30	12840	64.462	12.258	2					8175
	31	31837	63.885	49.32	2					8179
	32	10842	19.324	20.334	2					8250
	33	13001	26.102	7.355	2					8280
	34	16159	16.007	21.92	2					8309
	35	14933	23.795	12.979	2					8341
	36	6753	25.381	7.355	2					8347
	37	9857	50.618	17.738	2					8349
	38	24430	17.017	21.199	2					8357
	39	22394	24.516	12.402	2					8358
	40	8058	51.195	17.449	2					8385
	41	11893	14.421	22.208	2					8405
	42	18886	26.679	8.941	2					8407
	43	23533	54.367	16.007	2					8413
	44	10540	4.759	6.201	2					8424
	45	18212	26.679	8.364	2					8448
	46	20312	54.367	17.882	2					8452
	47	17372	64.462	43.696	2					8454
	48	9575	54.223	13.988	2					8463
	49	15090	15.142	25.381	2					8463
	50	21821	66.914	51.916	2					8467
	51	14803	55.521	16.44	2					8470
	52	4458	21.199	13.988	2					8508
	53	38706	54.367	17.161	2					8524
	54	13853	41.1	12.691	2					8549
	55	14936	26.679	9.662	2					8569
	56	19409	23.65	10.96	2					8575
	57	39309	63.308	44.849	2					8594
	58	14691	52.781	16.584	2					8598
	59	8762	6.922	6.057	2					8603
	60	21882	66.048	46.58	2					8622
	61	13511	56.675	13.844	2					8623
	62	18036	10.527	5.336	2					8634
	63	6039	51.05	18.603	2					8634
	64	17650	7.355	5.192	2					8647
	65	6725	64.462	11.537	2					8685
	66	15535	65.904	11.969	2					8708
	67	11257	62.876	50.618	2					8718
	68	22785	69.221	55.233	2					8718
	69	11043	55.377	13.267	2					8739
	70	11610	16.728	24.372	2					8745
	71	8524	40.523	17.305	2					8762
	72	16230	66.048	49.464	2					8778
	73	8622	65.039	11.393	2					8783
	74	8341	64.318	7.787	2					8799
	75	13838	63.164	7.355	2					8844
	76	13353	39.514	12.546	2					8847
	77	17802	68.933	55.377	2					8852
	78	9204	60.568	50.041	2					8860
	79	21100	54.079	19.757	2					8884
	80	10403	60.424	48.887	2					8886
	81	33789	64.029	47.878	2					8889
	82	16990	42.975	16.584	2					8900
	83	22546	68.5	51.195	2					8900
	84	12577	70.23	54.079	2					8916
	85	49196	66.625	48.599	2					8916
	86	15041	63.308	12.258	2					8937
	87	6674	3.894	10.816	2					8941
	88	13785	62.876	6.922	2					8992
	89	12007	68.5	14.998	2					9009
	90	13993	10.816	6.922	2					9043
	91	21702	62.155	9.951	2					9165
	92	36691	61.722	50.329	2					9174
	93	16147	66.481	44.849	2					9181
	94	6921	5.047	10.239	2					9199
	95	23675	69.798	14.277	2					9204
	96	15606	39.946	14.133	2					9204
	97	22651	5.768	9.662	2					9215
	98	9165	21.487	10.96	2					9232
	99	13134	39.081	16.007	2					9269
	100	15964	5.624	6.634	2					9276
	101	13517	66.193	53.358	2					9281
	102	17563	43.119	15.575	2					9291
	103	19222	63.453	46.003	2					9298
	104	22660	3.173	6.634	2					9308
	105	12020	66.337	52.925	2					9310
	106	16067	63.885	46.436	2					9362
	107	10412	65.76	10.672	2					9393
	108	16586	41.821	16.44	2					9396
	109	17534	60.713	47.301	2					9426
	110	34279	66.193	47.878	2					9437
	111	13790	42.542	13.412	2					9449
	112	4057	1.586	8.653	2					9460
	113	20216	43.407	14.277	2					9463
	114	6167	5.48	8.22	2					9467
	115	30400	69.221	12.258	2					9474
	116	6730	2.452	10.816	2					9476
	117	11976	64.895	3.749	2					9483
	118	6196	66.193	4.471	2					9487
	119	19285	65.039	48.022	2					9496
	120	13027	65.472	9.374	2					9501
	121	8916	39.369	14.998	2					9541
	122	10948	63.02	8.797	2					9556
	123	17084	70.086	51.916	2					9560
	124	27520	69.509	52.493	2					9566
	125	10676	63.164	5.192	2					9575
	126	7801	66.337	6.778	2					9580
										9633
										9646
	image: 6210 dsRED HDEl D GFP-Stt4 B green 3sec red1 sec 4-1	16 cells								9648
	1	29733	28.265	21.487	2					9657
	2	19404	52.493	43.696	2					9722
	3	27644	31.87	21.632	2					9725
	4	29881	41.1	28.554	2					9740
	5	25392	28.554	16.152	2					9775
	6	47608	50.185	44.273	2					9780
	7	54998	48.887	39.802	2					9782
	8	19663	48.022	34.178	2					9815
	9	29128	49.897	43.119	2					9817
	10	18863	22.929	19.613	2					9857
	11	47209	51.339	44.705	2					9904
	12	53915	38.36	28.842	2					9936
	13	16694	51.195	36.197	2					9940
	14	22360	49.753	38.36	2					9947
	15	21039	50.906	37.927	2					9957
	16	19064	52.06	33.168	2					9960
	17	21926	33.601	30.14	2					9972
	18	45290	52.925	40.956	2					9988
	19	38720	38.36	25.814	2					9998
	20	25042	32.159	18.315	2					10003
	21	32300	41.533	27.688	2					10015
	22	38164	35.043	23.362	2					10015
	23	12855	52.781	38.648	2					10034
	24	34811	31.149	18.892	2					10062
	25	18026	29.419	22.064	2					10070
	26	21061	37.495	22.785	2					10080
	27	18547	32.015	20.622	2					10116
	28	15293	55.233	32.88	2					10116
	29	39278	12.402	28.409	2					10129
	30	21098	52.925	39.081	2					10152
	31	15393	53.214	40.09	2					10159
	32	9960	54.656	33.168	2					10163
	33	35034	23.074	20.766	2					10164
	34	24070	36.629	22.208	2					10177
	35	27557	28.698	17.449	2					10180
	36	37584	50.329	41.821	2					10185
	37	8470	40.235	25.669	2					10194
	38	12427	39.658	25.669	2					10206
	39	40229	18.747	19.18	2					10218
	40	19950	35.187	30.717	2					10218
	41	18298	3.028	27.4	2					10219
	42	7874	33.745	27.833	2					10227
	43	10428	39.225	31.005	2					10233
	44	24005	29.852	18.315	2					10244
	45	32136	52.06	42.398	2					10256
	46	25351	23.074	21.632	2					10269
	47	16519	35.908	30.573	2					10279
	48	25414	38.648	24.804	2					10282
	49	37400	28.698	20.045	2					10297
	50	34758	41.1	25.958	2					10316
	51	36857	20.478	24.516	2					10317
	52	26920	60.424	8.364	2					10326
	53	27077	13.412	29.996	2					10331
	54	25998	34.178	26.967	2					10341
	55	13460	37.206	29.13	2					10384
	56	14748	32.447	17.738	2					10386
	57	19545	31.582	14.565	2					10388
	58	28646	37.639	25.669	2					10403
	59	10282	35.908	22.929	2					10412
	60	32370	36.197	26.102	2					10413
	61	18474	53.069	35.187	2					10421
	62	52244	35.476	25.814	2					10424
	63	29119	13.123	31.149	2					10428
	64	42927	19.18	23.362	2					10430
	65	29257	18.171	20.189	2					10431
	66	19304	3.894	30.14	2					10440
	67	35649	18.171	24.227	2					10445
	68	21639	28.842	15.431	2					10521
	69	15359	18.026	21.92	2					10540
	70	7918	30.573	14.565	2					10541
	71	10880	49.608	32.592	2					10545
	72	38517	16.584	27.977	2					10570
	73	8349	40.09	30.573	2					10584
	74	26141	19.757	18.603	2					10613
	75	16747	41.388	26.246	2					10644
	76	22421	9.229	31.87	2					10668
	77	49857	22.497	19.18	2					10672
	78	12297	55.088	36.341	2					10676
	79	45487	20.911	27.4	2					10684
	80	48266	17.449	24.083	2					10710
	81	35981	21.199	25.669	2					10726
	82	9775	36.918	28.121	2					10751
	83	17109	62.876	8.653	2					10795
	84	19537	32.736	16.007	2					10820
	85	32760	21.199	25.958	2					10824
	86	18185	29.419	14.565	2					10839
	87	26950	19.18	18.892	2					10842
	88	13421	53.79	36.485	2					10853
	89	34893	50.618	32.303	2					10863
	90	38893	17.161	28.698	2					10874
	91	26735	22.353	22.785	2					10879
	92	25315	34.899	24.66	2					10880
	93	37630	37.927	27.688	2					10881
	94	26575	40.379	31.582	2					10892
	95	29311	10.095	32.592	2					10912
	96	11703	36.197	26.823	2					10915
	97	36969	11.825	32.592	2					10924
	98	45454	7.787	28.265	2					10930
	99	21352	56.53	34.899	2					10938
	100	28781	19.613	28.986	2					10948
	101	24787	16.296	25.381	2					10959
	102	30995	5.48	31.005	2					10963
	103	18438	6.345	30.717	2					10982
	104	12192	61.578	6.634	2					10986
	105	16035	63.453	7.932	2					10989
	106	21509	40.812	30.428	2					11002
	107	28697	39.946	27.4	2					11005
	108	21284	16.873	24.804	2					11012
	109	33984	16.007	26.967	2					11015
	110	9460	3.749	29.707	2					11043
	111	14063	33.024	28.698	2					11046
	112	56538	17.738	25.525	2					11059
	113	45023	6.778	26.823	2					11060
	114	22294	19.18	21.776	2					11066
	115	26969	9.085	28.842	2					11086
	116	16487	59.27	2.307	2					11109
	117	12061	62.443	2.307	2					11118
	118	48805	10.96	30.717	2					11179
	119	10164	61.145	1.009	2					11180
	120	11066	62.732	6.778	2					11191
	121	5298	66.769	4.182	2					11217
	122	41493	5.192	27.4	2					11226
	123	8575	63.741	6.057	2					11247
	124	29157	7.499	29.996	2					11257
	125	9988	17.305	27.4	2					11261
	126	6166	66.914	5.192	2					11285
	127	15563	59.703	3.605	2					11285
	128	20134	60.424	4.038	2					11298
	129	12777	60.28	0.865	2					11328
	image: 6210 dsRED HDEl D GFP-Stt4 B green 3sec red1 sec 7-1	14 cells								11336
	1	9009	50.618	19.18	2					11340
	2	19963	32.303	32.447	2					11344
	3	23861	32.159	34.178	2					11364
	4	26678	43.263	21.199	2					11400
	5	24858	39.225	54.944	2					11417
	6	29580	32.592	31.582	2					11441
	7	27791	33.313	29.563	2					11445
	8	26541	35.187	32.88	2					11448
	9	20403	36.485	31.149	2					11460
	10	20387	32.736	32.736	2					11462
	11	8357	35.62	31.582	2					11473
	12	33491	41.1	22.785	2					11477
	13	21354	35.332	29.275	2					11478
	14	20792	32.736	31.005	2					11526
	15	13119	34.466	29.419	2					11537
	16	11740	36.918	9.951	2					11552
	17	15152	43.984	13.988	2					11572
	18	15368	39.225	8.508	2					11577
	19	26463	35.332	56.098	2					11607
	20	22373	38.36	9.662	2					11610
	21	29421	31.005	32.736	2					11610
	22	22079	45.57	10.527	2					11621
	23	30257	34.034	38.36	2					11624
	24	24581	38.793	50.906	2					11638
	25	11607	44.417	22.353	2					11640
	26	18744	35.764	7.066	2					11656
	27	35208	37.495	51.339	2					11669
	28	28252	32.447	36.197	2					11686
	29	10751	40.235	52.06	2					11703
	30	14337	42.542	21.487	2					11731
	31	11441	36.053	37.35	2					11739
	32	9426	37.495	9.374	2					11740
	33	24408	32.88	34.755	2					11751
	34	23054	35.764	56.819	2					11762
	35	8452	35.62	34.322	2					11765
	36	15760	35.332	55.665	2					11787
	37	31332	36.918	35.908	2					11803
	38	37328	42.398	24.083	2					11818
	39	37098	36.629	36.918	2					11820
	40	7829	38.504	7.066	2					11827
	41	19889	39.802	3.605	2					11837
	42	22793	36.774	55.809	2					11838
	43	37139	35.332	53.358	2					11842
	44	12799	36.629	5.336	2					11842
	45	15650	45.138	16.584	2					11845
	46	12273	30.861	33.745	2					11893
	47	14098	51.195	13.267	2					11920
	48	16593	43.696	24.372	2					11925
	49	14849	38.937	5.047	2					11952
	50	24991	36.341	54.079	2					11962
	51	16825	36.197	54.656	2					11966
	52	23188	44.561	10.672	2					11967
	53	17852	48.166	19.324	2					11976
	54	13483	37.927	1.154	2					11989
	55	12056	52.204	12.546	2					11996
	56	13605	44.273	23.795	2					12007
	57	5794	33.313	50.906	2					12010
	58	13749	53.646	14.277	2					12014
	59	18787	39.946	7.211	2					12020
	60	20558	35.764	50.906	2					12045
	61	39068	41.388	23.65	2					12056
	62	9556	51.772	15.431	2					12061
	63	13037	52.493	12.979	2					12069
	64	31590	44.128	9.229	2					12070
	65	12508	37.495	64.462	2					12094
	66	12014	39.946	4.903	2					12105
	67	31749	40.956	6.778	2					12151
	68	11952	41.1	5.624	2					12163
	69	6317	44.561	14.998	2					12170
	70	9463	41.677	7.787	2					12192
	71	18368	41.244	6.345	2					12211
	72	22582	44.849	9.662	2					12217
	73	13965	49.032	15.286	2					12249
	74	10668	45.282	12.258	2					12273
	75	6532	42.254	6.057	2					12276
	76	15636	39.658	2.307	2					12290
	77	10129	49.464	13.7	2					12292
	78	8407	46.724	9.806	2					12297
	79	6952	47.445	7.211	2					12305
	80	28376	33.457	53.214	2					12337
	81	8463	33.457	65.327	2					12345
	82	6991	47.157	15.719	2					12356
	83	13578	47.445	18.315	2					12427
	84	12766	36.774	56.963	2					12443
	85	13477	36.341	1.731	2					12470
	86	11328	48.022	13.7	2					12491
	87	16977	36.918	66.769	2					12508
	88	21487	42.542	5.192	2					12508
	89	11989	47.878	13.267	2					12513
	90	15350	33.745	64.174	2					12526
	91	8250	43.263	5.047	2					12536
	92	10445	47.734	16.44	2					12544
	93	10152	48.599	16.584	2					12549
	94	34650	35.62	63.308	2					12553
	95	13527	33.889	67.49	2					12577
	96	8052	35.332	67.635	2					12615
	97	8634	50.474	15.431	2					12620
	98	12010	47.157	11.104	2					12627
										12627
	image: 6210 dsRED HDEl D GFP-Stt4 B green 3sec red1 sec 8-1	20 cells								12634
	1	18840	33.457	46.436	2					12646
	2	19491	30.861	47.157	2					12648
	3	8623	29.996	44.849	2					12666
	4	19836	30.428	43.696	2					12673
	5	8309	29.996	45.57	2					12764
	6	24108	30.717	45.282	2					12766
	7	23738	32.447	42.542	2					12777
	8	7204	32.88	46.147	2					12787
	9	28023	44.994	16.007	2					12799
	10	17942	33.168	44.849	2					12830
	11	21072	26.246	42.975	2					12832
	12	28584	21.487	34.899	2					12840
	13	15709	46.436	12.546	2					12855
	14	22333	23.074	35.764	2					12859
	15	6277	22.208	35.332	2					12861
	16	27293	20.622	38.216	2					12864
	17	17016	32.88	37.783	2					12876
	18	29750	22.208	38.36	2					12878
	19	26708	21.92	38.072	2					12895
	20	24351	33.457	40.956	2					12922
	21	12620	20.622	35.476	2					12950
	22	17435	32.592	43.263	2					12951
	23	13931	27.833	44.561	2					12954
	24	19177	22.208	49.897	2					12987
	25	10710	33.457	41.388	2					13001
	26	27439	32.592	41.533	2					13006
	27	9936	31.726	37.206	2					13007
	28	29003	23.218	37.35	2					13019
	29	24443	32.015	41.244	2					13027
	30	20477	36.053	42.542	2					13029
	31	24538	16.728	37.927	2					13037
	32	17729	35.043	43.984	2					13043
	33	17172	17.017	38.793	2					13074
	34	39996	20.334	44.128	2					13075
	35	15885	33.457	44.128	2					13079
	36	12627	39.514	11.537	2					13083
	37	29236	27.688	42.686	2					13083
	38	24247	33.457	39.802	2					13089
	39	15717	44.705	11.537	2					13092
	40	15027	26.823	43.407	2					13119
	41	17834	17.161	37.35	2					13126
	42	17346	17.882	37.062	2					13127
	43	14253	31.005	37.206	2					13131
	44	25667	35.764	43.407	2					13134
	45	9487	41.388	9.662	2					13147
	46	13266	45.715	11.825	2					13190
	47	24592	19.757	37.495	2					13196
	48	10613	42.398	7.787	2					13207
	49	17124	31.582	40.956	2					13214
	50	10015	44.273	10.383	2					13224
	51	8171	61.289	8.076	2					13231
	52	21134	19.757	36.197	2					13237
	53	22716	28.554	43.552	2					13239
	54	24355	20.045	37.206	2					13253
	55	19814	24.083	42.398	2					13258
	56	13343	46.724	15.431	2					13264
	57	11462	42.109	10.96	2					13266
	58	10185	41.533	8.653	2					13267
	59	14918	8.797	25.958	2					13267
	60	13839	43.552	14.709	2					13271
	61	21167	7.211	26.102	2					13300
	62	9476	43.407	10.96	2					13306
	63	12634	39.225	13.267	2					13343
	64	22705	29.852	38.072	2					13343
	65	20975	58.549	4.038	2					13347
	66	5094	56.386	10.672	2					13353
	67	13083	60.136	11.248	2					13357
	68	6126	24.948	42.254	2					13361
	69	19026	60.713	15.431	2					13366
	70	6991	39.081	12.691	2					13367
	71	8099	59.126	9.229	2					13373
	72	6842	61.866	10.672	2					13392
	73	23643	33.745	42.398	2					13399
	74	11925	62.443	14.998	2					13403
	75	6188	26.823	40.667	2					13411
	76	23689	20.478	49.897	2					13421
	77	13765	29.852	40.523	2					13447
	78	14343	62.732	5.336	2					13460
	79	8347	59.703	2.884	2					13477
	80	11765	60.136	5.768	2					13481
	81	22249	25.669	41.1	2					13482
	82	8179	40.379	14.421	2					13483
	83	13798	44.273	8.22	2					13510
	84	15168	47.013	14.854	2					13511
	85	5719	56.963	12.114	2					13513
	86	12345	18.603	37.783	2					13517
	87	20021	59.126	5.768	2					13527
	88	8068	60.857	14.133	2					13546
	89	12151	5.913	23.65	2					13557
	90	14278	43.263	13.988	2					13578
	91	12954	43.552	8.941	2					13582
	92	14562	42.398	13.7	2					13593
	93	13127	61.578	3.605	2					13605
	94	12526	9.662	24.516	2					13605
	95	44196	20.334	47.301	2					13606
	96	15551	60.713	3.173	2					13613
	97	13029	43.263	13.412	2					13626
	98	5688	20.622	41.244	2					13629
	99	13126	31.294	37.783	2					13637
	100	13954	22.064	48.31	2					13690
	101	9580	27.112	41.533	2					13704
	102	37615	19.613	46.58	2					13717
	103	24949	18.315	39.802	2					13729
	104	12950	19.18	42.109	2					13749
	105	6181	6.201	24.804	2					13751
	106	34936	23.218	45.715	2					13756
	107	12290	20.045	40.523	2					13765
	108	9782	62.876	13.556	2					13782
	109	13839	62.876	7.355	2					13785
	110	17021	9.518	21.199	2					13790
	111	23704	8.797	21.92	2					13793
	112	15165	9.806	20.045	2					13798
	113	16904	6.489	23.074	2					13838
	114	19432	21.92	46.58	2					13839
	115	33965	21.055	47.301	2					13839
	116	15286	6.057	21.055	2					13853
	117	11417	62.732	12.979	2					13864
	118	10163	5.913	19.18	2					13889
	119	34351	22.929	44.849	2					13931
	120	9940	6.634	18.171	2					13938
	121	20826	7.211	21.199	2					13942
	122	7596	60.424	8.364	2					13954
	123	15882	8.22	17.882	2					13958
	124	12337	63.453	6.201	2					13965
	125	10820	61.145	8.653	2					13965
	126	8745	62.732	9.085	2					13978
	127	13546	8.941	23.218	2					13993
	128	12105	6.489	19.324	2					14016
	129	8169	59.703	12.402	2					14024
	130	22473	65.472	2.884	2					14026
	131	20375	62.155	3.173	2					14027
	132	9449	61.001	10.672	2					14063
	133	9362	61.289	9.374	2					14098
	134	8937	62.299	10.095	2					14105
										14109
										14116
	image: 6210 dsRED HDEl D GFP-Stt4 B green 3sec red1 sec 9-1	21								14127
	1	25170	17.738	14.854	2					14130
	2	33997	23.218	18.315	2					14144
	3	29052	18.315	14.565	2					14160
	4	15163	36.629	9.085	2					14172
	5	23880	11.248	47.301	2					14191
	6	31611	23.795	18.026	2					14191
	7	28190	38.937	22.353	2					14198
	8	21748	24.227	14.998	2					14214
	9	18025	38.504	19.613	2					14216
	10	26951	42.109	20.622	2					14224
	11	44193	32.015	12.546	2					14228
	12	20518	39.081	19.324	2					14228
	13	19995	18.026	9.229	2					14253
	14	17089	24.516	15.431	2					14264
	15	26951	20.911	15.431	2					14270
	16	11818	36.053	7.355	2					14278
	17	24649	34.466	7.066	2					14280
	18	14935	29.419	33.601	2					14296
	19	23332	32.159	8.941	2					14329
	20	16026	33.024	9.085	2					14337
	21	10227	20.189	15.142	2					14337
	22	16221	19.18	17.449	2					14343
	23	21509	17.738	16.152	2					14343
	24	45189	37.927	21.199	2					14348
	25	42086	25.525	33.889	2					14372
	26	12987	44.994	23.218	2					14396
	27	36444	29.852	10.96	2					14427
	28	18375	17.449	15.575	2					14459
	29	18841	25.525	21.92	2					14474
	30	28258	12.835	6.778	2					14508
	31	19247	7.066	6.778	2					14562
	32	35044	12.835	43.696	2					14575
	33	8739	19.324	14.421	2					14625
	34	11751	42.686	37.062	2					14654
	35	13782	34.61	8.653	2					14659
	36	17961	34.322	8.508	2					14662
	37	14673	21.92	14.709	2					14673
	38	6065	19.613	11.537	2					14691
	39	29066	31.438	9.229	2					14712
	40	16437	42.254	43.552	2					14716
	41	36545	41.533	21.343	2					14730
	42	6300	10.96	12.691	2					14739
	43	18109	10.095	7.643	2					14748
	44	20649	43.407	16.152	2					14766
	45	28107	36.629	12.979	2					14781
	46	14940	33.601	9.951	2					14787
	47	30957	13.412	44.273	2					14797
	48	21367	17.305	16.007	2					14799
	49	11610	20.622	7.355	2					14803
	50	56464	40.379	19.613	2					14833
	51	10570	18.315	6.489	2					14849
	52	31183	41.244	22.208	2					14867
	53	23894	20.766	17.161	2					14870
	54	19490	11.248	8.508	2					14874
	55	7542	20.334	11.393	2					14896
	56	17587	35.476	9.374	2					14915
	57	45048	42.542	24.66	2					14918
	58	18091	45.715	39.081	2					14933
	59	28155	43.84	21.343	2					14933
	60	36563	41.388	23.506	2					14935
	61	22366	30.717	9.662	2					14936
	62	21069	28.554	31.87	2					14940
	63	7511	22.497	7.499	2					14941
	64	8900	46.147	35.908	2					14946
	65	9393	37.495	9.518	2					15021
	66	24557	34.755	9.806	2					15023
	67	18285	17.882	10.383	2					15027
	68	11191	31.149	12.258	2					15029
	69	8448	19.18	7.355	2					15041
	70	9396	29.419	28.554	2					15053
	71	13942	42.542	38.072	2					15071
	72	16646	38.072	20.334	2					15090
	73	28570	9.518	8.653	2					15107
	74	8889	17.594	6.778	2					15111
	75	48710	26.39	25.525	2					15152
	76	24060	24.516	16.728	2					15158
	77	23669	13.988	43.984	2					15163
	78	10726	22.353	3.749	2					15165
	79	21234	37.783	10.239	2					15168
	80	15872	8.653	5.913	2					15189
	81	35730	23.074	22.497	2					15193
	82	22971	10.527	41.533	2					15243
	83	35341	43.407	24.804	2					15271
	84	17346	21.199	9.085	2					15286
	85	27110	13.267	42.398	2					15293
	86	21066	19.613	7.932	2					15328
	87	16295	40.667	21.92	2					15339
	88	26731	40.812	21.199	2					15350
	89	8884	37.783	11.681	2					15359
	90	10279	23.506	14.565	2					15367
	91	19008	23.939	6.922	2					15368
	92	12276	21.776	18.171	2					15393
	93	22846	14.421	10.383	2					15398
	94	24411	30.428	28.409	2					15486
	95	10206	46.436	37.927	2					15501
	96	12094	18.459	10.816	2					15504
	97	25026	31.87	34.466	2					15505
	98	13300	8.941	10.816	2					15509
	99	32529	42.975	20.478	2					15535
	100	38404	28.409	34.322	2					15551
	101	30995	12.114	44.561	2					15563
	102	11686	35.476	8.653	2					15568
	103	9722	44.561	40.523	2					15570
	104	22012	13.7	6.201	2					15574
	105	19524	30.14	34.466	2					15575
	106	13938	8.797	43.552	2					15586
	107	37318	26.967	34.466	2					15590
	108	22491	41.821	20.045	2					15603
	109	19787	20.334	5.192	2					15603
	110	13447	21.632	7.211	2					15604
	111	39383	23.074	22.929	2					15606
	112	11400	26.967	32.447	2					15607
	113	13593	43.984	20.334	2					15636
	114	14870	24.227	20.622	2					15637
	115	9269	20.189	16.873	2					15649
	116	27153	13.556	40.09	2					15650
	117	11842	43.552	35.908	2					15659
	118	36399	23.074	23.65	2					15707
	119	34204	13.412	43.552	2					15709
	120	13361	41.965	41.533	2					15717
	121	7123	36.053	8.508	2					15760
	122	11460	16.44	8.076	2					15791
	123	9780	15.575	10.239	2					15820
	124	21672	31.438	29.996	2					15872
	125	13347	44.705	35.332	2					15876
	126	11621	6.922	8.22	2					15877
	127	27778	28.554	32.736	2					15881
	128	10194	42.83	38.216	2					15882
	129	51557	31.294	31.005	2					15885
	130	12544	32.303	32.736	2					15890
	131	8100	11.825	12.114	2					15911
	132	11364	25.525	25.525	2					15960
	133	20206	44.273	35.476	2					15964
	134	10269	15.575	7.643	2					15979
	135	12211	42.254	42.109	2					16000
	136	5939	21.487	4.182	2					16008
	137	16407	44.273	16.44	2					16026
	138	7075	24.083	5.192	2					16030
	139	13958	42.398	40.956	2					16035
	140	25269	35.764	11.537	2					16060
	141	19189	41.244	18.892	2					16063
	142	16709	11.969	12.546	2					16067
	143	25336	26.823	24.804	2					16075
	144	32233	8.653	44.994	2					16106
	145	18446	42.975	19.757	2					16132
	146	18815	44.994	18.892	2					16139
	147	13751	44.994	42.254	2					16147
	148	14941	31.87	33.601	2					16159
	149	22049	25.237	20.622	2					16167
	150	23379	42.254	16.296	2					16178
	151	36301	26.39	34.466	2					16221
	152	22651	22.353	4.903	2					16221
	153	24028	24.516	21.487	2					16228
	154	23682	9.806	47.734	2					16230
	155	11285	12.114	46.147	2					16231
	156	13793	11.537	43.552	2					16241
	157	12170	43.984	39.514	2					16272
	158	14396	43.984	36.485	2					16293
	159	6394	26.102	24.083	2					16295
										16310
										16312
										16346
	image: 6210 dsRED HDEl D GFP-Stt4 B green 3sec red1 sec 10-1	28 cells								16368
	1	16030	10.527	35.62	2					16407
	2	18797	42.83	41.965	2					16437
	3	34478	49.032	45.282	2					16447
	4	14933	29.419	19.036	2					16447
	5	17227	51.195	51.772	2					16452
	6	21699	22.785	39.946	2					16468
	7	21936	51.195	48.599	2					16484
	8	28203	49.897	51.483	2					16487
	9	25798	44.561	45.138	2					16487
	10	19224	50.906	53.935	2					16519
	11	29400	49.464	49.32	2					16520
	12	26953	42.254	44.849	2					16539
	13	31612	53.069	48.599	2					16586
	14	17798	29.419	43.84	2					16593
	15	16312	35.332	43.263	2					16630
	16	31688	49.176	50.041	2					16646
	17	11996	50.474	57.54	2					16694
	18	51955	19.468	42.398	2					16695
	19	27002	50.329	57.252	2					16701
	20	14191	55.809	50.618	2					16706
	21	24237	41.677	43.552	2					16709
	22	18696	6.634	37.062	2					16714
	23	29388	45.138	47.878	2					16718
	24	21467	53.502	50.474	2					16734
	25	65535	19.757	41.821	2					16746
	26	26539	44.128	37.062	2					16747
	27	10795	41.244	42.254	2					16790
	28	8647	39.946	41.677	2					16823
	29	18879	52.204	56.098	2					16825
	30	20802	46.003	48.166	2					16861
	31	10316	52.781	50.618	2					16901
	32	13373	44.273	46.003	2					16904
	33	24173	9.374	37.927	2					16927
	34	17948	47.445	43.984	2					16942
	35	22000	2.452	35.043	2					16945
	36	23421	37.783	32.303	2					16977
	37	44164	20.766	42.254	2					16990
	38	13510	26.967	47.301	2					17016
	39	9043	51.195	59.992	2					17021
	40	17797	2.307	36.053	2					17052
	41	19040	48.599	45.282	2					17072
	42	18100	6.922	34.466	2					17084
	43	21385	31.582	17.594	2					17089
	44	19738	52.493	59.847	2					17099
	45	54780	57.828	40.956	2					17100
	46	26444	52.348	49.032	2					17100
	47	17706	54.079	47.157	2					17109
	48	13264	53.214	68.356	2					17112
	49	22642	55.233	45.138	2					17116
	50	25345	54.512	56.53	2					17124
	51	32790	31.582	43.552	2					17124
	52	43485	51.483	63.02	2					17155
	53	26916	44.705	47.589	2					17156
	54	15979	41.533	38.793	2					17158
	55	20260	54.367	51.339	2					17172
	56	13258	63.308	33.745	2					17180
	57	17915	57.107	33.601	2					17181
	58	23675	5.768	34.178	2					17194
	59	36269	18.603	44.417	2					17200
	60	18477	56.819	49.176	2					17227
	61	23884	20.766	43.552	2					17233
	62	11526	56.675	38.504	2					17297
	63	12615	31.87	26.246	2					17307
	64	30367	56.53	39.514	2					17311
	65	19665	27.112	43.552	2					17326
	66	30971	50.906	63.453	2					17332
	67	15890	59.992	32.592	2					17334
	68	29384	42.975	41.244	2					17344
	69	16746	56.386	50.041	2					17346
	70	18782	52.493	49.464	2					17346
	71	9648	9.806	36.341	2					17372
	72	24911	40.956	42.975	2					17378
	73	17100	32.447	25.958	2					17397
	74	10430	39.946	39.946	2					17402
	75	27963	57.973	32.88	2					17429
	76	22897	32.447	45.715	2					17435
	77	18822	6.778	34.755	2					17442
	78	6148	30.861	18.026	2					17443
	79	29488	20.766	36.774	2					17446
	80	13074	56.675	34.61	2					17454
	81	10244	37.783	45.426	2					17461
	82	32716	46.436	48.022	2					17504
	83	9276	61.434	31.438	2					17514
	84	16167	26.39	44.561	2					17534
	85	27502	22.641	37.639	2					17563
	86	24945	9.662	34.466	2					17587
	87	13079	19.757	39.802	2					17625
	88	35789	58.261	33.889	2					17629
	89	38542	35.476	44.128	2					17650
	90	40130	48.31	46.292	2					17706
	91	44663	37.35	33.745	2					17729
	92	21351	54.944	54.079	2					17737
	93	8001	43.263	36.197	2					17762
	94	49154	50.329	64.174	2					17776
	95	65535	20.766	41.1	2					17792
	96	14372	54.8	53.069	2					17797
	97	19269	27.977	42.542	2					17798
	98	24230	43.407	33.024	2					17802
	99	14781	59.992	35.187	2					17823
	100	17514	54.656	67.202	2					17834
	101	29614	56.098	47.445	2					17852
	102	47260	50.762	66.481	2					17855
	103	32582	34.466	42.109	2					17898
	104	19620	29.707	47.878	2					17915
	105	6634	4.038	36.774	2					17941
	106	32965	5.336	33.457	2					17942
	107	7041	62.155	34.322	2					17948
	108	16452	52.781	47.878	2					17949
	109	30022	46.436	43.984	2					17961
	110	11669	59.126	33.745	2					17979
	111	36897	39.946	32.447	2					17987
	112	15189	26.679	49.32	2					17995
	113	21889	54.367	64.606	2					18025
	114	22556	27.4	50.041	2					18026
	115	9904	51.627	57.396	2					18033
	116	44514	55.665	40.812	2					18036
	117	13306	45.138	44.561	2					18077
	118	29623	4.182	33.024	2					18087
	119	9467	2.452	34.322	2					18091
	120	51506	41.533	34.322	2					18097
	121	33567	42.975	43.984	2					18100
	122	19420	52.781	51.916	2					18109
	123	20671	38.072	47.013	2					18143
	124	6750	38.648	32.736	2					18145
	125	20878	51.772	52.493	2					18176
	126	8718	63.741	33.313	2					18185
	127	10034	54.944	50.041	2					18192
	128	8280	22.208	37.206	2					18209
	129	10644	53.069	69.221	2					18212
	130	14716	3.605	36.918	2					18212
	131	21135	28.265	45.138	2					18248
	132	16701	59.415	35.908	2					18285
	133	22242	56.675	48.166	2					18298
	134	32470	51.627	68.933	2					18366
	135	14654	26.535	48.166	2					18368
	136	15574	29.563	20.766	2					18373
	137	44684	53.502	41.533	2					18375
	138	16861	5.624	36.053	2					18390
	139	19097	58.405	37.495	2					18425
	140	22476	31.149	22.208	2					18438
	141	23742	8.22	38.072	2					18446
	142	13605	28.554	46.868	2					18474
	143	17326	48.31	8.653	2					18477
	144	18366	43.407	43.984	2					18504
	145	21983	57.828	68.211	2					18507
	146	42640	56.098	69.221	2					18514
	147	24950	29.707	21.199	2					18518
	148	13267	28.842	50.185	2					18522
	149	28210	58.261	35.764	2					18523
	150	24644	40.667	34.466	2					18524
	151	17979	28.121	45.57	2					18547
	152	24806	49.897	58.405	2					18547
	153	31457	53.214	67.346	2					18560
	154	31141	59.126	37.35	2					18581
	155	21869	33.313	18.892	2					18610
	156	27931	49.464	44.705	2					18620
	157	26793	44.561	33.024	2					18621
	158	19865	44.273	34.322	2					18635
	159	11005	52.348	63.308	2					18654
	160	18143	31.726	22.929	2					18665
	161	15486	48.31	3.028	2					18667
	162	28311	51.916	4.038	2					18696
	163	45175	57.396	68.788	2					18700
	164	30458	46.436	5.48	2					18744
	165	20169	4.038	35.62	2					18764
	166	21236	41.965	35.332	2					18777
	167	30511	38.216	32.015	2					18782
	168	15328	38.216	34.899	2					18787
	169	11340	32.736	21.776	2					18797
	170	49234	58.117	66.914	2					18814
	171	11827	50.041	47.589	2					18815
	172	22384	52.925	63.164	2					18822
	173	22130	29.852	23.506	2					18835
	174	17100	56.242	55.954	2					18840
	175	8467	62.299	31.582	2					18841
	176	32741	54.8	6.345	2					18843
	177	13626	63.597	32.88	2					18843
	178	13253	29.852	49.032	2					18854
	179	37096	50.329	65.904	2					18863
	180	12470	38.504	44.705	2					18879
	181	28278	53.214	56.53	2					18886
	182	39009	50.329	7.787	2					18909
	183	33059	57.107	65.76	2					18947
	184	16520	32.447	42.254	2					18981
	185	10070	32.736	23.795	2					19001
	186	10521	32.015	20.766	2					19008
	187	27454	51.772	67.202	2					19026
	188	21945	46.436	45.859	2					19040
	189	23247	57.54	42.109	2					19050
	190	7474	30.14	19.613	2					19064
	191	24198	49.608	1.586	2					19097
	192	21935	28.265	48.31	2					19102
	193	15960	33.024	20.622	2					19131
	194	16790	30.717	22.785	2					19153
	195	15071	55.377	59.415	2					19162
	196	18507	50.185	59.415	2					19163
	197	22082	57.396	58.838	2					19177
	198	29479	55.665	55.954	2					19189
	199	21212	32.015	22.064	2					19210
	200	32347	51.483	6.489	2					19222
	201	36737	51.05	5.192	2					19224
	202	14337	50.906	4.182	2					19247
	203	9291	54.079	52.06	2					19269
	204	14216	54.079	44.705	2					19285
	205	6365	39.802	47.445	2					19304
	206	10424	51.916	44.128	2					19308
	207	17072	57.684	57.396	2					19317
	208	25894	50.762	44.128	2					19321
	209	18764	50.474	1.731	2					19353
	210	9541	56.242	56.819	2					19360
	211	14474	52.493	53.646	2					19364
	212	21912	49.176	4.903	2					19404
	213	23995	50.185	5.336	2					19409
	214	25750	53.646	3.894	2					19420
										19432
										19451
	image: 6210 dsRED HDEl D GFP-Stt4 B green 3sec red1 sec 11-1	16 cells								19468
	1	65535	37.062	2.452	2					19490
	2	23245	43.407	23.939	2					19491
	3	14867	41.1	5.192	2					19513
	4	36711	31.726	9.806	2					19524
	5	19102	24.372	9.085	2					19525
	6	18843	41.677	24.083	2					19537
	7	27683	28.265	9.374	2					19545
	8	46051	31.294	6.489	2					19549
	9	52034	28.986	7.643	2					19555
	10	23757	29.852	6.922	2					19586
	11	48060	30.284	6.489	2					19593
	12	28429	24.948	8.22	2					19614
	13	23490	26.679	11.969	2					19620
	14	15659	43.119	6.634	2					19663
	15	23799	42.686	31.582	2					19665
	16	30368	31.582	8.797	2					19674
	17	25744	38.648	9.229	2					19710
	18	48477	30.573	10.239	2					19713
	19	11015	26.102	7.932	2					19725
	20	43994	29.707	25.814	2					19729
	21	15158	41.388	11.681	2					19738
	22	18145	48.166	28.842	2					19744
	23	34510	41.1	26.102	2					19746
	24	15604	43.984	24.516	2					19778
	25	33581	31.582	7.066	2					19787
	26	21248	43.552	31.726	2					19789
	27	25358	8.22	33.313	2					19814
	28	11226	6.778	28.698	2					19836
	29	32116	31.294	22.929	2					19864
	30	23138	44.273	26.967	2					19864
	31	14348	41.677	5.192	2					19865
	32	13367	41.1	10.527	2					19889
	33	16487	41.1	42.254	2					19889
	34	38989	29.852	9.374	2					19917
	35	8941	8.797	36.774	2					19936
	36	12832	46.724	25.093	2					19950
	37	12876	16.296	28.121	2					19962
	38	37193	40.523	47.301	2					19963
	39	39405	24.516	25.381	2					19964
	40	35320	40.379	45.426	2					19972
	41	14270	42.109	8.653	2					19995
	42	32967	43.84	43.84	2					20021
	43	38194	41.821	27.112	2					20026
	44	23241	45.282	10.672	2					20030
	45	13131	6.201	32.736	2					20099
	46	9215	26.967	8.508	2					20134
	47	8685	27.112	14.133	2					20169
	48	7752	40.523	6.489	2					20170
	49	8900	6.201	29.419	2					20186
	50	27885	44.561	26.102	2					20205
	51	14228	27.4	11.248	2					20206
	52	18843	42.83	50.474	2					20216
	53	24800	48.31	25.958	2					20241
	54	10879	9.085	29.996	2					20260
	55	21264	43.552	28.554	2					20275
	56	13717	8.797	35.476	2					20290
	57	10959	41.677	9.662	2					20312
	58	7719	8.508	29.707	2					20340
	59	17823	47.301	29.13	2					20361
	60	15791	26.535	8.22	2					20375
	61	25432	39.802	9.374	2					20387
	62	5554	28.121	13.988	2					20403
	63	16714	42.542	12.546	2					20477
	64	24703	29.419	22.497	2					20477
	65	26414	42.542	27.544	2					20501
	66	18522	42.686	42.542	2					20518
	67	23242	27.688	14.565	2					20523
	68	19713	6.345	35.62	2					20558
	69	27890	31.726	24.516	2					20558
	70	8708	15.719	29.852	2					20566
	71	7605	42.686	29.275	2					20616
	72	15367	15.286	26.535	2					20633
	73	26630	42.975	47.301	2					20636
	74	17949	26.39	13.267	2					20649
	75	19308	12.979	26.102	2					20671
	76	13704	13.123	30.573	2					20703
	77	17307	43.984	12.546	2					20737
	78	16718	6.345	34.178	2					20792
	79	9204	38.937	12.691	2					20796
	80	15243	44.994	30.14	2					20802
	81	21791	43.263	50.041	2					20822
	82	9281	14.565	30.717	2					20826
	83	16539	47.878	25.381	2					20838
	84	14228	12.114	27.112	2					20853
	85	10839	6.345	34.466	2					20878
	86	13582	44.561	12.258	2					20919
	87	16927	41.1	9.374	2					20933
	88	31278	28.554	25.237	2					20936
	89	15023	30.284	12.402	2					20970
	90	7313	40.235	49.176	2					20975
	91	15398	40.523	8.076	2					21002
	92	7189	8.653	32.736	2					21039
	93	10924	43.407	47.734	2					21048
	94	12878	5.624	35.62	2					21061
	95	27447	39.514	44.561	2					21066
	96	10684	43.552	48.599	2					21069
	97	10384	27.4	9.806	2					21072
	98	18909	46.436	28.265	2					21098
	99	8860	7.066	37.639	2					21100
	100	19153	39.946	12.114	2					21115
	101	13889	29.275	10.672	2					21134
	102	22795	11.393	28.409	2					21135
	103	41352	28.409	26.679	2					21167
	104	20523	24.227	27.544	2					21212
	105	6618	6.489	37.495	2					21234
	106	23665	45.138	28.554	2					21236
	107	35417	25.814	28.842	2					21248
	108	7456	6.057	36.774	2					21250
	109	24736	41.244	48.166	2					21256
	110	22825	27.4	24.66	2					21264
	111	20970	44.849	28.986	2					21284
	112	16468	26.246	28.554	2					21314
	113	19360	44.417	9.085	2					21315
	114	18777	27.688	28.265	2					21321
	115	40200	28.121	25.669	2					21351
	116	16695	46.724	26.102	2					21352
	117	9998	25.093	25.237	2					21354
										21367
										21368
										21385
	image: 6210 dsRED HDEl D GFP-Stt4 B green 3sec red1 sec 12-1	12 cells								21415
	1	23115	31.87	23.362	2					21467
	2	11762	33.889	22.929	2					21481
	3	18814	32.303	23.506	2					21487
	4	22895	31.438	21.199	2					21509
	5	20616	37.206	23.362	2					21509
	6	18610	8.653	47.734	2					21512
	7	26301	35.908	23.506	2					21517
	8	21818	34.322	20.622	2					21562
	9	15568	38.504	20.189	2					21582
	10	16060	33.313	20.911	2					21617
	11	24358	34.61	22.641	2					21639
	12	52299	26.679	37.206	2					21672
	13	20501	36.774	18.459	2					21699
	14	13207	31.87	22.208	2					21702
	15	22666	16.152	23.506	2					21732
	16	37897	29.563	39.369	2					21748
	17	19864	34.61	21.487	2					21756
	18	16823	14.277	22.208	2					21766
	19	16346	32.159	20.911	2					21771
	20	37438	30.428	39.658	2					21788
	21	16272	33.024	23.362	2					21791
	22	29001	31.005	19.613	2					21802
	23	31077	34.034	19.757	2					21818
	24	26087	15.431	19.901	2					21820
	25	19525	6.634	45.138	2					21821
	26	6559	38.504	21.632	2					21869
	27	25832	29.996	43.407	2					21882
	28	16139	7.499	44.561	2					21889
	29	34771	7.499	45.138	2					21901
	30	14833	16.007	19.757	2					21912
	31	25581	34.61	19.901	2					21926
	32	18087	35.187	18.892	2					21935
	33	10584	20.622	21.487	2					21936
	34	18097	30.573	42.542	2					21945
	35	29342	18.315	28.265	2					21983
	36	17378	34.178	17.017	2					22000
	37	8063	31.005	17.161	2					22012
	38	27367	18.892	5.047	2					22049
	39	14109	31.149	41.533	2					22070
	40	7067	37.639	19.757	2					22079
	41	19674	32.592	20.334	2					22082
	42	39939	17.305	20.911	2					22130
	43	15339	17.017	21.487	2					22171
	44	18192	18.603	22.497	2					22173
	45	17987	22.064	4.471	2					22180
	46	14575	29.563	36.197	2					22221
	47	27296	14.854	23.074	2					22242
	48	24760	4.471	44.417	2					22249
	49	16447	27.688	35.476	2					22252
	50	34110	21.632	24.372	2					22253
	51	10912	37.927	23.074	2					22269
	52	11552	27.4	38.648	2					22290
	53	26112	22.497	24.083	2					22291
	54	47833	29.419	43.696	2					22294
	55	35831	14.854	20.911	2					22298
	56	33457	8.941	44.561	2					22333
	57	26159	9.806	47.589	2					22360
	58	17052	20.045	3.028	2					22361
	59	18665	19.901	6.057	2					22366
	60	26781	21.632	22.929	2					22373
	61	14329	17.305	24.948	2					22373
	62	29854	17.017	25.814	2					22382
	63	12951	10.095	46.868	2					22384
	64	28942	20.766	23.65	2					22388
	65	24033	7.499	46.292	2					22393
	66	46114	28.409	37.35	2					22394
	67	7334	4.471	42.398	2					22399
	68	39278	17.305	27.4	2					22421
	69	18547	5.192	44.994	2					22431
	70	9174	5.624	41.388	2					22473
	71	25572	7.787	47.157	2					22476
	72	23586	20.189	27.544	2					22491
	73	19936	16.728	9.229	2					22494
	74	35178	26.823	36.341	2					22507
	75	33046	20.478	26.246	2					22510
	76	38783	30.428	37.062	2					22511
	77	27699	17.449	9.662	2					22546
	78	27322	19.901	23.65	2					22556
	79	27794	27.4	42.975	2					22574
	80	10256	19.613	4.038	2					22574
	81	30804	27.256	42.109	2					22582
	82	19710	29.852	38.36	2					22582
	83	20241	7.355	42.109	2					22614
	84	24526	19.324	7.499	2					22642
	85	21256	18.315	24.227	2					22649
	86	11640	19.18	8.508	2					22651
	87	11109	16.44	5.624	2					22651
	88	23714	15.575	7.066	2					22660
	89	18373	7.932	43.696	2					22666
	90	31492	19.613	24.66	2					22705
	91	18504	15.719	6.634	2					22707
										22716
										22738
	image: image: 6210 dsRED HDEl D GFP-Stt4 B green 3sec red1 sec 13-1	19 cells								22749
	1	11477	32.447	44.561	2					22785
	2	18425	31.149	41.677	2					22793
	3	11731	32.88	42.83	2					22795
	4	14712	42.109	51.916	2					22825
	5	31526	24.948	40.956	2					22840
	6	48867	26.679	33.457	2					22846
	7	31167	6.778	39.802	2					22881
	8	37098	19.901	36.485	2					22890
	9	39565	24.66	37.783	2					22895
	10	14799	29.275	43.119	2					22897
	11	17311	31.438	45.138	2					22902
	12	13411	12.114	56.098	2					22968
	13	11445	32.88	43.984	2					22971
	14	25039	26.102	35.043	2					23054
	15	36233	25.525	42.254	2					23070
	16	23217	25.093	33.601	2					23115
	17	11059	41.1	52.637	2					23125
	18	12627	31.87	41.677	2					23138
	19	25035	26.535	34.755	2					23188
	20	26026	14.277	27.977	2					23204
	21	22382	25.381	39.658	2					23205
	22	44493	30.284	23.65	2					23210
	23	20636	22.353	35.908	2					23217
	24	25568	39.369	51.772	2					23241
	25	15590	16.44	53.935	2					23242
	26	21771	24.227	34.755	2					23245
	27	23448	36.485	47.445	2					23247
	28	32038	22.353	33.168	2					23311
	29	9496	12.691	33.168	2					23332
	30	31989	27.833	22.785	2					23334
	31	11837	11.537	34.034	2					23345
	32	23345	10.095	40.09	2					23370
	33	25445	23.362	2.74	2					23379
	34	19353	41.965	50.329	2					23392
	35	20933	39.514	50.906	2					23403
	36	39775	20.045	32.303	2					23421
	37	27908	38.36	45.57	2					23448
	38	14508	12.835	34.034	2					23490
	39	11002	27.112	39.225	2					23533
	40	25411	25.958	23.939	2					23586
	41	37584	30.284	23.218	2					23643
	42	37528	26.246	20.766	2					23656
	43	33655	26.102	24.66	2					23665
	44	22171	32.015	19.18	2					23669
	45	22180	40.667	47.013	2					23675
	46	16063	30.14	42.109	2					23675
	47	38562	39.802	49.897	2					23682
	48	25072	21.776	31.294	2					23688
	49	19451	32.88	43.263	2					23689
	50	13606	29.419	43.552	2					23704
	51	30459	40.379	46.58	2					23714
	52	11473	42.109	51.05	2					23733
	53	25414	15.719	53.935	2					23738
	54	17099	18.459	33.313	2					23742
	55	29011	27.688	20.189	2					23756
	56	16106	15.719	54.223	2					23757
	57	11118	30.573	44.561	2					23799
	58	26093	29.563	41.244	2					23828
	59	29502	1.875	38.072	2					23839
	60	27745	36.485	48.166	2					23861
	61	13271	13.7	34.466	2					23880
	62	21582	24.66	33.168	2					23884
	63	15603	13.844	33.601	2					23894
	64	48073	25.381	35.62	2					23995
	65	10388	14.277	57.107	2					24001
	66	46345	19.036	32.447	2					24005
	67	23828	18.747	10.96	2					24028
	68	45481	36.629	48.743	2					24033
	69	25573	40.523	48.166	2					24060
	70	21820	28.554	39.081	2					24070
	71	7654	10.672	52.348	2					24108
	72	25839	24.227	33.601	2					24166
	73	22649	13.412	58.261	2					24173
	74	33074	23.362	37.927	2					24198
	75	26563	28.986	39.369	2					24230
	76	34582	15.286	53.79	2					24237
	77	39630	18.892	35.908	2					24247
	78	17941	23.506	33.745	2					24303
	79	7469	14.998	27.977	2					24343
	80	23656	6.778	37.495	2					24351
	81	25708	7.355	36.053	2					24353
	82	23334	7.932	40.812	2					24355
	83	44196	25.525	21.92	2					24358
	84	13557	38.793	49.753	2					24408
	85	26857	29.563	21.199	2					24411
	86	17461	13.7	28.986	2					24417
	87	19050	10.239	38.648	2					24430
	88	8852	2.163	37.495	2					24443
	89	10963	22.353	30.717	2					24451
	90	14730	28.842	41.533	2					24508
	91	25735	19.18	34.178	2					24526
	92	31210	25.381	23.218	2					24528
	93	31600	20.911	36.485	2					24538
	94	9199	36.629	46.724	2					24557
	95	37663	21.776	3.173	2					24581
	96	17898	14.854	30.861	2					24592
	97	13083	24.227	3.028	2					24602
	98	9483	6.922	38.216	2					24644
	99	13237	20.334	35.764	2					24649
	100	30599	27.977	41.388	2					24665
	101	11086	25.525	32.592	2					24696
	102	19131	5.768	35.62	2					24703
	103	12045	3.173	36.341	2					24736
	104	7082	37.927	45.859	2					24753
	105	19744	39.946	49.032	2					24760
	106	22221	6.489	36.053	2					24787
	107	22614	28.409	16.44	2					24791
	108	14659	9.518	37.783	2					24800
	109	41884	18.315	10.672	2					24806
	110	13481	11.104	55.377	2					24812
	111	14739	16.007	31.582	2					24858
	112	10331	28.554	18.171	2					24911
	113	30313	30.573	19.901	2					24945
	114	12305	21.199	35.764	2					24949
	115	34841	29.419	24.66	2					24950
	116	22738	21.055	5.768	2					24991
	117	27041	16.152	55.665	2					25004
	118	22388	8.364	37.35	2					25023
	119	15820	13.7	29.852	2					25026
	120	6589	37.639	47.301	2					25033
	121	19725	12.546	31.726	2					25035
	122	14915	25.525	31.005	2					25039
	123	10386	5.192	36.485	2					25042
	124	11803	3.894	39.369	2					25072
	125	11180	5.48	38.216	2					25079
	126	37544	20.334	33.601	2					25132
	127	22269	17.305	28.698	2					25163
	128	21766	19.613	10.96	2					25170
	129	33789	22.208	6.634	2					25269
	130	24696	32.159	17.449	2					25291
	131	18518	31.294	16.152	2					25315
	132	11577	12.979	55.809	2					25336
	133	21321	13.267	54.367	2					25345
	134	22902	27.833	17.305	2					25351
	135	22890	19.613	6.489	2					25358
	136	49660	19.901	9.229	2					25392
	137	13729	21.92	33.313	2					25411
	138	44718	30.284	19.324	2					25414
	139	10545	22.929	3.173	2					25414
	140	37407	17.738	9.951	2					25432
	141	20936	15.863	28.842	2					25445
	142	26349	37.062	49.176	2					25470
	143	27311	21.92	8.076	2					25568
	144	45948	20.189	9.951	2					25572
	145	34030	24.66	3.749	2					25573
	146	18077	30.284	15.575	2					25581
	147	13147	24.516	29.996	2					25601
	148	28093	17.017	30.573	2					25667
	149	34218	23.795	6.778	2					25708
	150	10180	18.892	7.932	2					25735
	151	13637	23.65	4.759	2					25744
	152	13403	11.537	57.54	2					25750
										25788
										25798
		16 cells								25832
	image: 6210 dsRED HDEl D GFP-Stt4 B green 3sec red1 sec 14-1	18524	17.161	12.114	2					25839
	2	18033	37.062	20.911	2					25894
	3	17995	37.639	28.409	2					25998
	4	14105	15.863	12.258	2					26026
	5	11920	22.497	10.96	2					26087
	6	31833	40.523	20.045	2					26093
	7	34585	34.755	23.218	2					26112
	8	14896	31.294	15.719	2					26141
	9	31841	35.764	23.074	2					26159
	10	19162	19.613	11.248	2					26301
	11	18667	19.036	11.969	2					26322
	12	17454	36.918	21.92	2					26349
	13	19962	41.677	27.833	2					26414
	14	30896	38.793	16.873	2					26444
	15	20822	41.533	20.478	2					26463
	16	18176	19.324	13.7	2					26539
	17	13366	28.265	15.575	2					26541
	18	16945	23.795	13.267	2					26556
	19	36636	39.802	30.861	2					26563
	20	50535	38.216	27.112	2					26575
	21	8718	16.873	12.546	2					26630
	22	26812	41.1	30.284	2					26678
	23	19593	38.216	29.996	2					26708
	24	17112	18.315	14.277	2					26724
	25	13190	29.13	17.449	2					26731
	26	14116	33.889	19.18	2					26735
	27	26724	40.379	26.535	2					26768
	28	17200	5.192	4.759	2					26781
	29	31019	38.648	18.026	2					26793
	30	22252	40.956	20.045	2					26812
	31	14625	18.459	13.267	2					26857
	32	22290	32.88	21.487	2					26883
	33	24791	36.341	19.757	2					26916
	34	15586	33.024	20.045	2					26920
	35	8413	14.998	14.277	2					26950
	36	10541	33.313	20.478	2					26951
	37	9740	67.346	22.064	2					26951
	38	34275	42.975	17.161	2					26953
	39	15876	66.337	22.208	2					26969
	40	19917	21.92	10.816	2					27002
	41	18635	63.597	17.161	2					27041
	42	8463	23.074	13.844	2					27077
	43	15505	20.911	10.816	2					27110
	44	10431	18.026	12.546	2					27131
	45	21481	23.218	14.277	2					27153
	46	10421	17.594	14.998	2					27293
	47	10116	5.48	2.74	2					27296
	48	7339	15.863	12.835	2					27311
	49	15021	9.085	9.085	2					27322
	50	10062	21.487	11.248	2					27349
	51	29624	15.863	15.142	2					27367
	52	19964	41.965	20.045	2					27439
	53	14427	24.66	27.688	2					27447
	54	37189	25.237	21.343	2					27454
	55	4947	31.005	22.641	2					27473
	56	32984	41.677	29.275	2					27502
	57	10177	59.847	17.161	2					27520
	58	11820	23.218	11.681	2					27542
	59	7211	40.956	26.823	2					27557
	60	29590	42.83	18.459	2					27644
	61	14024	65.472	18.892	2					27683
	62	8155	20.334	14.277	2					27699
	63	43712	38.648	26.679	2					27745
	64	7992	26.102	27.833	2					27778
	65	11638	26.823	24.372	2					27791
	66	11478	41.821	15.719	2					27794
	67	65535	40.379	18.892	2					27798
	68	10863	60.857	20.334	2					27855
	69	16630	29.419	24.083	2					27885
	70	12508	25.958	21.055	2					27890
	71	13399	60.136	24.083	2					27908
	72	8594	29.13	16.007	2					27931
	73	38550	29.852	17.161	2					27963
	74	16310	28.121	22.064	2					27966
	75	11739	28.409	16.584	2					28023
	76	6169	41.1	16.007	2					28058
	77	19210	30.284	21.343	2					28062
	78	13965	26.823	20.911	2					28063
	79	13343	41.244	29.419	2					28093
	80	17776	29.996	16.44	2					28107
	81	13482	65.327	21.92	2					28118
	82	10824	60.28	22.353	2					28142
	83	10915	30.428	14.421	2					28155
	84	10986	39.225	27.112	2					28190
	85	17429	59.703	19.324	2					28203
	86	26768	25.237	22.497	2					28210
	87	13392	30.717	14.709	2					28252
	88	5646	61.434	24.804	2					28258
	89	11966	6.634	4.182	2					28278
	90	13092	64.462	20.478	2					28311
	91	7934	64.606	23.362	2					28376
	92	10892	1.875	5.48	2					28429
	93	12163	4.471	7.499	2					28445
	94	28631	25.093	22.064	2					28512
	95	14191	66.048	18.747	2					28570
	96	22510	5.336	6.634	2					28584
	97	8549	63.02	25.237	2					28612
	98	18560	6.634	5.913	2					28631
	99	32694	27.544	24.948	2					28646
	100	6117	6.201	4.326	2					28697
	101	8151	2.307	7.211	2					28754
	102	16132	41.244	18.892	2					28781
	103	15707	26.823	22.929	2					28942
	104	28754	9.951	8.364	2					28959
	105	14766	6.057	2.596	2					29001
	106	12666	67.635	19.18	2					29003
	107	10218	64.174	23.65	2					29011
	108	18700	27.688	23.218	2					29029
	109	9815	64.462	18.892	2					29052
	110	17124	30.428	24.083	2					29066
	111	10015	63.02	20.911	2					29119
	112	21732	60.424	16.584	2					29125
	113	22574	6.345	7.787	2					29128
	114	6813	63.02	20.045	2					29157
	115	10440	28.842	19.18	2					29199
	116	8778	9.662	5.768	2					29200
	117	8569	10.239	6.922	2					29229
	118	13196	60.136	19.901	2					29236
	119	16241	7.643	9.085	2					29257
	120	8405	29.563	19.757	2					29266
	121	6544	32.447	15.863	2					29311
	122	12764	64.174	21.632	2					29342
										29357
										29384
		24 cells								29388
	image: 6210 dsRED HDEl D GFP-Stt4 B green 3sec red1 sec 16-1	9633	6.778	19.901	2					29400
	2	38722	54.079	19.324	2					29421
	3	13629	57.252	18.603	2					29479
	4	29125	53.358	18.747	2					29488
	5	23403	34.034	2.74	2					29502
	6	52225	32.592	2.884	2					29580
	7	28512	56.098	15.719	2					29590
	8	40153	55.088	19.613	2					29609
	9	22253	52.925	15.142	2					29614
	10	11261	7.787	19.757	2					29623
	11	28062	48.022	19.036	2					29624
	12	11217	6.922	22.641	2					29733
	13	25601	55.377	15.431	2					29750
	14	9972	7.211	22.785	2					29854
	15	37172	52.637	17.449	2					29881
	16	24528	50.906	13.844	2					29909
	17	30969	33.889	6.489	2					30022
	18	22840	54.223	14.854	2					30146
	19	33686	53.79	15.575	2					30257
	20	23392	49.176	14.421	2					30313
	21	11787	34.322	3.605	2					30367
	22	17180	51.195	18.603	2					30368
	23	8916	6.057	21.776	2					30400
	24	22393	52.06	17.305	2					30412
	25	15271	55.954	19.468	2					30417
	26	17443	52.637	19.18	2					30458
	27	24602	56.963	16.44	2					30459
	28	32656	35.62	4.903	2					30482
	29	25033	51.916	17.738	2					30511
	30	15637	35.187	5.336	2					30599
	31	19364	39.802	24.372	2					30667
	32	13239	19.757	38.072	2					30804
	33	20703	47.734	15.142	2					30896
	34	14198	55.954	10.239	2					30957
	35	25163	26.102	34.178	2					30969
	36	17762	55.521	13.988	2					30971
	37	12673	5.047	17.738	2					30995
	38	12513	23.362	30.717	2					30995
	39	30417	50.762	19.036	2					31019
	40	13019	25.958	37.783	2					31077
	41	22399	53.358	16.007	2					31131
	42	32672	52.637	16.728	2					31141
	43	8603	9.085	20.766	2					31167
	44	22070	51.772	14.709	2					31183
	45	9817	47.301	17.738	2					31210
	46	12536	41.1	27.4	2					31278
	47	36287	49.608	14.421	2					31320
	48	34205	24.948	36.918	2					31332
	49	15607	48.599	18.892	2					31457
	50	20853	22.785	30.573	2					31492
	51	13007	20.622	17.017	2					31526
	52	51803	26.823	4.903	2					31590
	53	11537	8.941	22.353	2					31600
	54	20340	53.502	9.085	2					31600
	55	18654	51.483	19.468	2					31611
	56	12443	18.603	15.863	2					31612
	57	20737	56.098	12.835	2					31688
	58	22494	56.242	11.393	2					31749
	59	10989	8.076	22.641	2					31833
	60	23204	52.06	16.584	2					31837
	61	21368	50.906	11.104	2					31841
	62	10930	20.622	30.717	2					31989
	63	5316	55.521	12.258	2					32038
	64	10116	55.954	16.152	2					32085
	65	11336	17.161	33.601	2					32116
	66	16221	38.072	25.669	2					32136
	67	13690	8.364	15.142	2					32233
	68	38042	31.149	6.634	2					32300
	69	8358	37.783	28.554	2					32347
	70	23756	47.013	16.44	2					32370
	71	11448	26.823	6.489	2					32470
	72	12787	55.521	13.412	2					32529
	73	5450	4.903	18.603	2					32582
	74	12070	20.045	32.159	2					32656
	75	12648	36.629	24.516	2					32672
	76	32943	33.457	4.471	2					32694
	77	29909	26.535	5.913	2					32716
	78	9957	21.055	30.284	2					32741
	79	8385	24.227	32.303	2					32760
	80	15603	39.802	27.544	2					32790
	81	16734	30.428	7.499	2					32943
	82	12549	11.537	9.806	2					32965
	83	15570	28.265	37.062	2					32967
	84	8847	5.768	18.459	2					32984
	85	12491	24.372	31.582	2					33046
	86	12895	4.903	21.632	2					33059
	87	19972	51.483	15.286	2					33074
	88	11962	29.996	7.787	2					33088
	89	17297	28.698	36.053	2					33457
	90	18854	55.233	9.374	2					33491
	91	8424	18.459	34.466	2					33567
	92	23070	41.244	25.237	2					33581
	93	41352	51.483	10.239	2					33655
	94	12859	27.688	37.495	2					33686
	95	10326	5.047	26.679	2					33789
	96	6958	51.627	13.267	2					33789
	97	27542	36.053	24.804	2					33965
	98	12217	17.594	11.104	2					33984
	99	8156	3.173	21.343	2					33997
	100	25788	17.594	10.816	2					34030
	101	35698	26.535	7.066	2					34101
	102	9646	23.218	31.582	2					34110
	103	13864	17.594	31.726	2					34204
	104	24417	65.039	32.159	2					34205
	105	13756	38.793	27.256	2					34218
	106	14172	5.768	25.525	2					34275
	107	50998	28.698	3.894	2					34279
	108	12356	4.326	17.449	2					34300
	109	6832	2.74	27.4	2					34351
	110	17155	36.197	29.707	2					34478
	111	12249	18.892	35.043	2					34510
	112	10413	24.372	33.168	2					34582
	113	14797	38.072	26.102	2					34585
	114	29029	30.428	6.922	2					34650
	115	24753	35.187	26.39	2					34758
	116	17442	38.36	26.102	2					34771
	117	11624	20.622	29.13	2					34811
	118	17233	41.821	26.246	2					34841
	119	8634	20.478	10.96	2					34893
	120	8117	2.74	17.738	2					34936
	121	21250	34.466	27.544	2					35034
	122	4829	4.326	27.112	2					35044
	123	42429	59.27	33.313	2					35178
	124	18620	59.415	35.187	2					35208
	125	42585	29.13	8.508	2					35289
	126	18581	19.757	34.61	2					35320
	127	20026	34.755	28.986	2					35341
	128	5133	19.757	33.457	2					35417
	129	7631	4.182	22.064	2					35417
	130	15193	58.694	33.601	2					35649
	131	10297	19.901	34.034	2					35698
	132	9725	19.468	34.755	2					35730
	133	10341	61.289	36.629	2					35789
	134	18209	23.218	12.114	2					35831
	135	25291	15.431	12.979	2					35940
	136	19746	21.92	30.717	2					35981
	137	13214	36.197	26.39	2					36082
	138	14026	1.875	19.036	2					36223
	139	44976	56.242	32.303	2					36233
	140	20477	60.28	33.168	2					36269
	141	14127	22.497	34.322	2					36287
	142	19513	20.622	34.034	2					36301
	143	17181	23.218	13.988	2					36399
	144	26556	64.462	28.409	2					36444
	145	9947	0.865	25.093	2					36545
	146	14144	18.603	35.908	2					36563
	147	24812	21.487	14.998	2					36636
	148	6171	18.747	11.825	2					36691
	149	11572	62.01	26.102	2					36711
	150	27473	64.462	26.535	2					36737
	151	14662	17.594	14.277	2					36857
	152	13231	6.634	13.844	2					36897
	153	30482	58.982	34.61	2					36969
	154	9232	22.064	35.043	2					37096
	155	9310	6.778	14.421	2					37098
	156	11179	19.901	29.707	2					37098
	157	14130	58.405	30.284	2					37139
	158	21517	60.28	36.485	2					37172
	159	15107	21.776	10.527	2					37189
	160	9298	36.341	28.986	2					37193
	161	8050	12.691	11.537	2					37318
	162	16942	56.53	33.457	2					37328
	163	7480	3.028	22.641	2					37400
	164	7891	5.336	22.929	2					37407
	165	10218	5.624	23.362	2					37438
	166	8598	5.624	23.795	2					37528
	167	14016	21.632	33.457	2					37544
	168	12830	37.206	29.275	2					37584
	169	5543	21.055	37.783	2					37584
	170	24166	66.481	30.573	2					37615
	171	13224	20.622	15.863	2					37630
	172	8508	7.355	14.133	2					37663
	173	22173	53.502	11.969	2					37897
	174	21617	35.043	28.265	2					38042
	175	13043	61.001	35.043	2					38164
	176	21415	52.781	11.969	2					38194
	177	39463	59.559	31.005	2					38249
	178	11838	63.453	29.563	2					38404
	179	15111	57.107	30.861	2					38517
	180	17446	19.757	13.556	2					38542
	181	6532	22.208	35.62	2					38550
	182	24665	61.722	28.986	2					38562
	183	10672	19.036	37.639	2					38706
	184	7376	8.364	12.691	2					38720
	185	19163	65.039	29.996	2					38722
	186	16447	63.308	25.958	2					38783
	187	4972	2.596	24.948	2					38893
	188	8992	11.393	13.556	2					38989
	189	13613	9.085	11.393	2					39009
	190	11012	19.901	30.284	2					39068
	191	9501	22.208	37.495	2					39278
	192	16293	10.527	11.248	2					39278
	193	3740	49.32	13.7	2					39309
										39383
		19 cells								39405
	image: 6210 dsRED HDEl D GFP-Stt4 B green 3sec red1 sec 17-1	18621	30.717	7.499	2					39463
	2	28118	35.908	28.409	2					39565
	3	38249	39.946	35.332	2					39630
	4	21756	40.667	28.986	2					39775
	5	23733	41.1	30.717	2					39828
	6	39828	36.053	27.688	2					39869
	7	26322	38.793	32.015	2					39939
	8	46291	39.081	34.755	2					39996
	9	24303	23.506	18.026	2					40048
	10	32085	38.504	34.034	2					40130
	11	18212	6.345	21.343	2					40153
	12	36223	38.216	33.024	2					40200
	13	22968	40.523	27.977	2					40229
	14	27855	42.975	32.592	2					41319
	15	22291	11.248	24.804	2					41352
	16	14264	38.648	57.252	2					41352
	17	28959	40.812	35.476	2					41493
	18	40048	42.83	34.034	2					41884
	19	34101	40.379	29.996	2					42086
	20	22574	39.946	27.112	2					42224
	21	10219	37.783	26.823	2					42294
	22	13513	37.639	30.14	2					42411
	23	44926	38.648	26.535	2					42429
	24	23688	37.206	26.535	2					42585
	25	24353	24.516	16.873	2					42640
	26	27349	21.343	17.738	2					42927
	27	15575	54.367	25.525	2					43485
	28	10938	36.774	30.14	2					43712
	29	18981	40.379	34.034	2					43994
	30	27966	51.195	23.939	2					44164
	31	27131	42.109	31.294	2					44181
	32	18514	39.514	54.367	2					44192
	33	12292	31.294	6.201	2					44193
	34	29229	29.563	9.806	2					44196
	35	6849	50.618	17.882	2					44196
	36	21315	29.275	11.681	2					44493
	37	8844	39.081	27.977	2					44514
	38	12646	57.107	12.258	2					44663
	39	35940	38.937	31.005	2					44684
	40	16484	58.549	13.7	2					44718
	41	7612	27.977	11.969	2					44926
	42	17625	36.053	29.275	2					44976
	43	20186	24.516	15.142	2					45023
	44	7046	8.508	27.256	2					45048
	45	13267	28.409	6.345	2					45175
	46	11842	8.22	22.641	2					45189
	47	14874	35.62	51.916	2					45290
	48	7182	57.973	11.825	2					45454
	49	12069	23.795	17.305	2					45481
	50	21002	45.715	22.785	2					45487
	51	19729	7.787	24.083	2					45948
	52	13075	38.937	54.223	2					46051
	53	18523	35.476	55.521	2					46114
	54	23210	5.192	24.083	2					46291
	55	7255	24.372	7.355	2					46345
	56	13357	54.944	23.939	2					47209
	57	14027	39.946	56.242	2					47260
	58	11060	58.261	14.998	2					47608
	59	41319	7.066	23.939	2					47833
	60	14459	50.474	20.045	2					48060
	61	11298	53.935	14.998	2					48073
	62	11285	40.09	54.8	2					48266
	63	28142	28.265	4.903	2					48477
	64	15029	29.419	7.932	2					48710
	65	14214	23.65	14.277	2					48805
	66	14343	30.14	4.615	2					48867
	67	6933	33.889	53.646	2					49154
	68	28063	51.05	58.982	2					49196
	69	15911	27.977	5.624	2					49234
	70	10003	21.776	6.778	2					49660
	71	18947	53.214	21.055	2					49857
	72	14160	48.166	60.857	2					50535
	73	19549	20.189	14.854	2					50998
	74	8175	22.353	16.296	2					51506
	75	31320	29.563	10.96	2					51557
	76	15509	53.79	22.353	2					51803
	77	17737	54.512	23.074	2					51955
	78	14224	52.781	20.478	2					52015
	79	20290	19.613	14.277	2					52034
	80	31131	21.343	12.546	2					52225
	81	23839	26.679	7.932	2					52244
	82	16178	50.474	62.01	2					52299
	83	12861	7.787	26.535	2					53915
	84	21048	29.419	4.326	2					54780
	85	16000	53.069	18.603	2					54998
	86	20633	46.436	20.045	2					56464
	87	9657	22.064	9.085	2					56538
	88	6330	50.906	63.02	2					57910
	89	21901	51.05	19.468	2					65535
	90	22749	17.161	11.104	2					65535
	91	22707	17.017	12.258	2					65535
	92	19864	50.618	64.318	2					65535
	93	11046	57.252	21.776	2
	94	24001	10.816	24.227	2
	95	17504	52.493	22.208	2
	96	9437	54.944	21.343	2
	97	30146	49.608	64.75	2
	98	19321	37.783	53.358	2
	99	15877	37.639	54.223	2
	100	23205	51.195	16.873	2
	101	10853	50.185	19.468	2
	102	23125	27.112	9.374	2
	103	6990	48.743	63.308	2
	104	17334	55.521	12.114	2
	105	24451	56.675	20.766	2
	106	15649	51.483	22.929	2
	107	9560	18.892	10.239	2
	108	8783	49.176	22.208	2
	109	23311	21.055	10.816	2
	110	8454	47.013	22.641	2
	111	15501	9.806	23.362	2
	112	8030	49.32	20.911	2
	113	20275	50.329	57.396	2
	114	16075	57.828	14.998	2
	115	10080	52.348	12.402	2
	116	20796	53.79	11.393	2
	117	16008	36.629	55.233	2
	118	11656	34.61	55.233	2
	119	22373	29.419	6.345	2
	120	7823	52.925	14.277	2
	121	14296	10.672	25.958	2
	122	20558	10.383	25.958	2
	123	10317	56.963	13.556	2
	124	10159	47.013	59.559	2
	125	19555	59.559	13.556	2
	126	57910	50.185	61.001	2
	127	10874	47.445	57.252	2
	128	11344	19.613	9.806	2
	129	16231	52.493	13.844	2
	130	20566	20.478	10.239	2
	131	14946	35.764	54.223	2
	132	7823	9.951	25.237	2
	133	15504	55.088	14.854	2

## Sheet: 150327 Stt4
GFP-Stt4
find maxima GFP-Stt4: noise tolerance 1100									total:				summary
measured dsRED HDEL in 2nd channel													150327
									590 cells
	image								foci: 3663				GFP-Stt4
	6210 dsRED HDEL--URA3 GFP-Stt4 C -1	18 cells	intensity 2nd channel										590 cells
			DsRed-HDEL signal intensity	x	y	ch			DsRed-HDEL signal intensity				3663 foci	6.2 foci/cell
		1	16330	41.388	35.62	2			2468
		2	11088	20.189	4.615	2			2477				DsRed-HDEL signal intensity	no of foci	%
		3	16955	38.216	21.055	2			2831				<10000	1013	27.65
		4	13891	22.208	29.996	2			2833				>10000	2650	72.35
		5	12353	4.471	25.958	2			2904
		6	17402	6.201	27.544	2			2926
		7	7184	22.064	7.211	2			3014
		8	24918	35.187	22.208	2			3243
		9	5146	47.445	33.457	2			3262
		10	22568	41.388	34.899	2			3281
		11	17631	43.84	37.495	2			3344
		12	40226	50.041	32.447	2			3390
		13	24539	42.975	33.313	2			3394
		14	14668	59.126	10.383	2			3429
		15	36096	41.965	33.745	2			3435
		16	10772	52.348	50.618	2			3439
		17	10117	4.182	28.842	2			3565
		18	22922	41.677	19.757	2			3612
		19	15090	53.935	11.825	2			3642
		20	7858	56.386	14.421	2			3665
		21	9001	21.92	27.544	2			3678
		22	29206	36.918	22.641	2			3722
		23	9365	20.334	28.265	2			3736
		24	22159	40.235	19.901	2			3763
		25	43693	51.772	32.303	2			3771
		26	13607	7.932	25.381	2			3772
		27	11164	53.502	12.546	2			3777
		28	23125	38.793	21.343	2			3809
		29	14296	54.8	11.393	2			3812
		30	14072	41.821	23.074	2			3857
		31	14602	14.133	32.592	2			3865
		32	16663	34.899	20.045	2			3901
		33	18426	15.863	32.592	2			3922
		34	13771	42.83	37.495	2			3932
		35	18647	53.79	14.277	2			3972
		36	37337	52.06	36.053	2			3985
		37	11966	56.675	8.076	2			4003
		38	8652	25.381	5.624	2			4015
		39	11029	6.345	25.814	2			4075
		40	10057	41.1	32.015	2			4136
		41	16151	22.929	5.48	2			4166
		42	15647	10.816	28.698	2			4175
		43	12754	55.233	14.854	2			4188
		44	12832	11.825	30.573	2			4192
		45	9083	5.624	24.66	2			4210
		46	6500	7.355	26.39	2			4230
		47	7528	43.696	31.005	2			4242
		48	10517	56.819	12.691	2			4252
		49	8598	57.107	7.932	2			4261
		50	13972	24.516	5.913	2			4269
		51	13064	36.918	19.757	2			4296
		52	15805	8.076	33.601	2			4312
		53	11220	55.954	10.383	2			4318
		54	16574	49.32	33.745	2			4344
		55	18635	39.658	23.218	2			4363
		56	8087	8.22	28.986	2			4387
		57	18909	5.48	27.4	2			4389
		58	21446	52.781	35.187	2			4391
		59	7743	9.374	22.208	2			4399
		60	16640	15.863	29.13	2			4406
		61	15295	58.694	8.076	2			4439
		62	24649	6.634	24.083	2			4461
		63	13188	25.669	29.13	2			4474
		64	15342	44.561	34.322	2			4501
		65	12416	14.709	28.986	2			4531
		66	9897	42.542	21.776	2			4541
		67	12620	5.913	31.87	2			4549
		68	13334	49.608	33.313	2			4557
		69	18956	17.305	30.861	2			4605
		70	11391	41.533	30.14	2			4614
		71	11243	26.679	26.535	2			4617
		72	6107	26.39	4.615	2			4638
		73	7450	21.055	4.326	2			4639
		74	6701	21.199	27.688	2			4646
		75	26543	49.464	35.764	2			4703
		76	7011	44.849	33.457	2			4721
		77	10884	22.208	3.317	2			4721
		78	10706	9.662	33.024	2			4725
		79	20075	46.003	34.178	2			4740
		80	20963	7.355	33.313	2			4781
		81	12586	9.085	25.381	2			4790
		82	12248	22.929	2.452	2			4794
		83	5639	2.74	29.852	2			4802
		84	16242	52.348	33.168	2			4804
		85	11552	20.189	7.211	2			4807
		86	11711	52.348	51.627	2			4838
		87	9901	3.749	29.707	2			4849
		88	22681	20.478	29.563	2			4874
		89	17157	9.951	33.024	2			4881
		90	18178	38.793	21.92	2			4894
		91	21776	17.594	32.159	2			4897
		92	4614	21.055	29.13	2			4903
		93	35997	41.533	36.629	2			4908
		94	10427	42.83	32.592	2			4913
		95	12331	11.248	29.275	2			4921
		96	6186	53.935	51.195	2			4933
		97	18376	22.785	4.903	2			4947
		98	14771	6.922	29.707	2			4954
		99	15765	51.627	52.348	2			4960
		100	12252	46.868	30.14	2			4966
		101	7329	16.152	32.015	2			4994
		102	6958	22.929	29.13	2			4994
		103	20119	55.377	50.474	2			5002
		104	28844	23.65	28.842	2			5003
		105	11086	24.227	25.381	2			5007
		106	6092	8.797	29.275	2			5008
		107	5588	20.622	31.87	2			5011
		108	16972	22.497	26.967	2			5018
		109	7808	43.407	30.428	2			5023
		110	9453	48.166	31.438	2			5028
		111	13135	24.948	2.596	2			5031
		112	7651	53.935	50.329	2			5032
		113	7779	55.088	53.214	2			5035
									5041
									5054
									5060
	6210 dsRED HDEL--URA3 GFP-Stt4 C 2-1	17 cells							5065
		1	15378	51.483	20.045	2			5100
		2	35345	48.022	20.045	2			5136
		3	39398	48.743	19.757	2			5146
		4	8816	48.599	23.218	2			5157
		5	10046	49.032	23.362	2			5157
		6	14546	48.022	22.208	2			5161
		7	37870	48.455	21.487	2			5169
		8	13872	50.329	22.353	2			5195
		9	19326	51.339	16.296	2			5230
		10	20383	49.464	23.65	2			5245
		11	6901	52.925	19.18	2			5248
		12	4897	52.06	19.613	2			5249
		13	29410	50.185	17.882	2			5296
		14	6396	53.502	18.603	2			5297
		15	32027	12.835	59.703	2			5299
		16	9299	30.14	42.254	2			5302
		17	8509	53.79	18.603	2			5311
		18	22408	50.762	21.343	2			5321
		19	24647	7.066	54.8	2			5322
		20	13269	53.358	6.778	2			5329
		21	26889	5.768	54.512	2			5334
		22	27842	12.546	56.53	2			5348
		23	20422	26.967	41.388	2			5367
		24	16284	48.599	27.4	2			5376
		25	14563	9.374	57.107	2			5378
		26	11976	16.728	15.719	2			5381
		27	8171	50.906	19.18	2			5395
		28	7315	46.868	28.698	2			5402
		29	11459	48.599	30.284	2			5406
		30	37418	6.634	56.242	2			5408
		31	5796	48.022	27.833	2			5411
		32	27619	8.653	53.358	2			5422
		33	23163	49.464	27.256	2			5434
		34	8579	27.4	41.388	2			5437
		35	37311	9.518	58.982	2			5452
		36	27101	31.726	63.885	2			5453
		37	5466	31.438	46.292	2			5455
		38	20597	49.897	27.688	2			5456
		39	6769	28.698	64.174	2			5463
		40	11742	19.468	13.7	2			5466
		41	14853	17.882	15.575	2			5466
		42	15153	18.171	16.296	2			5473
		43	21607	53.646	16.44	2			5480
		44	20817	10.672	59.992	2			5486
		45	33056	11.537	56.098	2			5495
		46	6133	51.483	27.112	2			5502
		47	12401	29.707	42.686	2			5530
		48	18743	25.958	43.984	2			5563
		49	25381	28.121	65.327	2			5564
		50	10814	9.085	54.656	2			5565
		51	6524	30.717	47.878	2			5572
		52	19236	7.066	53.358	2			5572
		53	16520	31.005	66.914	2			5579
		54	11095	20.189	15.431	2			5580
		55	8346	69.509	14.998	2			5588
		56	6831	16.584	17.738	2			5599
		57	29123	8.941	57.973	2			5603
		58	11792	17.305	18.171	2			5607
		59	13929	20.766	14.277	2			5607
		60	8180	32.303	65.472	2			5621
		61	19757	49.032	29.419	2			5621
		62	6575	34.61	42.398	2			5622
		63	16963	15.431	17.738	2			5626
		64	13133	31.582	44.561	2			5639
		65	7206	16.007	16.007	2			5642
		66	17637	5.768	55.377	2			5646
		67	17844	55.809	6.778	2			5655
		68	8477	49.464	2.884	2			5657
		69	21393	29.419	62.876	2			5678
		70	20529	48.166	27.112	2			5679
		71	14339	19.901	17.161	2			5681
		72	7671	18.459	15.286	2			5686
		73	23576	13.267	58.405	2			5697
		74	20011	13.412	57.396	2			5701
		75	12949	52.781	5.48	2			5711
		76	16932	32.592	44.561	2			5715
		77	17340	50.906	24.516	2			5721
		78	12343	52.925	5.768	2			5728
		79	25628	67.346	14.854	2			5733
		80	24575	29.852	66.914	2			5737
		81	10469	35.043	43.84	2			5743
		82	9960	49.176	25.381	2			5748
		83	13111	66.914	15.719	2			5765
		84	7652	67.058	13.412	2			5766
		85	16204	52.781	25.525	2			5766
		86	12310	68.356	11.969	2			5767
		87	8886	52.348	6.778	2			5767
		88	10960	67.202	12.835	2			5768
		89	5565	50.618	2.307	2			5770
		90	22740	53.358	4.038	2			5780
		91	11807	27.977	42.686	2			5780
		92	17139	66.625	18.459	2			5796
		93	9818	69.942	13.123	2			5825
		94	11325	66.914	14.277	2			5826
		95	13169	31.87	66.481	2			5838
		96	21687	50.906	4.903	2			5849
		97	4646	63.885	17.449	2			5851
		98	19646	67.635	17.161	2			5852
		99	6164	64.75	18.459	2			5863
		19 cells							5864
	6210 dsRED HDEL--URA3 GFP-Stt4 C 3-1	1	21129	35.62	27.688	2			5865
		2	10199	35.764	31.005	2			5869
		3	24017	36.918	31.438	2			5870
		4	18957	37.35	30.861	2			5887
		5	31181	33.457	30.284	2			5894
		6	29020	34.322	26.967	2			5900
		7	8281	51.339	22.497	2			5925
		8	39051	33.889	26.823	2			5933
		9	49637	34.899	25.093	2			5934
		10	14054	36.629	22.929	2			5935
		11	16116	33.601	30.717	2			5948
		12	8493	25.093	33.457	2			5958
		13	5887	32.303	24.804	2			5959
		14	6023	23.795	33.745	2			5961
		15	7502	34.322	30.861	2			5968
		16	22945	19.757	68.356	2			5969
		17	25721	11.537	63.453	2			5993
		18	12450	56.53	36.341	2			5993
		19	5961	44.705	21.632	2			6004
		20	8711	3.461	36.918	2			6017
		21	27550	35.764	28.554	2			6023
		22	7136	35.043	22.064	2			6030
		23	19404	34.755	31.726	2			6032
		24	19390	20.334	69.221	2			6032
		25	26964	57.252	33.601	2			6042
		26	10924	33.745	25.669	2			6044
		27	17842	61.145	30.573	2			6058
		28	9241	49.608	3.461	2			6068
		29	12527	60.568	32.736	2			6079
		30	20438	58.982	32.736	2			6082
		31	16616	19.901	66.625	2			6083
		32	40027	24.083	66.337	2			6092
		33	10398	8.941	37.639	2			6100
		34	26617	36.918	24.516	2			6107
		35	18624	60.568	31.87	2			6114
		36	11535	46.724	21.199	2			6133
		37	18578	13.123	64.75	2			6142
		38	10938	45.282	19.468	2			6149
		39	21277	55.233	10.527	2			6152
		40	10853	54.367	9.951	2			6155
		41	3736	5.913	35.908	2			6164
		42	13632	29.563	35.908	2			6165
		43	13739	22.641	35.476	2			6168
		44	12664	6.201	38.36	2			6186
		45	29681	59.847	34.034	2			6188
		46	3922	23.795	68.067	2			6206
		47	6114	48.022	21.632	2			6207
		48	9873	25.958	35.332	2			6220
		49	27047	58.117	33.168	2			6224
		50	20922	58.405	32.159	2			6236
		51	19592	54.079	7.355	2			6244
		52	10720	26.39	34.466	2			6246
		53	6032	20.478	67.779	2			6260
		54	9364	47.301	3.028	2			6268
		55	8827	48.31	5.047	2			6271
		56	42794	58.838	33.457	2			6277
		57	45206	21.632	69.798	2			6291
		58	11942	13.267	16.873	2			6294
		59	8741	46.436	19.757	2			6296
		60	12969	14.998	62.587	2			6307
		61	3344	9.229	41.1	2			6307
		62	6155	16.152	65.616	2			6307
		63	10522	25.669	36.197	2			6309
		64	23036	13.988	63.453	2			6329
		65	8557	26.823	37.639	2			6338
		66	14994	14.277	66.481	2			6353
		67	13921	28.986	36.918	2			6362
		68	12777	7.066	37.495	2			6364
		69	23028	10.527	61.145	2			6367
		70	52301	59.703	30.428	2			6367
		71	9655	23.506	36.197	2			6371
		72	10522	50.041	6.201	2			6380
		73	30887	22.785	69.798	2			6381
		74	35527	16.44	63.741	2			6388
		75	34480	53.358	8.653	2			6388
		76	8922	11.393	22.353	2			6393
		77	10988	11.681	61.434	2			6396
		78	10646	54.512	7.066	2			6396
		79	27933	12.835	62.876	2			6402
		80	21993	58.405	36.629	2			6404
		81	11843	56.242	7.211	2			6411
		82	24203	14.854	24.804	2			6415
		83	29177	57.107	9.085	2			6434
		84	17127	12.402	22.641	2			6442
		85	11928	50.906	19.324	2			6456
		86	4725	21.92	65.616	2			6462
		87	18892	53.502	9.085	2			6463
		88	13506	25.237	35.332	2			6464
		89	15580	50.329	4.471	2			6474
		90	8356	6.922	35.187	2			6475
		91	26699	11.537	60.28	2			6477
		92	13722	51.339	3.317	2			6478
		93	21621	15.863	63.02	2			6479
		94	8611	12.835	19.901	2			6487
		95	10680	6.345	39.946	2			6500
		96	14272	27.544	33.745	2			6512
		97	5603	47.589	1.875	2			6514
		98	8027	7.499	41.388	2			6515
		99	4913	15.431	22.929	2			6519
		100	29957	57.252	6.345	2			6521
		101	13803	53.358	6.489	2			6522
		102	7218	28.698	33.745	2			6523
		103	13095	13.123	60.857	2			6524
		104	21857	12.691	21.487	2			6526
		105	14561	15.142	21.92	2			6543
		106	11389	61.434	6.201	2			6572
		107	5579	53.935	5.047	2			6575
		108	7510	60.28	4.471	2			6575
									6585
									6602
	6210 dsRED HDEL--URA3 GFP-Stt4 C 4-1	38 cells							6604
		1	14927	53.214	61.866	2			6610
		2	22548	44.994	43.984	2			6625
		3	23432	63.02	18.315	2			6628
		4	16921	41.965	28.121	2			6638
		5	27087	50.618	46.003	2			6648
		6	5473	6.778	68.067	2			6650
		7	30145	53.935	35.62	2			6654
		8	16321	46.436	28.265	2			6659
		9	22484	58.838	33.601	2			6661
		10	14427	27.688	4.038	2			6677
		11	13341	53.214	34.755	2			6690
		12	30418	55.088	35.62	2			6695
		13	12440	26.246	63.741	2			6697
		14	37390	48.166	46.868	2			6701
		15	24250	46.147	42.686	2			6705
		16	21138	29.996	61.578	2			6706
		17	11459	43.984	32.592	2			6719
		18	21493	24.66	4.038	2			6724
		19	15114	23.074	6.201	2			6727
		20	14788	17.305	61.434	2			6733
		21	45196	25.237	46.724	2			6737
		22	16018	49.608	46.436	2			6737
		23	20779	48.31	45.57	2			6746
		24	7401	41.244	26.246	2			6765
		25	19948	55.233	33.168	2			6766
		26	37797	23.65	49.032	2			6768
		27	38552	25.669	50.906	2			6769
		28	10522	42.975	25.525	2			6778
		29	15159	53.502	32.592	2			6779
		30	11170	40.812	31.726	2			6780
		31	10551	9.085	60.857	2			6781
		32	12337	28.121	65.76	2			6784
		33	22656	55.233	31.87	2			6784
		34	43307	23.795	47.878	2			6786
		35	25309	45.859	46.147	2			6796
		36	6690	41.244	32.303	2			6804
		37	13303	57.54	33.457	2			6831
		38	13866	55.954	32.736	2			6833
		39	21873	56.963	29.852	2			6834
		40	5437	42.686	32.447	2			6836
		41	9694	28.554	65.472	2			6855
		42	37342	52.781	55.665	2			6865
		43	29150	48.31	49.608	2			6874
		44	17070	42.83	32.88	2			6874
		45	27691	27.688	50.329	2			6878
		46	22691	59.415	32.88	2			6878
		47	12074	15.142	24.804	2			6882
		48	11833	62.732	38.937	2			6889
		49	7618	40.956	25.525	2			6892
		50	25636	64.462	17.738	2			6892
		51	26388	29.996	44.128	2			6901
		52	12741	18.315	61.434	2			6906
		53	11189	18.026	30.573	2			6916
		54	18617	52.493	22.208	2			6928
		55	18203	24.083	49.608	2			6937
		56	12652	16.873	26.679	2			6942
		57	22189	29.707	5.48	2			6945
		58	17449	28.121	5.336	2			6958
		59	33284	57.684	19.468	2			6969
		60	17778	50.906	50.185	2			6983
		61	9483	19.324	65.327	2			6990
		62	16789	60.136	16.873	2			6991
		63	12854	47.301	43.119	2			6991
		64	16886	40.956	29.275	2			7011
		65	18881	47.445	28.265	2			7015
		66	8419	27.544	44.561	2			7029
		67	31055	25.525	45.715	2			7043
		68	12227	61.866	16.584	2			7061
		69	47045	56.098	30.861	2			7062
		70	9900	45.426	29.996	2			7067
		71	9659	18.892	65.76	2			7081
		72	21301	30.284	44.849	2			7083
		73	19961	27.833	43.407	2			7085
		74	10704	66.481	33.601	2			7097
		75	10969	9.085	68.067	2			7100
		76	17581	28.842	62.587	2			7123
		77	7062	44.128	28.409	2			7127
		78	14286	16.44	24.66	2			7129
		79	11209	54.944	56.963	2			7136
		80	16789	5.336	55.954	2			7140
		81	14190	57.828	20.045	2			7144
		82	19845	8.797	63.164	2			7145
		83	28453	41.677	4.903	2			7157
		84	26721	56.098	34.61	2			7165
		85	35098	47.301	21.776	2			7167
		86	24961	49.176	26.823	2			7171
		87	25861	44.705	24.083	2			7184
		88	22800	49.464	29.852	2			7191
		89	8131	29.563	5.192	2			7193
		90	5245	6.489	65.904	2			7200
		91	19943	24.66	46.436	2			7201
		92	9394	67.346	39.514	2			7206
		93	15451	26.679	7.643	2			7206
		94	16600	63.885	38.216	2			7209
		95	38476	41.821	8.076	2			7218
		96	33851	51.772	23.218	2			7222
		97	21221	54.656	36.918	2			7228
		98	7831	15.142	26.967	2			7232
		99	30729	55.809	35.043	2			7242
		100	21876	13.267	64.606	2			7265
		101	23943	48.31	21.632	2			7267
		102	23418	11.537	61.578	2			7268
		103	35619	51.483	56.53	2			7269
		104	40439	46.58	21.199	2			7277
		105	26370	63.02	33.457	2			7283
		106	50862	44.128	23.074	2			7292
		107	9101	5.047	68.067	2			7303
		108	38962	47.734	47.589	2			7314
		109	17899	52.06	47.589	2			7315
		110	28418	62.299	17.882	2			7318
		111	16495	45.138	25.669	2			7322
		112	21545	24.66	42.686	2			7327
		113	9144	11.537	25.525	2			7329
		114	37313	52.06	62.155	2			7332
		115	13868	7.787	51.195	2			7344
		116	8689	11.393	27.688	2			7345
		117	21407	51.05	30.284	2			7349
		118	5249	14.421	29.275	2			7349
		119	13422	19.18	62.443	2			7353
		120	17968	27.4	6.345	2			7358
		121	11072	59.559	36.197	2			7367
		122	7546	29.563	2.163	2			7368
		123	8970	14.709	26.246	2			7373
		124	28004	48.887	22.208	2			7377
		125	5768	19.901	64.318	2			7378
		126	18176	22.208	42.975	2			7384
		127	18421	8.364	61.722	2			7384
		128	15594	61.001	8.508	2			7385
		129	13684	14.421	28.265	2			7387
		130	3642	16.873	65.039	2			7389
		131	20027	65.616	40.379	2			7398
		132	11418	28.842	43.263	2			7401
		133	13466	64.174	14.565	2			7402
		134	5838	17.449	30.861	2			7403
		135	14521	31.149	3.894	2			7405
		136	14714	61.578	20.334	2			7409
		137	20259	11.825	64.174	2			7414
		138	7982	12.835	25.237	2			7415
		139	19775	60.136	36.053	2			7421
		140	8101	5.768	68.356	2			7425
		141	18265	60.713	12.691	2			7425
		142	10898	23.65	7.787	2			7425
		143	16556	59.415	12.258	2			7432
		144	19521	65.76	33.745	2			7433
		145	21184	48.599	27.544	2			7438
		146	14952	61.145	35.908	2			7440
		147	18451	25.958	65.183	2			7450
		148	8020	63.885	38.937	2			7459
		149	18077	32.447	62.443	2			7471
		150	10313	65.183	39.946	2			7481
		151	9856	19.757	60.568	2			7482
		152	10652	14.421	63.02	2			7486
		153	24768	58.982	17.161	2			7489
		154	24543	48.31	43.984	2			7491
		155	18266	44.417	8.797	2			7493
		156	14021	63.164	37.639	2			7494
		157	8214	10.095	62.732	2			7496
		158	19246	51.483	58.549	2			7502
		159	25419	5.047	54.512	2			7510
		160	9202	17.161	25.237	2			7512
		161	17217	52.348	24.372	2			7517
		162	22051	64.174	37.639	2			7528
		163	28842	51.772	19.468	2			7543
		164	50073	50.906	23.65	2			7545
		165	32315	63.597	33.313	2			7546
		166	45210	50.185	29.563	2			7547
		167	8830	59.126	29.852	2			7547
		168	16153	61.866	15.719	2			7554
		169	23840	27.833	47.734	2			7557
		170	10978	10.816	66.481	2			7563
		171	23289	51.627	49.464	2			7565
		172	9435	54.512	58.405	2			7571
		173	16019	53.646	58.982	2			7573
		174	10456	14.421	30.573	2			7589
		175	8988	63.02	36.629	2			7594
		176	12732	32.015	64.606	2			7605
		177	18049	63.164	20.189	2			7612
		178	13730	23.506	42.542	2			7618
		179	15801	66.769	35.043	2			7625
		180	20538	49.032	25.814	2			7633
		181	9082	7.643	67.49	2			7637
		182	12392	10.095	61.001	2			7639
		183	30483	65.183	36.197	2			7644
		184	30520	49.897	27.833	2			7646
		185	12102	27.256	4.471	2			7646
		186	5697	18.315	29.852	2			7646
		187	11966	16.584	62.155	2			7651
		188	9492	45.715	25.093	2			7651
		189	20579	49.897	19.324	2			7651
		190	13201	53.646	25.958	2			7651
		191	21003	62.01	39.225	2			7652
		192	19879	57.54	36.341	2			7668
		193	12729	61.722	11.969	2			7671
		194	7193	19.757	61.289	2			7685
		195	5322	17.449	30.14	2			7686
		196	14545	50.762	60.568	2			7709
		197	9093	16.584	27.4	2			7721
		198	14392	6.634	49.753	2			7727
		199	8702	62.587	18.892	2			7729
		200	9908	60.28	38.072	2			7737
		201	30294	45.282	5.624	2			7742
		202	18426	56.675	36.053	2			7743
		203	10775	7.355	66.337	2			7755
		204	13479	62.732	34.899	2			7766
		205	15643	6.634	53.935	2			7768
		206	9951	13.7	27.833	2			7769
		207	15119	57.54	40.235	2			7779
		208	6765	8.364	64.174	2			7788
		209	28995	52.493	58.838	2			7788
		210	14640	54.512	39.225	2			7793
		211	7405	10.672	61.434	2			7804
		212	22167	52.493	27.833	2			7808
		213	9535	66.048	33.168	2			7822
		214	7209	10.816	65.327	2			7827
		215	10608	23.506	5.047	2			7831
		216	7481	31.005	64.895	2			7838
		217	18464	41.1	6.778	2			7844
		218	11657	4.326	51.483	2			7858
		219	18141	57.973	17.882	2			7867
		220	11116	58.549	35.187	2			7868
		221	11602	31.294	61.578	2			7886
		222	15366	5.336	49.897	2			7889
		223	16437	65.183	16.007	2			7923
		224	7385	59.126	10.672	2			7924
		225	30443	43.552	8.797	2			7925
		226	5502	55.665	39.802	2			7926
		227	12645	31.005	2.884	2			7927
		228	9719	7.211	53.646	2			7935
		229	13955	49.753	31.438	2			7939
		230	19453	44.417	4.615	2			7943
									7950
		22 cells							7955
	6210 dsRED HDEL--URA3 GFP-Stt4 C 6-1	1	30190	50.762	26.823	2			7959
		2	12667	6.489	25.381	2			7962
		3	39653	29.563	32.015	2			7965
		4	5002	32.159	5.624	2			7975
		5	34547	31.149	35.043	2			7978
		6	9411	9.374	27.688	2			7979
		7	15822	25.093	47.734	2			7982
		8	7471	24.227	30.861	2			7986
		9	14509	20.911	42.975	2			8007
		10	17179	22.929	41.533	2			8019
		11	12688	19.613	15.575	2			8020
		12	9000	8.653	27.688	2			8023
		13	13957	6.634	27.256	2			8025
		14	11382	9.518	58.694	2			8027
		15	18448	25.669	32.736	2			8031
		16	8277	7.211	27.833	2			8042
		17	4015	8.508	24.948	2			8051
		18	18969	49.464	25.958	2			8071
		19	14281	12.691	59.847	2			8075
		20	20284	28.986	44.561	2			8079
		21	46065	29.852	36.197	2			8084
		22	9154	8.941	21.92	2			8085
		23	15074	22.785	45.859	2			8086
		24	11016	48.743	25.669	2			8087
		25	17899	50.762	28.265	2			8092
		26	26827	31.438	33.745	2			8093
		27	20841	17.017	29.996	2			8093
		28	8210	31.726	10.239	2			8101
		29	13063	14.565	22.497	2			8103
		30	21229	25.814	47.301	2			8104
		31	13428	52.348	29.707	2			8107
		32	5495	21.487	43.552	2			8119
		33	6068	22.208	42.254	2			8127
		34	22722	18.459	29.852	2			8127
		35	13310	24.372	43.263	2			8131
		36	16856	10.672	60.568	2			8133
		37	17095	19.18	30.284	2			8134
		38	29564	16.728	30.717	2			8142
		39	14877	47.301	26.535	2			8151
		40	25280	28.265	42.975	2			8159
		41	9897	9.374	23.65	2			8170
		42	11653	9.951	57.973	2			8171
		43	15109	53.214	29.707	2			8171
		44	10578	9.662	25.381	2			8175
		45	8965	23.362	14.565	2			8178
		46	14020	8.797	24.227	2			8180
		47	23882	48.166	28.986	2			8195
		48	17086	8.076	57.54	2			8195
		49	16688	19.468	31.582	2			8210
		50	32447	30.861	16.007	2			8210
		51	8428	10.96	22.353	2			8214
		52	8808	11.537	21.92	2			8221
		53	11211	22.353	45.57	2			8221
		54	11933	27.688	34.755	2			8236
		55	16765	12.979	21.199	2			8238
		56	24726	53.79	29.13	2			8238
		57	15335	33.457	14.133	2			8241
		58	21785	49.897	28.121	2			8247
		59	7292	16.296	11.393	2			8247
		60	9987	19.468	13.412	2			8247
		61	14478	22.641	47.013	2			8251
		62	22716	33.168	9.085	2			8273
		63	30011	27.833	32.159	2			8277
		64	28355	31.149	15.142	2			8277
		65	9639	16.44	31.149	2			8281
		66	5825	17.017	12.979	2			8282
		67	31074	18.026	33.024	2			8289
		68	6786	25.958	30.428	2			8292
		69	19835	22.497	25.093	2			8297
		70	7368	17.594	13.556	2			8299
		71	31120	38.793	17.594	2			8301
		72	14204	22.497	48.743	2			8305
		73	17464	19.468	32.736	2			8305
		74	10011	11.393	62.876	2			8308
		75	19146	50.041	27.544	2			8314
		76	10741	30.428	9.085	2			8337
		77	18498	10.527	25.381	2			8337
		78	19201	31.005	17.017	2			8341
		79	22376	36.485	17.305	2			8346
		80	15141	18.315	24.083	2			8349
		81	12641	15.863	21.199	2			8350
		82	12643	10.095	60.136	2			8353
		83	8430	21.632	16.296	2			8356
		84	22965	32.736	18.459	2			8373
		85	10560	9.951	22.929	2			8374
		86	12718	11.104	63.308	2			8377
		87	7029	21.055	11.969	2			8382
		88	11549	12.546	58.117	2			8397
		89	33378	27.112	47.013	2			8397
		90	7886	24.66	48.887	2			8415
		91	12493	31.582	7.066	2			8416
		92	39871	33.889	15.286	2			8419
		93	6152	23.506	13.7	2			8421
		94	28955	51.05	28.698	2			8423
		95	22573	36.629	13.556	2			8428
		96	20348	39.081	13.267	2			8429
		97	6271	39.946	13.7	2			8430
		98	18391	33.745	18.459	2			8430
		99	30036	10.239	24.083	2			8436
		100	7573	17.161	24.372	2			8443
		101	8569	35.476	17.017	2			8453
		102	6464	18.171	10.96	2			8458
		103	6479	40.667	15.719	2			8461
		104	18234	15.719	22.497	2			8475
		105	8809	36.053	14.709	2			8477
		106	7486	28.554	46.147	2			8484
		107	26050	19.468	24.227	2			8486
		108	9275	14.709	24.227	2			8488
		109	20347	12.258	60.28	2			8489
		110	7318	5.913	59.559	2			8491
		111	12249	5.768	58.982	2			8491
		112	20751	6.634	60.424	2			8493
		113	25565	37.062	13.412	2			8501
		114	24715	9.085	62.01	2			8508
		115	8741	23.362	24.516	2			8509
		116	11259	9.229	64.318	2			8509
		117	11133	13.844	25.525	2			8511
		118	12660	20.622	25.381	2			8512
		119	7637	23.074	22.641	2			8528
		120	10977	7.066	65.327	2			8532
		121	20465	20.189	21.776	2			8535
		122	6654	6.201	64.462	2			8536
		123	14877	18.603	21.055	2			8540
		124	7844	22.641	12.546	2			8540
		125	4639	5.192	63.02	2			8546
									8551
		24 cells							8552
	6210 dsRED HDEL--URA3 GFP-Stt4 C 7-1	1	20081	54.512	54.223	2			8557
		2	19157	57.828	55.809	2			8561
		3	16181	38.216	45.426	2			8569
		4	9065	55.377	53.502	2			8574
		5	21688	37.062	28.265	2			8575
		6	11891	57.107	34.178	2			8576
		7	17383	37.495	32.592	2			8579
		8	19624	57.396	56.098	2			8592
		9	17343	39.946	30.14	2			8592
		10	20383	52.781	58.261	2			8593
		11	16788	56.675	30.284	2			8597
		12	7721	57.828	54.079	2			8598
		13	36745	36.918	7.211	2			8600
		14	25106	39.369	34.178	2			8611
		15	21210	58.261	54.944	2			8614
		16	20894	55.954	54.944	2			8622
		17	22677	40.667	29.275	2			8632
		18	23803	34.61	41.965	2			8633
		19	26089	55.088	56.675	2			8649
		20	9975	32.303	53.646	2			8652
		21	17268	38.504	26.535	2			8652
		22	11293	8.22	19.901	2			8661
		23	34322	4.471	45.282	2			8663
		24	8925	6.489	20.045	2			8663
		25	20611	54.944	55.665	2			8663
		26	14700	56.963	52.493	2			8680
		27	15964	8.941	19.18	2			8685
		28	22599	34.322	50.329	2			8689
		29	9022	55.665	55.377	2			8697
		30	27725	35.476	50.762	2			8699
		31	9320	58.261	29.852	2			8702
		32	15569	55.233	61.001	2			8704
		33	18535	32.88	41.965	2			8706
		34	20111	40.379	31.582	2			8707
		35	9371	32.159	58.838	2			8707
		36	31460	31.005	44.561	2			8711
		37	22347	45.282	51.339	2			8715
		38	11740	41.821	51.772	2			8723
		39	23630	39.514	52.06	2			8724
		40	5406	56.819	33.313	2			8732
		41	8282	42.83	51.195	2			8735
		42	15347	41.533	52.348	2			8741
		43	13201	60.568	2.163	2			8741
		44	8753	30.573	54.079	2			8741
		45	8093	58.982	4.182	2			8741
		46	20897	56.242	57.396	2			8744
		47	8292	57.252	5.047	2			8746
		48	10159	56.242	28.554	2			8753
		49	18533	60.713	31.726	2			8760
		50	19956	35.908	46.868	2			8775
		51	15122	33.024	40.09	2			8777
		52	25296	38.648	54.223	2			8793
		53	12325	40.09	26.823	2			8807
		54	14777	39.802	6.778	2			8807
		55	26244	40.235	33.601	2			8808
		56	6602	62.443	0.865	2			8809
		57	32148	41.244	57.396	2			8816
		58	6367	61.289	5.913	2			8817
		59	21702	53.358	60.136	2			8820
		60	15900	28.698	30.428	2			8827
		61	7440	28.698	27.256	2			8829
		62	11455	55.954	29.13	2			8830
		63	6082	31.294	45.282	2			8834
		64	16024	40.812	32.592	2			8837
		65	22890	36.629	47.013	2			8838
		66	19685	29.275	24.227	2			8844
		67	10183	57.684	6.778	2			8846
		68	8415	5.047	18.459	2			8848
		69	21385	38.36	30.428	2			8849
		70	18805	30.573	57.54	2			8853
		71	18685	38.36	31.438	2			8861
		72	13837	26.39	27.977	2			8866
		73	23244	5.047	45.426	2			8866
		74	25435	31.294	26.823	2			8874
		75	10248	27.544	27.4	2			8875
		76	5678	60.568	4.903	2			8884
		77	13651	26.39	28.265	2			8886
		78	9762	60.568	3.605	2			8889
		79	26338	41.965	56.242	2			8895
		80	6307	7.066	16.296	2			8902
		81	16405	8.076	16.728	2			8903
		82	21543	37.062	49.464	2			8906
		83	11257	48.455	51.339	2			8906
		84	5765	59.415	29.996	2			8910
		85	37494	37.783	29.707	2			8910
		86	15169	30.14	23.362	2			8922
		87	3972	63.308	2.163	2			8923
		88	8127	56.675	58.694	2			8925
		89	17337	56.675	60.713	2			8926
		90	31368	41.388	51.195	2			8926
		91	30077	53.502	56.386	2			8927
		92	56100	39.514	53.935	2			8929
		93	17491	30.861	58.549	2			8930
		94	24263	37.062	48.31	2			8953
		95	15670	60.136	27.544	2			8954
		96	15826	40.09	5.768	2			8960
		97	22055	33.745	59.415	2			8965
		98	7644	40.667	27.977	2			8970
		99	14750	38.648	46.724	2			8978
		100	8807	27.688	30.284	2			8983
		101	17638	39.369	47.301	2			8988
		102	5900	63.308	29.275	2			8990
		103	13364	31.582	54.512	2			8991
		104	10421	59.703	31.149	2			9000
		105	11867	49.032	53.646	2			9001
		106	21127	38.793	7.643	2			9007
		107	24155	34.178	56.242	2			9013
		108	6017	64.174	7.066	2			9017
		109	15302	31.438	53.069	2			9022
		110	10928	32.736	59.415	2			9027
		111	5969	10.095	23.939	2			9030
		112	12818	38.793	50.041	2			9033
		113	10679	36.629	5.768	2			9042
		114	24390	37.783	7.643	2			9043
		115	36706	39.081	49.032	2			9049
		116	12549	40.667	49.032	2			9058
		117	42273	37.783	55.809	2			9065
		118	13546	34.61	56.819	2			9071
		119	3809	63.741	6.778	2			9071
		120	2926	9.374	24.372	2			9077
		121	16054	31.438	55.665	2			9082
		122	30151	45.859	54.367	2			9083
		123	19999	32.159	46.868	2			9093
		124	19900	2.884	43.552	2			9093
		125	8663	40.523	27.256	2			9099
		126	12446	30.14	53.358	2			9101
		127	5564	32.88	46.724	2			9129
		128	8247	57.107	32.447	2			9132
		129	4557	5.192	36.341	2			9136
		130	12831	6.489	39.946	2			9141
		131	26181	40.235	53.214	2			9144
		132	12261	31.87	25.525	2			9144
		133	10672	10.816	21.92	2			9149
		134	19377	1.875	34.755	2			9154
		135	42080	7.066	44.705	2			9157
		136	8221	2.596	39.658	2			9164
		137	11692	8.653	21.199	2			9166
		138	19452	41.965	53.358	2			9171
		139	33511	3.028	41.1	2			9176
		140	16525	38.072	50.618	2			9182
		141	23413	0.288	36.629	2			9185
		142	22423	33.313	43.407	2			9188
		143	21654	42.109	55.954	2			9200
		144	18363	34.322	45.282	2			9202
		145	16993	0.288	38.36	2			9202
		146	13474	31.87	23.65	2			9204
		147	7144	5.192	17.594	2			9207
		148	11801	4.182	39.081	2			9209
		149	9334	10.095	21.055	2			9215
		150	4136	65.327	5.336	2			9217
		151	6746	39.225	57.396	2			9218
		152	6610	40.379	49.897	2			9222
		153	9751	7.787	42.254	2			9224
		154	41664	38.36	56.675	2			9227
		155	4541	3.605	42.398	2			9241
		156	10642	59.126	33.168	2			9246
		157	18789	53.79	55.665	2			9257
		158	25258	39.658	4.471	2			9258
		159	8079	9.374	20.045	2			9261
		160	3857	62.443	5.336	2			9267
		161	31510	37.062	4.038	2			9268
		162	14605	59.27	34.755	2			9269
		163	24765	47.013	50.762	2			9273
		164	20134	5.192	39.946	2			9275
		165	19281	6.922	22.785	2			9282
		166	7927	10.527	19.468	2			9286
									9294
									9296
	6210 dsRED HDEL--URA3 GFP-Stt4 C 8-1	22 cells							9297
		1	10203	62.01	48.743	2			9299
		2	21873	58.117	53.502	2			9302
		3	19889	58.694	61.145	2			9303
		4	24460	58.694	54.079	2			9320
		5	17358	53.646	41.677	2			9321
		6	15435	21.343	31.726	2			9327
		7	16191	24.804	40.812	2			9334
		8	11160	60.28	53.358	2			9345
		9	29756	27.112	38.216	2			9346
		10	10439	37.783	40.09	2			9348
		11	21600	26.679	38.937	2			9356
		12	18853	41.1	41.1	2			9356
		13	9071	40.667	40.09	2			9362
		14	16771	41.388	38.504	2			9363
		15	15533	42.686	38.793	2			9364
		16	26815	26.679	35.764	2			9365
		17	15507	60.28	52.493	2			9365
		18	17925	36.485	40.956	2			9365
		19	8085	57.54	31.005	2			9371
		20	14578	27.833	20.478	2			9371
		21	11793	21.632	40.09	2			9376
		22	31190	36.918	42.83	2			9376
		23	29060	57.54	44.417	2			9394
		24	16923	14.277	36.053	2			9398
		25	14186	54.512	64.75	2			9408
		26	16613	24.372	35.62	2			9410
		27	14651	28.698	20.478	2			9411
		28	26516	23.074	42.542	2			9425
		29	31737	23.362	39.946	2			9429
		30	12969	54.223	43.119	2			9435
		31	14503	25.669	60.713	2			9435
		32	13639	60.424	47.734	2			9438
		33	12090	22.785	42.254	2			9442
		34	12926	57.252	63.741	2			9453
		35	19086	12.835	34.61	2			9453
		36	38039	37.639	41.677	2			9458
		37	19480	17.738	35.764	2			9467
		38	11533	59.126	61.722	2			9469
		39	11785	22.353	60.857	2			9469
		40	6892	27.256	22.208	2			9473
		41	17620	23.795	28.698	2			9475
		42	14244	23.506	62.587	2			9479
		43	15024	14.998	32.88	2			9483
		44	5701	57.252	23.795	2			9483
		45	35704	42.109	41.1	2			9488
		46	28224	13.267	33.601	2			9489
		47	16856	9.806	32.592	2			9491
		48	8834	21.343	62.299	2			9492
		49	20968	58.982	50.906	2			9493
		50	17852	24.227	37.639	2			9503
		51	11209	30.284	23.074	2			9513
		52	14889	32.159	25.525	2			9519
		53	15667	21.92	39.514	2			9531
		54	13906	25.958	27.544	2			9533
		55	13459	54.944	40.379	2			9535
		56	6737	21.632	41.533	2			9536
		57	13578	60.568	61.001	2			9537
		58	15889	60.713	60.568	2			9556
		59	13825	56.53	23.795	2			9560
		60	23430	57.684	47.445	2			9566
		61	12622	59.126	46.724	2			9567
		62	22799	53.935	41.1	2			9570
		63	21624	23.795	36.341	2			9571
		64	10938	33.024	24.948	2			9575
		65	11400	29.563	22.641	2			9584
		66	6833	24.948	35.908	2			9594
		67	47096	24.083	38.504	2			9599
		68	27535	24.948	39.514	2			9599
		69	6307	10.672	34.034	2			9600
		70	7269	55.809	46.003	2			9601
		71	6650	53.502	62.876	2			9619
		72	28943	13.844	34.178	2			9622
		73	16612	27.256	29.996	2			9624
		74	14530	27.688	28.265	2			9634
		75	15933	14.133	34.755	2			9637
		76	13463	30.284	22.497	2			9638
		77	12691	11.681	7.643	2			9639
		78	17512	58.549	51.772	2			9641
		79	3390	11.104	4.615	2			9645
		80	20367	57.684	40.667	2			9647
		81	19073	56.675	40.379	2			9647
		82	20680	12.258	7.643	2			9655
		83	12434	54.079	62.732	2			9656
		84	12159	59.126	30.284	2			9659
		85	18128	24.804	58.838	2			9660
		86	20943	58.982	46.003	2			9660
		87	15729	59.415	62.443	2			9680
		88	14851	59.992	51.339	2			9684
		89	6329	24.083	61.434	2			9686
		90	9634	11.825	31.438	2			9691
		91	8051	57.973	27.4	2			9694
		92	6768	20.766	64.462	2			9696
		93	19894	26.967	27.833	2			9698
		94	12420	25.381	29.275	2			9701
		95	10664	25.669	37.062	2			9705
		96	11759	27.833	29.275	2			9707
		97	12114	23.218	66.048	2			9719
		98	22468	57.54	43.263	2			9719
		99	11624	58.117	23.506	2			9725
		100	11657	60.713	59.126	2			9729
		101	23186	57.107	42.975	2			9732
		102	5028	3.173	2.884	2			9735
		103	10086	3.028	4.615	2			9737
		104	13049	59.847	49.897	2			9748
		105	10519	23.362	29.707	2			9751
		106	12400	23.074	28.409	2			9757
		107	8453	61.578	50.762	2			9762
		108	13461	28.265	21.343	2			9762
		109	10206	9.662	4.759	2			9770
		110	17467	58.549	47.445	2			9782
		111	15495	60.28	58.405	2			9784
		112	8846	56.386	25.814	2			9788
		113	15582	8.797	6.778	2			9794
		114	8551	54.079	63.453	2			9798
		115	19437	56.675	27.688	2			9802
		116	38005	13.123	6.634	2			9806
		117	6733	21.055	65.039	2			9813
		118	6625	59.126	29.275	2			9818
		119	5100	6.345	5.768	2			9824
		120	26606	5.192	6.201	2			9825
		121	6083	12.835	4.903	2			9832
		122	14169	24.227	63.453	2			9832
		123	8170	58.694	24.66	2			9856
									9860
									9873
	6210 dsRED HDEL--URA3 GFP-Stt4 C 9-1	17 cells							9878
		1	8373	42.83	46.436	2			9890
		2	11972	37.639	45.426	2			9895
		3	16441	62.876	11.825	2			9895
		4	7283	35.62	44.705	2			9897
		5	9200	20.189	55.809	2			9897
		6	6522	43.552	42.686	2			9898
		7	14147	39.514	48.31	2			9900
		8	9599	39.369	46.868	2			9901
		9	8923	19.901	50.474	2			9908
		10	16862	40.379	40.379	2			9913
		11	12185	23.939	31.438	2			9933
		12	17038	7.355	8.364	2			9946
		13	10276	43.984	40.812	2			9951
		14	26025	6.922	9.229	2			9951
		15	8171	17.305	58.117	2			9952
		16	15399	42.398	48.743	2			9953
		17	11868	4.182	12.114	2			9953
		18	14884	38.072	42.83	2			9957
		19	6388	22.208	37.927	2			9960
		20	21107	5.913	10.095	2			9966
		21	8305	18.603	44.994	2			9973
		22	6766	49.608	8.364	2			9975
		23	23390	21.487	49.176	2			9980
		24	9725	40.956	43.84	2			9980
		25	16135	25.669	37.783	2			9983
		26	6515	22.785	31.149	2			9986
		27	22807	21.776	35.476	2			9986
		28	9952	19.18	46.724	2			9987
		29	7265	21.487	30.717	2			9987
		30	13580	3.894	14.277	2			9987
		31	5378	5.768	9.374	2			9997
		32	8697	69.077	12.258	2			10005
		33	17055	35.332	43.407	2			10005
		34	16297	2.163	14.421	2			10006
		35	10351	22.497	34.178	2			10011
		36	7387	67.058	12.546	2			10019
		37	22543	1.009	12.691	2			10023
		38	13544	24.083	35.043	2			10024
		39	10800	42.975	47.878	2			10027
		40	9951	17.738	51.916	2			10034
		41	9473	46.292	4.759	2			10046
		42	8838	4.038	8.22	2			10046
		43	19412	24.227	47.734	2			10050
		44	14412	49.032	7.211	2			10057
		45	12041	40.09	44.994	2			10058
		46	12919	20.478	47.445	2			10058
		47	8983	48.599	12.258	2			10065
		48	9453	45.57	6.778	2			10067
		49	4210	18.315	52.781	2			10069
		50	9698	36.629	42.975	2			10071
		51	16851	42.83	39.369	2			10074
		52	18733	20.911	46.724	2			10074
		53	9575	18.892	54.656	2			10086
		54	24374	63.164	12.402	2			10091
		55	7496	38.648	24.083	2			10103
		56	19225	48.166	4.471	2			10104
		57	19407	32.592	23.65	2			10117
		58	17416	21.055	32.592	2			10122
		59	8600	18.603	46.292	2			10133
		60	11151	36.053	45.57	2			10136
		61	18704	38.648	21.199	2			10141
		62	8723	33.168	21.632	2			10142
		63	13562	17.738	54.656	2			10159
		64	6724	20.766	52.348	2			10165
		65	7565	64.029	13.123	2			10166
		66	11094	23.506	33.745	2			10170
		67	5766	16.873	57.107	2			10178
		68	16820	24.804	38.648	2			10182
		69	10178	34.178	21.632	2			10183
		70	24118	20.622	48.166	2			10188
		71	9798	20.189	45.426	2			10191
		72	15154	21.776	45.859	2			10199
		73	23907	3.894	10.095	2			10200
		74	10866	20.045	53.214	2			10201
		75	12157	4.759	10.239	2			10202
		76	22223	4.759	6.201	2			10203
		77	11253	64.606	10.96	2			10204
		78	9782	38.937	23.218	2			10206
		79	11256	23.506	46.003	2			10206
		80	11001	42.109	43.984	2			10215
		81	29707	2.163	11.104	2			10240
		82	17795	47.734	4.326	2			10248
		83	16854	39.081	43.407	2			10254
		84	6042	16.873	56.386	2			10256
		85	29980	1.731	11.537	2			10262
		86	6402	18.603	58.549	2			10269
		87	7403	21.343	31.87	2			10276
		88	20135	48.743	5.624	2			10293
		89	6236	63.453	10.96	2			10301
		90	17960	35.764	22.353	2			10305
		91	9802	36.053	23.074	2			10309
		92	13544	50.618	11.393	2			10313
		93	5035	65.616	12.258	2			10316
		94	15045	37.927	24.66	2			10318
		95	15400	67.49	9.662	2			10339
		96	13668	67.635	11.393	2			10342
		97	6705	46.724	7.787	2			10351
		98	18239	66.481	10.527	2			10352
									10376
									10387
	6210 dsRED HDEL--URA3 GFP-Stt4 C 10-1	33 cells							10388
		1	16683	39.225	38.072	2			10397
		2	12853	41.1	39.081	2			10398
		3	11268	39.369	36.341	2			10411
		4	13034	42.686	37.206	2			10411
		5	9735	39.081	37.062	2			10421
		6	8247	42.109	36.053	2			10422
		7	11762	42.398	38.216	2			10427
		8	18660	34.322	66.048	2			10429
		9	12274	40.09	35.764	2			10429
		10	23431	31.582	67.49	2			10430
		11	26461	49.464	15.142	2			10436
		12	16166	35.332	33.313	2			10439
		13	11462	35.332	34.178	2			10445
		14	11806	46.436	32.736	2			10447
		15	16845	30.14	70.951	2			10451
		16	10688	43.84	35.043	2			10456
		17	14559	27.688	23.65	2			10456
		18	15155	23.506	30.14	2			10469
		19	6100	31.149	70.375	2			10490
		20	10835	41.533	35.764	2			10500
		21	15010	46.003	31.582	2			10502
		22	53455	42.975	31.87	2			10510
		23	23649	41.1	32.592	2			10513
		24	58768	33.313	65.039	2			10517
		25	11940	22.353	28.554	2			10519
		26	20404	39.658	32.447	2			10522
		27	22873	36.053	35.62	2			10522
		28	8429	32.88	62.443	2			10522
		29	21068	28.986	43.263	2			10530
		30	12240	37.495	3.173	2			10530
		31	24667	30.284	65.327	2			10532
		32	6784	26.823	67.779	2			10551
		33	16363	37.927	31.87	2			10555
		34	8875	42.686	31.294	2			10556
		35	30785	36.341	31.87	2			10557
		36	15930	29.563	65.76	2			10560
		37	17329	38.793	6.922	2			10570
		38	37740	41.1	34.178	2			10575
		39	6889	11.537	25.093	2			10578
		40	22427	41.533	34.61	2			10584
		41	7955	37.495	6.922	2			10598
		42	6478	28.121	4.326	2			10600
		43	12165	43.407	31.149	2			10608
		44	4894	38.504	3.605	2			10609
		45	12394	40.523	1.586	2			10634
		46	19479	41.1	31.582	2			10642
		47	3865	19.036	31.149	2			10642
		48	16647	31.726	65.76	2			10646
		49	6220	19.468	33.889	2			10652
		50	27005	34.466	63.453	2			10653
		51	9188	45.715	34.034	2			10653
		52	25818	50.329	11.248	2			10664
		53	16541	66.337	39.658	2			10672
		54	7755	27.256	67.346	2			10674
		55	8195	38.648	34.61	2			10676
		56	6983	16.44	25.958	2			10679
		57	10946	35.764	22.064	2			10680
		58	25239	50.618	14.854	2			10688
		59	13899	35.476	62.299	2			10704
		60	27102	51.05	14.565	2			10706
		61	8436	10.96	65.904	2			10709
		62	15046	37.206	35.043	2			10717
		63	15531	36.629	3.894	2			10720
		64	27304	48.31	12.402	2			10733
		65	8092	39.369	4.615	2			10741
		66	7571	40.09	2.163	2			10746
		67	10376	37.206	53.069	2			10748
		68	6804	40.667	2.163	2			10749
		69	13533	36.053	62.876	2			10759
		70	14440	13.123	24.516	2			10769
		71	57858	42.109	32.592	2			10772
		72	7415	35.332	21.343	2			10775
		73	7493	26.246	20.334	2			10778
		74	9691	24.804	3.749	2			10778
		75	12439	22.353	33.745	2			10793
		76	8093	36.774	6.345	2			10800
		77	25690	50.618	11.681	2			10806
		78	30406	24.083	22.208	2			10814
		79	3901	14.565	27.977	2			10814
		80	23896	30.861	41.244	2			10815
		81	9770	38.937	54.367	2			10827
		82	9987	23.362	17.161	2			10827
		83	9296	36.197	54.367	2			10832
		84	16263	39.514	3.461	2			10835
		85	7140	38.36	18.026	2			10841
		86	11846	12.546	23.795	2			10843
		87	17714	28.121	70.951	2			10851
		88	14485	64.462	41.388	2			10853
		89	19183	28.409	40.09	2			10862
		90	14114	51.195	12.402	2			10863
		91	10034	38.216	21.487	2			10866
		92	23363	62.876	35.62	2			10884
		93	9946	40.379	56.386	2			10885
		94	7353	35.62	51.627	2			10890
		95	18879	33.024	48.31	2			10898
		96	9622	10.816	24.948	2			10907
		97	11385	27.4	3.317	2			10911
		98	13734	24.804	18.026	2			10920
		99	16094	39.369	20.766	2			10923
		100	5869	26.967	23.795	2			10924
		101	4252	41.388	3.605	2			10928
		102	15564	30.573	42.83	2			10933
		103	10352	9.085	23.218	2			10938
		104	20722	16.296	70.375	2			10938
		105	16227	49.608	6.922	2			10946
		106	15629	18.747	30.428	2			10948
		107	15349	18.459	31.87	2			10960
		108	3429	43.119	2.884	2			10961
		109	19660	65.616	37.927	2			10969
		110	7827	37.495	23.65	2			10975
		111	9531	23.939	15.575	2			10977
		112	4003	25.381	3.028	2			10978
		113	5934	22.641	15.719	2			10979
		114	4192	54.512	12.258	2			10984
		115	14285	31.87	41.677	2			10985
		116	10058	69.942	35.476	2			10988
		117	15102	63.02	39.369	2			10988
		118	14498	28.409	17.161	2			10993
		119	19750	52.06	9.806	2			11001
		120	8025	36.341	50.762	2			11001
		121	19160	54.656	12.835	2			11007
		122	6778	35.043	59.992	2			11008
		123	6396	34.899	59.126	2			11011
		124	10988	35.332	19.901	2			11016
		125	26461	11.248	69.942	2			11024
		126	25508	15.142	72.249	2			11025
		127	18106	69.654	36.053	2			11029
		128	20953	24.372	21.199	2			11046
		129	24217	26.535	15.575	2			11058
		130	8251	25.814	3.173	2			11059
		131	15763	38.216	24.083	2			11060
		132	11149	33.457	50.762	2			11064
		133	8685	63.741	34.466	2			11070
		134	12962	11.537	66.481	2			11072
		135	9286	63.597	35.043	2			11081
		136	5348	41.244	5.336	2			11086
		137	10071	14.277	62.732	2			11088
		138	12389	35.908	18.603	2			11089
		139	10254	8.653	69.221	2			11094
		140	10422	30.284	42.254	2			11095
		141	14801	21.487	17.449	2			11116
		142	14487	16.296	27.544	2			11126
		143	14305	15.431	68.067	2			11127
		144	21151	14.998	23.939	2			11133
		145	4966	42.109	1.154	2			11136
		146	13107	40.812	57.828	2			11149
		147	7557	9.951	68.211	2			11151
		148	3439	43.407	7.932	2			11155
		149	18740	48.743	8.653	2			11157
		150	17863	66.048	34.61	2			11160
		151	16778	52.204	12.402	2			11163
		152	11559	26.679	5.047	2			11164
		153	9398	40.812	55.377	2			11170
		154	6543	15.431	70.807	2			11181
		155	8416	13.556	66.481	2			11186
		156	5721	28.265	1.586	2			11188
		157	8421	52.781	10.239	2			11189
		158	9442	37.062	58.261	2			11192
		159	5530	15.719	64.029	2			11200
		160	12162	64.174	35.187	2			11205
		161	8314	27.977	21.055	2			11206
		162	7943	49.897	9.806	2			11209
		163	5864	53.646	12.979	2			11209
		164	6512	11.969	68.211	2			11210
		165	10841	10.239	22.641	2			11211
		166	13940	34.899	58.261	2			11214
		167	9832	50.906	7.066	2			11219
		168	7965	11.825	71.24	2			11220
		169	10806	10.095	65.039	2			11221
		170	28161	64.029	37.639	2			11224
		171	12152	16.44	24.66	2			11236
		172	6388	40.956	7.211	2			11238
		173	21679	63.02	38.793	2			11243
		174	11352	36.341	61.289	2			11251
		175	13264	28.265	21.776	2			11253
		176	10166	12.979	62.01	2			11253
		177	8512	14.565	65.183	2			11255
		178	19887	22.785	17.882	2			11255
		179	13216	40.235	58.982	2			11256
		180	9218	30.717	68.644	2			11257
		181	5826	8.076	63.597	2			11259
		182	9483	7.787	67.202	2			11259
		183	11737	6.922	66.481	2			11261
		184	9987	12.691	64.895	2			11261
		185	12392	39.946	56.963	2			11266
		186	24048	67.49	37.783	2			11268
		187	5003	9.518	66.625	2			11280
		188	4269	9.374	64.462	2			11293
		189	6906	24.804	29.419	2			11293
		190	10530	10.96	63.885	2			11295
		191	10411	4.182	57.252	2			11297
		192	6779	3.028	57.54	2			11297
		193	3777	3.749	63.741	2			11325
		194	5367	12.258	70.375	2			11325
		195	2468	5.48	59.126	2			11331
		196	6371	4.326	60.713	2			11351
									11352
									11353
	6210 dsRED HDEL--URA3 GFP-Stt4 C 11-1	25 cells							11358
		1	46206	54.223	41.244	2			11367
		2	36547	55.521	48.166	2			11372
		3	24098	53.935	46.436	2			11379
		4	26514	46.868	1.875	2			11381
		5	13633	47.157	2.307	2			11382
		6	34323	52.781	44.561	2			11382
		7	53911	46.147	4.615	2			11385
		8	47240	51.772	6.778	2			11389
		9	13813	45.426	29.419	2			11391
		10	33688	55.521	43.696	2			11395
		11	19978	53.069	8.653	2			11400
		12	24134	32.159	40.09	2			11411
		13	40757	52.781	9.518	2			11415
		14	7083	51.627	9.085	2			11416
		15	16507	22.208	49.753	2			11418
		16	14076	47.301	5.624	2			11430
		17	13037	50.474	7.499	2			11431
		18	28650	51.916	10.239	2			11433
		19	25131	46.868	50.185	2			11433
		20	30165	54.944	50.329	2			11439
		21	19640	54.944	51.05	2			11439
		22	28017	54.8	49.176	2			11455
		23	17503	12.114	21.776	2			11459
		24	34836	50.762	5.192	2			11459
		25	52358	57.684	45.715	2			11462
		26	27177	55.088	51.483	2			11479
		27	19064	55.088	42.686	2			11479
		28	46351	45.426	58.982	2			11485
		29	43247	54.656	43.84	2			11489
		30	63482	53.79	41.965	2			11504
		31	65535	46.147	52.637	2			11505
		32	25873	46.147	2.74	2			11533
		33	42231	48.022	50.618	2			11533
		34	43039	52.637	43.407	2			11535
		35	32857	49.464	5.48	2			11543
		36	8991	6.057	63.164	2			11543
		37	17604	49.897	9.518	2			11543
		38	13790	30.717	25.093	2			11549
		39	17729	16.584	22.064	2			11552
		40	35484	56.098	41.244	2			11553
		41	22887	30.428	21.632	2			11559
		42	27129	28.698	25.381	2			11559
		43	15378	27.544	19.901	2			11562
		44	10815	30.861	24.227	2			11563
		45	25719	61.578	49.032	2			11565
		46	4838	12.691	22.785	2			11569
		47	7589	46.147	30.717	2			11572
		48	12599	27.4	23.362	2			11577
		49	26520	4.471	64.318	2			11581
		50	10600	9.518	23.362	2			11590
		51	40337	49.32	51.195	2			11602
		52	22164	31.438	23.65	2			11605
		53	5959	23.506	49.608	2			11609
		54	14028	23.506	23.65	2			11624
		55	13513	16.873	21.632	2			11629
		56	46198	44.417	52.06	2			11639
		57	44738	43.407	53.79	2			11642
		58	9469	41.1	36.197	2			11648
		59	11059	20.189	54.944	2			11653
		60	18476	23.506	52.781	2			11655
		61	9895	44.561	50.906	2			11656
		62	7543	24.948	49.608	2			11657
		63	18009	26.246	22.497	2			11657
		64	20822	52.781	42.686	2			11669
		65	41697	50.329	3.028	2			11671
		66	21149	40.379	35.476	2			11681
		67	8744	10.816	22.208	2			11685
		68	14227	47.445	35.187	2			11685
		69	37691	48.599	49.608	2			11688
		70	28003	57.684	44.128	2			11692
		71	10933	11.825	22.497	2			11702
		72	11954	69.509	60.136	2			11704
		73	65535	47.301	48.31	2			11710
		74	15594	26.967	21.632	2			11711
		75	13183	24.372	25.237	2			11713
		76	6784	26.102	18.603	2			11713
		77	4994	32.447	33.745	2			11713
		78	42811	57.252	42.398	2			11729
		79	10975	25.381	38.504	2			11737
		80	20418	35.476	42.109	2			11740
		81	14955	23.506	56.386	2			11740
		82	17271	36.341	39.225	2			11742
		83	29311	22.208	50.618	2			11745
		84	60900	46.147	56.963	2			11751
		85	14993	33.168	33.168	2			11753
		86	19623	22.929	52.06	2			11754
		87	26961	32.303	37.206	2			11759
		88	22333	59.703	52.925	2			11762
		89	15850	3.173	60.857	2			11765
		90	7605	45.138	36.774	2			11775
		91	12228	22.641	53.214	2			11778
		92	53929	57.684	53.214	2			11783
		93	27665	28.698	21.343	2			11785
		94	14398	46.436	33.601	2			11785
		95	20757	34.755	41.965	2			11792
		96	44082	55.665	52.781	2			11793
		97	12028	47.157	57.54	2			11801
		98	18553	32.015	36.197	2			11802
		99	8575	44.128	35.62	2			11806
		100	44738	48.31	52.781	2			11807
		101	6474	24.372	51.195	2			11833
		102	37141	45.715	48.166	2			11843
		103	14046	9.951	20.911	2			11846
		104	25167	48.022	55.665	2			11849
		105	40518	47.445	54.656	2			11862
		106	12403	47.301	55.377	2			11867
		107	7646	19.18	39.802	2			11868
		108	28782	34.322	41.1	2			11876
		109	65535	46.147	53.79	2			11881
		110	20423	33.024	40.09	2			11887
		111	12334	25.093	21.199	2			11890
		112	20173	59.703	46.868	2			11891
		113	13872	37.639	38.937	2			11919
		114	65535	45.715	54.8	2			11928
		115	52714	42.686	57.252	2			11929
		116	4230	8.797	21.199	2			11933
		117	13525	4.471	60.28	2			11934
		118	5655	21.343	34.322	2			11940
		119	19858	44.849	32.88	2			11942
		120	27442	47.878	56.819	2			11943
		121	17406	16.296	20.478	2			11951
		122	12910	47.878	31.005	2			11954
		123	17723	23.506	24.66	2			11962
		124	11962	2.884	63.741	2			11962
		125	15426	23.506	35.764	2			11966
		126	21941	58.694	46.724	2			11966
		127	31123	35.187	37.639	2			11967
		128	7709	3.749	59.559	2			11972
		129	20554	22.353	57.252	2			11976
		130	9986	57.828	51.195	2			11979
		131	15651	24.372	56.098	2			11993
		132	30661	31.149	34.755	2			12004
		133	14571	27.544	20.766	2			12005
		134	33123	37.206	34.899	2			12009
		135	23799	43.984	34.178	2			12011
		136	5968	15.431	20.334	2			12011
		137	13020	25.093	18.747	2			12012
		138	15325	70.086	63.453	2			12019
		139	8540	26.246	37.783	2			12022
		140	19684	70.807	60.857	2			12027
		141	6737	65.472	65.472	2			12028
		142	17231	32.592	38.072	2			12033
		143	11293	47.157	29.563	2			12038
		144	16957	11.248	22.929	2			12038
		145	18221	68.933	63.597	2			12040
		146	4881	19.613	39.946	2			12041
		147	7512	14.998	23.795	2			12048
		148	47886	57.973	47.013	2			12067
		149	16194	43.407	55.521	2			12069
		150	16659	38.793	39.514	2			12070
		151	12807	56.386	51.05	2			12074
		152	8632	71.24	62.299	2			12086
		153	13823	23.362	33.745	2			12087
		154	10555	24.083	34.034	2			12090
		155	21377	41.677	37.495	2			12102
		156	6079	4.182	61.722	2			12102
		157	8552	44.273	55.088	2			12111
		158	21283	34.466	36.197	2			12114
		159	22726	35.187	36.774	2			12114
		160	17485	20.478	55.809	2			12124
		161	14133	26.679	24.804	2			12133
		162	24486	33.745	34.61	2			12138
		163	23258	69.365	63.597	2			12143
		164	16819	20.622	54.223	2			12150
		165	10301	37.062	40.523	2			12152
		166	6865	8.076	21.776	2			12157
		167	8423	20.189	34.322	2			12157
		168	11155	6.345	58.694	2			12159
		169	3812	13.844	21.055	2			12162
		170	5733	21.199	37.35	2			12165
		171	7547	8.797	58.549	2			12166
		172	14589	6.057	59.27	2			12168
		173	30365	34.61	35.62	2			12180
		174	17440	67.49	62.876	2			12185
		175	5948	9.518	60.568	2			12196
		176	5621	3.894	58.549	2			12217
		177	7201	67.635	63.741	2			12219
		178	13470	66.481	63.02	2			12222
									12227
									12228
		32 cells							12237
	6210 dsRED HDEL--URA3 GFP-Stt4 C 12-1	1	26579	31.438	33.457	2			12240
		2	11236	14.998	6.345	2			12246
		3	9705	41.821	19.468	2			12248
		4	11379	46.868	61.001	2			12249
		5	13873	43.263	42.398	2			12252
		6	13243	31.005	34.61	2			12256
		7	5766	34.61	24.948	2			12261
		8	21805	60.857	37.639	2			12261
		9	12022	40.956	21.776	2			12267
		10	8103	31.582	21.055	2			12274
		11	8337	34.322	20.189	2			12297
		12	17328	37.783	16.873	2			12299
		13	15512	55.521	21.055	2			12303
		14	11688	47.878	62.876	2			12307
		15	8592	42.83	43.263	2			12310
		16	11024	28.409	6.489	2			12314
		17	18537	52.204	22.353	2			12318
		18	9303	4.903	49.753	2			12318
		19	6477	50.762	20.478	2			12319
		20	23467	48.887	61.722	2			12325
		21	15934	59.559	35.043	2			12331
		22	9209	18.026	6.489	2			12334
		23	9171	45.282	34.61	2			12334
		24	19300	43.407	44.849	2			12337
		25	14662	53.214	21.92	2			12340
		26	23968	31.726	15.863	2			12343
		27	18902	30.861	38.648	2			12349
		28	10397	45.715	32.015	2			12353
		29	16041	62.732	37.206	2			12353
		30	9376	45.282	42.398	2			12359
		31	15513	31.87	34.899	2			12381
		32	11710	46.724	64.606	2			12385
		33	6415	36.197	25.525	2			12389
		34	19149	48.455	15.575	2			12392
		35	16589	39.225	17.017	2			12392
		36	22916	47.301	34.466	2			12394
		37	22900	24.227	15.575	2			12400
		38	9638	4.759	44.705	2			12401
		39	16401	33.457	38.504	2			12403
		40	9129	46.436	45.57	2			12415
		41	10316	40.956	18.315	2			12416
		42	35395	45.426	35.476	2			12420
		43	16034	44.273	41.965	2			12420
		44	13182	1.586	45.859	2			12434
		45	11259	44.273	45.282	2			12434
		46	17225	31.005	36.774	2			12438
		47	8649	59.703	36.341	2			12439
		48	11325	47.013	45.715	2			12440
		49	12196	30.717	37.639	2			12440
		50	9257	15.719	8.797	2			12443
		51	16691	31.87	39.225	2			12446
		52	34978	44.273	33.457	2			12450
		53	14094	11.825	53.358	2			12453
		54	34025	33.168	35.908	2			12472
		55	5993	16.296	8.508	2			12493
		56	21479	31.87	35.764	2			12499
		57	6575	18.171	7.787	2			12527
		58	16752	45.715	45.138	2			12529
		59	19636	32.736	38.216	2			12547
		60	15332	53.069	19.901	2			12549
		61	11704	37.206	21.92	2			12553
		62	5297	14.421	49.32	2			12586
		63	11221	43.696	66.193	2			12599
		64	15779	45.282	49.608	2			12607
		65	22571	12.835	47.734	2			12612
		66	15488	9.518	57.396	2			12613
		67	10557	63.741	29.707	2			12613
		68	16609	54.8	16.728	2			12620
		69	10206	12.691	53.214	2			12622
		70	25019	48.743	62.443	2			12640
		71	9824	16.007	47.734	2			12641
		72	32791	45.138	63.885	2			12643
		73	9071	65.904	32.88	2			12643
		74	10827	37.35	25.381	2			12645
		75	18944	30.284	16.152	2			12647
		76	15896	66.625	35.62	2			12650
		77	25027	29.852	14.998	2			12652
		78	10103	27.112	4.759	2			12655
		79	11431	30.717	17.594	2			12656
		80	13022	28.986	17.305	2			12660
		81	7788	15.142	4.038	2			12663
		82	4721	24.66	7.643	2			12664
		83	16052	9.662	54.8	2			12667
		84	23075	26.967	16.728	2			12668
		85	10058	17.161	8.508	2			12670
		86	13796	13.267	53.214	2			12675
		87	31263	46.868	66.914	2			12688
		88	8910	29.852	17.594	2			12689
		89	8775	49.897	12.258	2			12689
		90	17721	53.79	18.171	2			12691
		91	8884	45.715	43.552	2			12697
		92	5563	51.772	19.468	2			12700
		93	17917	28.409	14.421	2			12710
		94	13827	48.887	25.093	2			12718
		95	9356	46.292	44.994	2			12719
		96	16539	43.984	49.753	2			12729
		97	24232	26.535	16.873	2			12732
		98	19750	35.332	21.487	2			12732
		99	18457	48.599	60.568	2			12741
		100	12307	49.753	16.584	2			12748
		101	11642	51.195	22.353	2			12748
		102	16129	46.292	49.32	2			12750
		103	5302	55.665	17.017	2			12752
		104	8337	54.512	19.036	2			12754
		105	20347	46.292	63.741	2			12756
		106	15755	2.596	43.84	2			12761
		107	20044	65.76	8.653	2			12772
		108	5031	13.988	59.27	2			12777
		109	11200	31.438	19.036	2			12792
		110	27825	47.589	64.318	2			12793
		111	9469	50.185	24.372	2			12803
		112	26768	63.02	34.899	2			12807
		113	19089	8.797	57.828	2			12818
		114	7425	28.986	6.345	2			12831
		115	17535	39.802	17.738	2			12831
		116	15064	62.876	29.707	2			12832
		117	15598	38.216	18.603	2			12843
		118	13710	34.322	22.497	2			12845
		119	7646	13.7	59.992	2			12853
		120	9282	43.119	47.445	2			12854
		121	9641	14.565	2.452	2			12861
		122	12710	13.556	51.05	2			12869
		123	8042	16.296	0.577	2			12871
		124	6727	41.244	20.766	2			12872
		125	13256	46.003	48.743	2			12872
		126	5993	28.842	2.163	2			12874
		127	17074	32.736	18.603	2			12882
		128	5580	23.65	7.355	2			12895
		129	22159	50.041	25.958	2			12901
		130	5466	14.854	2.884	2			12902
		131	17066	2.596	42.542	2			12910
		132	11089	16.152	4.615	2			12916
		133	6142	26.246	0.721	2			12919
		134	24468	64.174	14.277	2			12920
		135	7489	66.337	33.024	2			12926
		136	3665	15.286	2.307	2			12935
		137	5572	29.996	6.345	2			12948
		138	10674	18.171	3.894	2			12949
		139	11648	33.024	22.641	2			12954
		140	11581	56.819	17.161	2			12957
		141	9033	27.688	5.624	2			12962
		142	11261	58.261	10.96	2			12967
		143	7651	47.878	22.641	2			12969
		144	12732	12.258	56.242	2			12969
		145	12166	64.606	35.187	2			12971
		146	8540	17.305	0.865	2			12980
		147	16371	51.195	13.267	2			13010
		148	11543	33.024	23.506	2			13018
		149	4175	7.499	54.656	2			13020
		150	13755	32.592	23.506	2			13020
		151	9953	15.142	1.009	2			13021
		152	5157	24.516	1.731	2			13022
		153	12246	48.022	14.854	2			13024
		154	19424	26.246	13.556	2			13024
		155	6244	33.457	23.939	2			13025
		156	6521	63.453	11.104	2			13026
		157	10142	25.669	3.317	2			13034
		158	6475	25.814	4.615	2			13037
		159	14497	48.455	24.66	2			13037
		160	9980	38.216	23.074	2			13038
		161	27266	62.587	9.085	2			13048
		162	7425	61.001	31.438	2			13049
		163	9267	26.102	3.173	2			13063
		164	13024	6.057	46.868	2			13064
		165	5007	25.525	5.624	2			13066
		166	15564	63.308	15.286	2			13074
		167	6291	58.549	11.969	2			13078
		168	8536	18.171	4.326	2			13079
		169	5728	29.996	2.307	2			13084
		170	17989	66.481	33.889	2			13090
		171	9217	24.227	1.009	2			13095
		172	10215	26.246	6.778	2			13107
		173	17219	60.136	13.412	2			13107
		174	2904	57.54	18.892	2			13111
		175	14759	11.104	56.386	2			13133
		176	5780	2.74	49.32	2			13135
		177	16031	38.937	22.064	2			13140
		178	11849	1.009	43.84	2			13169
		179	13018	47.878	13.412	2			13171
		180	17667	51.483	15.575	2			13181
		181	18751	1.442	47.445	2			13182
		182	11753	10.095	58.549	2			13183
		183	8297	61.289	30.573	2			13188
		184	8663	39.225	21.199	2			13193
		185	7277	64.462	33.168	2			13198
		186	7986	64.029	32.447	2			13200
		187	7838	8.797	59.415	2			13201
		188	13447	44.128	24.083	2			13201
		189	5715	8.22	58.694	2			13204
		190	8491	0.577	43.263	2			13216
		191	4954	12.546	59.703	2			13243
		192	7167	63.02	12.979	2			13246
		193	18782	61.866	33.168	2			13252
		194	14384	61.145	12.258	2			13256
		195	20584	61.722	13.844	2			13264
		196	8707	9.085	58.838	2			13269
									13277
									13286
	6210 dsRED HDEL--URA3 GFP-Stt4 C 13-1	26 cells							13298
		1	28084	45.57	41.1	2			13302
		2	25532	44.705	22.785	2			13303
		3	43477	6.778	41.244	2			13310
		4	20556	46.868	44.705	2			13310
		5	18186	47.734	18.315	2			13311
		6	28515	51.195	43.84	2			13315
		7	36473	40.235	19.757	2			13318
		8	47243	48.022	42.254	2			13333
		9	35989	44.705	42.254	2			13334
		10	51696	44.561	42.83	2			13334
		11	30410	45.282	44.273	2			13341
		12	20366	50.618	48.022	2			13353
		13	21622	48.166	42.975	2			13359
		14	15637	45.138	20.911	2			13364
		15	26601	43.552	19.901	2			13391
		16	16563	48.022	43.552	2			13415
		17	19023	7.211	39.946	2			13422
		18	22860	45.282	20.189	2			13423
		19	48572	47.301	41.244	2			13428
		20	23784	41.821	20.911	2			13428
		21	28907	41.821	22.641	2			13430
		22	25821	39.081	19.18	2			13438
		23	20786	42.975	19.901	2			13439
		24	14276	17.882	18.747	2			13447
		25	13107	41.533	41.533	2			13455
		26	17070	43.263	41.965	2			13459
		27	22648	43.407	23.362	2			13461
		28	23385	45.138	21.92	2			13463
		29	10201	44.417	16.296	2			13466
		30	30835	48.455	43.984	2			13470
		31	26452	43.984	17.017	2			13474
		32	28479	50.474	43.552	2			13479
		33	8874	11.248	40.379	2			13500
		34	19586	14.277	16.007	2			13500
		35	38863	41.1	19.757	2			13506
		36	36794	42.975	17.738	2			13510
		37	19591	46.436	20.189	2			13513
		38	15647	41.533	40.667	2			13525
		39	27991	46.724	16.296	2			13533
		40	24660	41.677	19.324	2			13534
		41	34003	48.599	46.292	2			13539
		42	15430	45.138	16.007	2			13544
		43	20187	43.84	23.218	2			13544
		44	18721	43.84	18.603	2			13546
		45	42651	39.658	15.719	2			13549
		46	21309	41.677	15.431	2			13551
		47	18231	43.696	18.026	2			13561
		48	22768	44.128	46.003	2			13562
		49	20398	5.913	45.282	2			13578
		50	23195	46.868	19.613	2			13580
		51	13140	54.656	39.514	2			13581
		52	8377	17.305	19.468	2			13585
		53	31983	38.648	16.728	2			13585
		54	9429	5.624	43.263	2			13588
		55	12613	13.844	19.757	2			13603
		56	17910	17.738	16.873	2			13607
		57	29838	54.512	38.36	2			13631
		58	12793	3.894	42.686	2			13632
		59	53861	7.932	44.273	2			13633
		60	12385	3.173	44.128	2			13639
		61	15666	42.109	42.109	2			13644
		62	14270	19.036	17.449	2			13651
		63	10598	15.719	16.007	2			13652
		64	13079	53.79	31.005	2			13668
		65	20238	5.336	45.715	2			13674
		66	13302	52.493	39.225	2			13684
		67	10133	14.565	17.161	2			13694
		68	20641	10.239	43.696	2			13703
		69	10749	11.393	41.1	2			13710
		70	23660	11.248	42.542	2			13718
		71	29062	52.637	31.87	2			13722
		72	20368	52.06	41.533	2			13723
		73	26748	31.582	7.355	2			13730
		74	21185	41.965	40.379	2			13734
		75	46610	52.493	46.58	2			13739
		76	18181	51.195	39.514	2			13743
		77	30352	15.575	48.887	2			13750
		78	20801	43.407	43.552	2			13752
		79	29165	44.417	21.055	2			13753
		80	19691	58.982	33.168	2			13755
		81	21809	6.922	43.407	2			13757
		82	26261	42.975	46.724	2			13771
		83	35433	55.233	20.766	2			13773
		84	35152	53.646	32.015	2			13785
		85	9898	20.766	17.161	2			13790
		86	24163	43.407	40.812	2			13796
		87	19186	59.847	30.861	2			13803
		88	11192	51.483	28.842	2			13809
		89	10429	30.284	6.057	2			13811
		90	33034	54.512	36.629	2			13813
		91	34117	52.204	28.121	2			13819
		92	8397	61.145	38.793	2			13823
		93	24214	16.296	56.098	2			13825
		94	15705	33.745	4.182	2			13827
		95	22985	63.308	36.341	2			13836
		96	26045	54.944	37.927	2			13837
		97	30077	10.527	40.09	2			13843
		98	22643	54.367	37.206	2			13850
		99	9043	12.835	72.249	2			13863
		100	29473	51.05	30.717	2			13866
		101	27475	59.992	35.62	2			13868
		102	12256	32.88	0.144	2			13872
		103	13181	49.032	21.343	2			13872
		104	27028	10.672	69.654	2			13873
		105	16666	60.424	30.717	2			13876
		106	4242	12.258	70.519	2			13891
		107	6030	60.568	31.438	2			13899
		108	29829	41.677	43.119	2			13906
		109	12157	55.088	18.892	2			13917
		110	12048	17.305	52.493	2			13920
		111	30256	17.161	49.753	2			13921
		112	26741	50.185	18.171	2			13927
		113	8501	16.296	13.7	2			13929
		114	6294	15.575	12.835	2			13935
		115	15266	11.393	72.826	2			13940
		116	3771	11.537	69.942	2			13946
		117	17567	58.117	38.504	2			13949
		118	7421	61.145	33.745	2			13950
		119	6780	52.637	30.717	2			13955
		120	13723	30.573	5.192	2			13957
		121	14224	13.556	57.828	2			13959
		122	40557	52.637	38.216	2			13972
		123	19503	40.812	44.273	2			13990
		124	16136	21.055	20.478	2			13990
		125	12954	15.863	55.521	2			14007
		126	23119	51.339	40.812	2			14010
		127	17225	40.956	45.57	2			14017
		128	29364	41.388	43.696	2			14020
		129	10948	48.31	14.998	2			14021
		130	11562	31.438	0.865	2			14028
		131	8019	13.123	68.788	2			14046
		132	6572	7.355	42.109	2			14054
		133	10305	21.199	19.613	2			14055
		134	38207	14.133	49.753	2			14069
		135	24337	56.819	35.332	2			14069
		136	23405	61.578	30.861	2			14072
		137	25555	49.32	20.045	2			14076
		138	54185	13.844	52.493	2			14077
		139	29564	53.79	38.648	2			14079
		140	11064	12.691	69.654	2			14089
		141	23356	49.176	18.026	2			14094
		142	5681	12.258	68.067	2			14098
		143	17386	13.267	71.384	2			14113
		144	9376	59.126	19.613	2			14114
		145	11060	18.603	19.18	2			14115
		146	13277	52.204	21.487	2			14118
		147	4531	11.104	66.048	2			14126
		148	38109	11.393	55.954	2			14126
		149	34534	13.267	53.069	2			14133
		150	12070	51.339	19.901	2			14140
		151	20320	49.897	22.929	2			14144
		152	12040	56.819	19.18	2			14147
		153	10759	54.512	17.161	2			14147
		154	8592	59.847	16.728	2			14160
		155	5452	34.178	3.173	2			14162
		156	8031	11.104	68.067	2			14169
		157	46169	55.088	35.476	2			14174
		158	26778	51.05	22.497	2			14175
		159	8861	18.603	18.459	2			14183
		160	28897	52.348	20.334	2			14186
		161	10074	31.726	3.028	2			14190
		162	22564	57.107	16.584	2			14192
		163	10005	50.762	20.045	2			14199
		164	18528	53.646	33.601	2			14204
		165	5329	20.045	23.506	2			14205
		166	36398	33.168	2.452	2			14215
		167	7979	33.457	7.211	2			14216
		168	31003	13.556	50.906	2			14224
		169	6380	14.709	50.906	2			14227
		170	11214	13.844	65.327	2			14243
		171	14115	49.753	21.776	2			14244
		172	11962	56.386	39.514	2			14244
		173	11563	55.954	38.36	2			14245
		174	14320	12.258	64.895	2			14251
		175	17291	19.613	20.622	2			14266
		176	16512	60.568	17.449	2			14270
		177	7367	18.892	20.911	2			14270
		178	9537	34.466	5.768	2			14272
		179	5023	51.339	14.709	2			14272
		180	32750	11.393	53.79	2			14276
		181	7547	18.315	22.929	2			14279
		182	36716	62.299	35.187	2			14281
		183	29809	13.7	54.367	2			14281
		184	6878	47.878	16.44	2			14285
		185	14126	59.703	37.639	2			14286
		186	8633	34.755	1.154	2			14286
		187	6188	62.443	32.159	2			14296
		188	3262	38.793	14.421	2			14298
									14299
									14301
	6210 dsRED HDEL--URA3 GFP-Stt4 C 14-1	18 cells							14305
		1	21701	42.686	31.294	2			14311
		2	11479	64.029	37.927	2			14320
		3	14311	58.982	23.795	2			14322
		4	16275	57.828	24.083	2			14339
		5	4461	5.48	46.724	2			14340
		6	19313	63.308	29.419	2			14343
		7	35613	52.493	60.28	2			14347
		8	38951	35.62	30.14	2			14348
		9	23618	32.159	57.973	2			14366
		10	7727	64.606	39.802	2			14370
		11	26540	33.457	62.299	2			14377
		12	19253	42.109	29.275	2			14379
		13	7517	27.977	17.449	2			14384
		14	5780	52.925	63.597	2			14392
		15	16779	24.516	19.18	2			14398
		16	11127	25.093	18.459	2			14409
		17	14245	54.367	63.741	2			14412
		18	14370	33.457	58.838	2			14419
		19	14548	28.842	18.892	2			14421
		20	22642	32.303	62.155	2			14424
		21	30424	32.736	56.819	2			14427
		22	22058	40.956	28.842	2			14427
		23	16700	31.294	59.559	2			14434
		24	15377	25.814	20.478	2			14435
		25	7924	61.866	29.275	2			14440
		26	9027	60.136	33.601	2			14441
		27	19282	6.778	44.128	2			14445
		28	18996	65.327	40.09	2			14457
		29	22414	30.428	56.963	2			14478
		30	19330	53.646	59.992	2			14485
		31	18658	5.48	42.83	2			14487
		32	10024	28.554	58.117	2			14497
		33	31415	34.899	28.409	2			14498
		34	15578	39.802	32.447	2			14503
		35	22839	38.648	29.996	2			14509
		36	10202	27.112	20.622	2			14519
		37	13703	62.443	31.149	2			14521
		38	4617	3.749	43.407	2			14528
		39	7327	59.847	38.216	2			14530
		40	17921	4.471	42.686	2			14531
		41	9007	37.35	29.419	2			14543
		42	18175	36.918	30.573	2			14545
		43	19867	58.405	27.112	2			14546
		44	5607	14.565	55.954	2			14548
		45	10748	42.254	29.996	2			14557
		46	10827	11.248	55.809	2			14557
		47	11929	28.265	57.252	2			14559
		48	22447	64.174	35.332	2			14561
		49	14340	62.443	39.081	2			14562
		50	5136	3.749	45.859	2			14563
		51	14852	67.202	35.908	2			14571
		52	36146	57.396	25.814	2			14578
		53	18428	3.317	46.436	2			14589
		54	7267	28.265	18.315	2			14602
		55	32315	34.899	29.275	2			14604
		56	18781	49.753	8.653	2			14605
		57	15753	53.069	58.261	2			14605
		58	20572	38.504	30.861	2			14617
		59	16753	63.308	36.197	2			14619
		60	22621	61.145	39.514	2			14628
		61	16376	60.857	36.485	2			14630
		62	26165	30.717	58.261	2			14631
		63	23179	34.755	61.434	2			14639
		64	5054	35.908	27.833	2			14640
		65	15202	16.152	53.069	2			14641
		66	9348	33.601	61.866	2			14651
		67	7171	52.204	8.797	2			14661
		68	22580	38.216	28.265	2			14662
		69	10256	51.627	8.22	2			14668
		70	18840	52.204	7.355	2			14675
		71	12011	63.597	40.235	2			14700
		72	12168	59.992	26.823	2			14714
		73	4501	12.979	56.963	2			14715
		74	39330	39.081	32.015	2			14750
		75	10890	63.453	34.61	2			14751
		76	6719	61.001	32.015	2			14759
		77	6661	53.358	8.22	2			14765
		78	6165	40.379	32.592	2			14767
		79	20549	65.616	38.648	2			14771
		80	18246	50.474	6.057	2			14777
		81	8732	14.565	51.627	2			14780
		82	11219	51.339	9.374	2			14786
		83	9806	52.06	58.405	2			14788
		84	12420	6.345	42.542	2			14801
		85	20444	48.887	5.768	2			14824
		86	4874	56.819	8.22	2			14838
		87	19064	63.597	37.35	2			14848
		88	13743	39.658	29.13	2			14850
		89	17842	56.098	8.797	2			14851
		90	8382	28.121	20.334	2			14852
		91	14251	48.599	6.778	2			14853
		92	12143	64.606	27.4	2			14853
		93	17141	61.722	25.525	2			14854
		94	5767	37.495	28.409	2			14871
		95	7398	64.606	26.679	2			14877
		96	20667	55.665	62.155	2			14877
		97	9953	56.53	7.643	2			14882
		98	26922	63.597	26.967	2			14884
		99	6969	64.174	28.986	2			14889
		100	16971	63.02	27.112	2			14903
		101	18665	53.935	5.768	2			14923
									14927
									14945
	6210 dsRED HDEL--URA3 GFP-Stt4 C 16-1	26 cells							14948
		1	29559	24.804	50.906	2			14948
		2	27572	22.785	48.31	2			14952
		3	10019	11.825	38.216	2			14955
		4	17877	19.18	54.944	2			14956
		5	12957	19.324	55.377	2			14960
		6	7425	10.383	39.658	2			14977
		7	23005	24.804	50.329	2			14983
		8	27896	26.967	50.185	2			14993
		9	8071	29.996	43.984	2			14994
		10	17492	16.44	38.072	2			14998
		11	17103	11.393	35.62	2			15010
		12	17344	21.92	48.455	2			15024
		13	8175	5.768	11.681	2			15031
		14	8178	8.22	39.802	2			15037
		15	22659	27.833	44.561	2			15045
		16	14183	8.653	39.081	2			15046
		17	22196	25.669	54.8	2			15046
		18	14639	20.189	56.242	2			15051
		19	9966	4.903	38.504	2			15064
		20	14017	39.802	38.216	2			15073
		21	31477	56.242	46.147	2			15074
		22	13674	19.757	52.925	2			15079
		23	12871	24.66	49.608	2			15084
		24	36309	24.372	44.128	2			15090
		25	14850	50.185	24.083	2			15096
		26	25726	26.39	54.367	2			15102
		27	12748	26.967	49.608	2			15106
		28	23158	21.343	50.906	2			15109
		29	21320	40.956	37.639	2			15109
		30	19833	22.064	52.493	2			15114
		31	12299	30.573	46.003	2			15119
		32	19774	28.554	44.994	2			15121
		33	7067	21.343	49.32	2			15122
		34	19943	38.072	37.495	2			15137
		35	18929	22.929	52.348	2			15141
		36	13850	27.544	47.445	2			15153
[truncated: 1,732 more rows]

## Sheet: 150304 Stt4
					GFP-Stt4
					find maxima GFP-Stt4: noise tolerance 1100									total:				summary:
					measured dsRED HDEL in 2nd channel									290 cells				150304
														1859 foci				GFP-Stt4
																		290 cells
														DsRed-HDEL signal intensity				1859 foci	6.4 foci/cell
					6210 dsRED HDEl D GFP-Stt4 A green 3sec red1 sec 35-1	10 cells	DsRed-HDEL signal intensity	x	y	ch				3162
						1	26099	24.227	30.573	2				3454				DsRed-HDEL signal intensity	no of foci	%
						2	22879	5.336	26.535	2				3503				<10000	364	19.58
						3	12518	31.005	15.719	2				3531				>10000	1495	80.42
						4	13581	6.201	29.852	2				3542
						5	18291	26.246	30.428	2				3828
						6	16804	3.317	25.381	2				3829
						7	7899	34.178	18.892	2				3901
						8	16925	4.759	24.66	2				3909
						9	11805	31.149	13.556	2				4067
						10	9242	29.13	8.364	2				4074
						11	7338	51.772	25.814	2				4120
						12	21098	25.814	31.294	2				4126
						13	11972	32.015	14.998	2				4140
						14	26173	50.618	26.39	2				4252
						15	26436	23.362	30.573	2				4265
						16	21768	21.92	27.833	2				4344
						17	12979	30.717	16.584	2				4350
						18	8732	31.438	18.892	2				4355
						19	20874	49.32	20.911	2				4396
						20	15693	26.823	29.996	2				4429
						21	6892	24.227	26.102	2				4440
						22	11974	27.544	32.88	2				4471
						23	8989	34.899	17.161	2				4571
						24	13694	36.774	13.988	2				4585
						25	12336	27.977	32.303	2				4657
						26	11379	33.024	14.709	2				4702
						27	11548	29.996	8.076	2				4742
						28	5359	49.464	24.516	2				4748
						29	8433	53.214	21.199	2				4837
						30	17105	2.884	28.698	2				4855
						31	8550	33.889	16.584	2				4876
						32	8248	52.06	24.804	2				4909
						33	12094	52.348	23.074	2				4926
						34	22881	5.768	27.833	2				4934
						35	6914	34.034	15.142	2				4987
						36	18518	37.639	11.104	2				5008
						37	9741	50.474	19.757	2				5044
						38	17094	22.353	30.284	2				5058
						39	8424	38.648	9.374	2				5103
						40	10321	28.409	9.806	2				5175
						41	10452	34.322	13.556	2				5206
						42	6745	24.804	28.409	2				5215
						43	15150	50.474	23.074	2				5255
						44	3909	28.698	10.383	2				5260
						45	11291	37.927	7.211	2				5296
						46	9778	31.438	8.076	2				5333
						47	8866	51.916	19.901	2				5354
						48	9316	35.043	14.565	2				5359
						49	11375	32.159	13.412	2				5376
						50	13256	35.476	10.96	2				5390
						51	18730	35.908	10.816	2				5422
						52	10409	34.178	9.662	2				5448
						53	5984	34.034	11.825	2				5452
						54	16883	25.958	29.13	2				5485
						55	8508	26.246	28.265	2				5579
						56	11922	31.005	11.104	2				5586
						57	10811	35.187	7.355	2				5602
														5629
														5681
					6210 dsRED HDEl D GFP-Stt4 A green 3sec red1 sec 2-1	8 cells								5715
						1	17516	27.833	38.216	2				5730
						2	40421	7.787	6.345	2				5733
						3	38539	9.085	5.913	2				5762
						4	26084	2.596	9.229	2				5768
						5	12841	36.341	20.478	2				5778
						6	39845	9.662	4.326	2				5793
						7	20396	25.237	40.523	2				5835
						8	37247	6.201	10.527	2				5856
						9	23356	37.35	19.324	2				5875
						10	20486	9.662	3.461	2				5878
						11	26915	9.229	3.028	2				5930
						12	18009	8.508	2.307	2				5935
						13	32987	6.778	9.951	2				5937
						14	17100	37.062	20.766	2				5948
						15	14945	29.852	42.83	2				5954
						16	20631	38.36	21.776	2				5956
						17	18574	7.355	2.307	2				5984
						18	22168	28.698	41.533	2				5988
						19	11136	6.778	3.028	2				5999
						20	14404	6.922	8.653	2				6011
						21	19561	28.121	44.849	2				6019
						22	27846	26.39	45.426	2				6056
						23	17050	37.783	20.189	2				6102
						24	16016	27.4	43.696	2				6111
						25	19613	35.764	16.584	2				6165
						26	11579	4.471	10.672	2				6181
						27	15943	29.996	44.128	2				6187
						28	18030	51.05	44.561	2				6221
						29	28624	3.461	6.345	2				6226
						30	8459	3.605	10.095	2				6230
						31	19268	6.778	7.066	2				6233
						32	11945	4.759	5.768	2				6241
						33	10823	25.669	38.937	2				6248
						34	24694	26.823	38.072	2				6280
						35	34607	2.884	6.778	2				6303
						36	8352	26.39	38.793	2				6357
						37	37150	34.322	19.468	2				6360
						38	10348	27.688	42.398	2				6391
						39	13100	25.669	42.109	2				6410
						40	20246	22.785	44.417	2				6411
						41	3531	23.218	45.57	2				6459
						42	9944	23.506	42.975	2				6461
						43	15055	56.386	47.878	2				6480
						44	7988	23.939	46.292	2				6499
						45	15975	56.242	45.859	2				6513
						46	4748	56.53	48.743	2				6556
						47	15790	53.502	44.417	2				6613
						48	6949	57.396	45.715	2				6615
						49	11710	53.069	47.734	2				6618
														6646
					6210 dsRED HDEl D GFP-Stt4 A green 3sec red1 sec 3-1	13 cells								6653
						1	18605	9.374	55.088	2				6698
						2	49854	41.677	59.126	2				6708
						3	7589	36.341	9.085	2				6714
						4	35196	2.019	50.041	2				6719
						5	17480	51.05	10.239	2				6720
						6	16327	6.201	56.098	2				6745
						7	9385	4.326	47.157	2				6764
						8	10369	7.499	52.637	2				6765
						9	11913	4.182	46.724	2				6772
						10	15313	7.643	51.916	2				6780
						11	12949	39.514	4.615	2				6810
						12	9233	9.229	54.223	2				6814
						13	12271	5.913	53.214	2				6824
						14	19073	4.759	52.637	2				6836
						15	6233	38.793	6.778	2				6881
						16	17714	31.582	4.615	2				6886
						17	15931	5.913	50.474	2				6892
						18	22926	3.749	49.32	2				6895
						19	16392	51.916	11.681	2				6914
						20	14674	1.875	52.348	2				6936
						21	18008	6.489	51.339	2				6949
						22	7604	5.48	54.8	2				6955
						23	27760	2.884	53.069	2				6968
						24	12482	2.74	49.464	2				6982
						25	16919	48.599	46.724	2				7018
						26	9447	35.187	4.615	2				7019
						27	15885	36.629	9.951	2				7032
						28	29966	51.05	9.229	2				7034
						29	4934	39.225	7.932	2				7040
						30	7841	3.605	52.925	2				7040
						31	12804	4.615	45.57	2				7046
						32	15943	43.407	59.126	2				7061
						33	9000	36.341	5.624	2				7063
						34	28759	51.339	11.248	2				7078
						35	3503	36.341	2.019	2				7090
						36	14110	31.87	6.057	2				7099
						37	48489	44.849	61.578	2				7108
						38	35720	41.533	61.145	2				7114
						39	27184	43.407	60.136	2				7123
						40	26715	40.235	56.386	2				7136
						41	5260	38.648	1.731	2				7158
						42	9965	7.066	47.589	2				7173
						43	37706	43.407	63.308	2				7199
						44	6646	43.84	57.54	2				7263
						45	30968	53.79	11.825	2				7293
						46	30336	4.471	49.608	2				7294
						47	8297	44.128	58.694	2				7296
						48	22896	44.705	57.54	2				7300
						49	4702	33.601	6.345	2				7315
						50	13838	6.345	48.743	2				7321
						51	13152	7.932	51.483	2				7338
						52	12458	50.041	15.286	2				7346
						53	24970	44.705	56.675	2				7352
						54	27746	41.965	61.578	2				7361
						55	44772	40.956	55.377	2				7365
						56	15829	7.355	46.868	2				7380
						57	16233	55.377	10.672	2				7384
						58	18458	53.646	15.286	2				7388
						59	7388	37.206	1.442	2				7438
						60	29944	39.946	57.252	2				7458
						61	21590	49.464	45.859	2				7459
						62	8950	32.592	3.317	2				7485
						63	10576	54.223	50.906	2				7490
						64	20176	50.618	50.041	2				7500
						65	17081	52.493	49.176	2				7513
						66	10839	5.48	48.31	2				7529
						67	18514	48.31	47.878	2				7536
						68	15384	52.348	46.868	2				7555
						69	20214	42.686	55.377	2				7588
						70	6836	9.229	49.753	2				7589
						71	12087	51.339	49.753	2				7604
						72	18093	52.637	7.787	2				7606
						73	23931	52.204	16.728	2				7609
						74	11872	51.483	46.147	2				7618
						75	3901	50.618	45.859	2				7640
						76	13577	52.637	16.728	2				7645
						77	11128	39.369	3.749	2				7703
						78	29524	8.653	48.599	2				7708
						79	24335	50.474	13.412	2				7714
						80	9704	34.755	5.913	2				7742
						81	6111	52.348	13.7	2				7763
						82	11371	38.937	5.336	2				7765
						83	5768	55.088	48.743	2				7773
						84	11958	53.79	51.772	2				7841
						85	10507	50.906	16.296	2				7865
						86	16758	52.204	14.709	2				7875
														7899
														7921
					6210 dsRED HDEl D GFP-Stt4 A green 3sec red1 sec 4-1	10 cells								7954
						1	13600	41.1	35.332	2				7973
						2	9740	36.629	46.436	2				7983
						3	7865	31.87	47.445	2				7983
						4	26601	39.802	30.14	2				7985
						5	33080	5.768	23.65	2				7988
						6	12975	32.015	43.84	2				7994
						7	13977	36.053	47.013	2				8009
						8	13645	30.14	49.32	2				8074
						9	9383	32.303	47.013	2				8080
						10	11492	35.187	50.185	2				8092
						11	19020	43.263	33.168	2				8105
						12	13351	6.634	23.218	2				8109
						13	11362	43.263	32.303	2				8145
						14	10970	36.629	49.176	2				8156
						15	9452	7.643	23.65	2				8180
						16	15356	1.442	25.237	2				8195
						17	8929	34.322	47.157	2				8216
						18	9829	37.062	44.849	2				8225
						19	11326	33.313	44.561	2				8248
						20	8009	36.918	45.715	2				8249
						21	21394	40.09	29.13	2				8297
						22	27264	2.596	28.121	2				8303
						23	18048	42.686	27.977	2				8331
						24	9311	34.322	49.753	2				8352
						25	10550	30.861	47.878	2				8370
						26	13511	35.476	5.624	2				8381
						27	13441	40.812	31.005	2				8381
						28	12036	32.303	48.743	2				8412
						29	9315	31.726	51.195	2				8412
						30	25113	6.201	26.246	2				8424
						31	16373	8.364	25.669	2				8424
						32	28899	4.615	26.823	2				8427
						33	18814	43.119	35.043	2				8427
						34	10333	36.197	43.407	2				8427
						35	11919	38.072	4.038	2				8430
						36	11980	28.265	45.282	2				8433
						37	7485	35.187	47.734	2				8459
						38	16952	43.263	29.563	2				8463
						39	4585	28.842	43.984	2				8508
						40	16518	1.442	26.823	2				8550
						41	14674	37.206	6.057	2				8561
						42	5296	34.899	43.552	2				8573
						43	31020	3.173	24.083	2				8640
						44	23234	42.398	31.87	2				8667
						45	10957	37.495	3.749	2				8712
						46	16721	42.109	35.62	2				8729
						47	25335	33.313	9.229	2				8731
						48	7763	40.523	32.736	2				8731
						49	30549	39.802	33.024	2				8732
						50	14938	36.341	5.192	2				8743
						51	18222	42.975	30.573	2				8745
						52	12955	32.447	8.508	2				8754
						53	11441	32.303	6.057	2				8756
						54	5875	33.889	1.442	2				8777
						55	18682	35.62	4.759	2				8779
						56	15798	35.908	1.442	2				8789
														8818
														8820
					6210 dsRED HDEl D GFP-Stt4 A green 3sec red1 sec 5-1	11 cells								8846
						1	62743	39.658	40.667	2				8856
						2	15871	39.514	3.173	2				8864
						3	8731	8.941	31.005	2				8866
						4	15866	38.36	21.487	2				8866
						5	22895	8.364	28.554	2				8925
						6	13285	7.211	16.584	2				8929
						7	33480	38.937	6.489	2				8941
						8	8412	5.48	15.863	2				8944
						9	28839	39.514	6.201	2				8950
						10	6102	4.759	15.142	2				8954
						11	11261	11.248	32.592	2				8966
						12	12574	3.173	14.998	2				8989
						13	7263	7.355	14.133	2				8990
						14	13023	7.787	29.996	2				9000
						15	36686	37.783	44.128	2				9000
						16	41216	40.812	38.216	2				9024
						17	27804	36.197	3.173	2				9029
						18	19766	7.932	32.592	2				9059
						19	14867	8.364	29.852	2				9061
						20	21976	4.182	29.419	2				9072
						21	23674	41.388	41.677	2				9078
						22	17705	9.951	32.447	2				9093
						23	25924	38.36	2.452	2				9097
						24	19500	37.495	2.884	2				9112
						25	12036	36.053	21.632	2				9115
						26	22714	35.908	6.057	2				9118
						27	16189	9.806	35.043	2				9122
						28	34262	35.332	15.863	2				9132
						29	20470	12.979	32.447	2				9135
						30	23199	41.821	42.83	2				9160
						31	21905	39.225	5.192	2				9179
						32	30502	35.043	19.324	2				9221
						33	8180	8.22	14.998	2				9229
						34	30072	39.802	4.326	2				9230
						35	11615	3.028	13.844	2				9233
						36	19939	37.495	20.045	2				9242
						37	30493	43.119	5.48	2				9242
						38	25455	40.09	6.345	2				9245
						39	12537	6.634	32.88	2				9247
						40	28527	38.793	5.336	2				9269
						41	10576	6.778	14.277	2				9273
						42	40209	42.398	38.648	2				9277
						43	26402	41.388	7.643	2				9282
						44	28657	38.072	6.778	2				9293
						45	18964	7.643	37.35	2				9311
						46	11338	4.903	10.527	2				9314
						47	11353	5.336	14.421	2				9315
						48	16030	13.988	29.707	2				9316
						49	14212	2.163	19.036	2				9325
						50	46022	35.476	5.047	2				9348
						51	22016	37.35	13.556	2				9348
						52	14316	34.61	16.584	2				9353
						53	11451	2.596	12.546	2				9370
						54	24905	4.182	32.015	2				9383
						55	15570	36.774	17.882	2				9385
						56	17530	36.053	4.182	2				9413
						57	17109	35.908	17.738	2				9419
						58	19595	38.216	17.738	2				9436
						59	22127	35.62	16.728	2				9447
						60	17007	9.229	37.062	2				9452
						61	14959	8.22	33.889	2				9456
						62	20764	40.667	45.859	2				9473
						63	19189	38.937	16.44	2				9498
						64	43709	40.09	42.398	2				9519
						65	12190	6.057	14.133	2				9524
						66	8381	4.759	30.861	2				9532
						67	34672	41.1	4.615	2				9546
						68	48799	42.83	40.667	2				9573
						69	45557	42.83	41.244	2				9607
						70	32799	38.216	43.119	2				9618
						71	15584	3.749	10.672	2				9618
						72	31459	39.514	46.147	2				9620
						73	12488	9.951	35.908	2				9632
						74	10725	6.634	36.341	2				9665
						75	16361	33.601	17.449	2				9675
						76	28654	37.206	5.047	2				9682
						77	15551	42.975	7.066	2				9691
						78	11046	36.197	15.863	2				9704
														9709
														9724
					6210 dsRED HDEl D GFP-Stt4 A green 3sec red1 sec 6-1	9 cells								9740
						1	12934	3.173	7.355	2				9741
						2	15524	1.875	6.345	2				9760
						3	10141	1.875	4.471	2				9778
						4	10800	4.615	4.471	2				9781
						5	17762	3.749	4.038	2				9787
						6	35988	4.759	8.508	2				9790
						7	26108	41.965	17.738	2				9800
						8	10209	5.047	5.047	2				9804
						9	17704	42.975	16.152	2				9807
						10	48363	38.937	17.449	2				9817
						11	11951	2.884	3.894	2				9829
						12	15804	38.937	9.951	2				9837
						13	18685	8.941	10.816	2				9847
						14	10706	2.884	5.047	2				9854
						15	7158	9.662	10.383	2				9871
						16	7742	46.003	8.941	2				9873
						17	37915	8.076	10.96	2				9895
						18	11903	5.913	10.239	2				9904
						19	57170	8.797	8.941	2				9944
						20	13315	42.975	10.239	2				9951
						21	65535	8.508	8.653	2				9965
						22	21861	5.192	9.518	2				9988
						23	8424	42.254	10.095	2				9995
						24	23060	38.793	15.863	2				10033
						25	10367	10.239	8.797	2				10038
						26	12793	12.835	31.438	2				10048
						27	5058	18.892	32.592	2				10077
						28	5390	24.083	39.802	2				10079
						29	25204	6.778	5.768	2				10131
						30	6410	43.984	9.374	2				10141
						31	10685	5.047	7.066	2				10167
						32	13333	20.045	35.908	2				10178
						33	10193	41.244	13.412	2				10193
						34	20075	6.634	6.345	2				10209
						35	16795	44.273	10.816	2				10219
						36	4471	17.017	37.206	2				10249
						37	27936	9.951	7.787	2				10252
						38	23739	8.653	6.057	2				10268
						39	8195	4.471	6.489	2				10321
						40	36379	42.254	14.998	2				10329
						41	18054	5.768	7.499	2				10332
						42	13563	16.584	33.889	2				10333
						43	9269	16.873	36.629	2				10337
						44	22813	16.728	32.736	2				10338
						45	19215	17.161	36.197	2				10346
						46	20877	13.412	31.149	2				10347
						47	18534	9.374	6.634	2				10348
						48	12255	20.766	38.36	2				10367
						49	9242	21.343	38.793	2				10369
						50	8941	40.09	14.998	2				10384
						51	6280	18.747	39.658	2				10386
						52	8216	18.892	35.476	2				10394
						53	10584	22.353	40.523	2				10398
						54	10532	16.873	38.504	2				10398
						55	14094	15.575	33.601	2				10400
						56	20827	17.882	31.438	2				10409
						57	21445	23.65	37.783	2				10411
						58	11289	39.225	13.123	2				10434
						59	11710	20.766	36.629	2				10452
														10462
					6210 dsRED HDEl D GFP-Stt4 A green 3sec red1 sec 7-1	11 cells								10478
						1	32453	17.449	40.09	2				10485
						2	11930	19.036	37.927	2				10505
						3	13144	19.18	43.119	2				10507
						4	35671	18.747	43.407	2				10522
						5	45380	19.036	45.715	2				10528
						6	19524	24.372	48.599	2				10532
						7	23514	20.189	42.83	2				10548
						8	42026	18.315	44.705	2				10550
						9	30714	20.911	40.379	2				10550
						10	35674	21.776	44.849	2				10557
						11	42067	18.171	41.533	2				10564
						12	33303	7.932	27.688	2				10571
						13	15796	24.372	49.032	2				10575
						14	16850	27.112	58.261	2				10576
						15	9059	20.911	43.984	2				10576
						16	38580	17.594	39.225	2				10584
						17	11401	25.814	60.28	2				10587
						18	26912	21.487	43.696	2				10594
						19	47717	3.894	24.516	2				10608
						20	8743	19.901	38.36	2				10612
						21	10957	25.669	57.107	2				10623
						22	20122	27.256	47.301	2				10636
						23	20041	8.797	24.66	2				10649
						24	15985	23.074	62.01	2				10671
						25	17015	28.265	55.954	2				10682
						26	35474	6.345	28.121	2				10685
						27	31698	5.192	22.353	2				10688
						28	13782	26.823	55.088	2				10693
						29	8944	25.814	58.982	2				10706
						30	12920	25.093	57.973	2				10725
						31	19006	21.487	58.694	2				10730
						32	21732	26.535	63.164	2				10742
						33	11503	27.4	44.128	2				10778
						34	8925	24.227	43.696	2				10788
						35	12841	4.182	26.39	2				10793
						36	24244	6.778	22.929	2				10800
						37	14440	25.237	47.013	2				10811
						38	10347	23.218	4.615	2				10823
						39	20077	2.74	18.892	2				10839
						40	20067	26.535	58.261	2				10844
						41	23230	22.785	57.396	2				10852
						42	17397	5.768	21.632	2				10857
						43	11820	27.833	63.597	2				10883
						44	23935	3.749	24.948	2				10903
						45	13366	24.66	4.326	2				10947
						46	21268	24.948	7.932	2				10947
						47	27927	2.74	23.795	2				10957
						48	16338	28.265	56.819	2				10957
						49	34889	8.653	26.823	2				10959
						50	17316	27.112	59.992	2				10969
						51	9473	5.624	19.901	2				10970
						52	11762	6.634	25.669	2				10976
						53	7921	26.823	4.182	2				10993
						54	11116	22.929	3.028	2				11007
						55	36648	1.154	19.901	2				11009
						56	36872	0.577	20.911	2				11017
						57	9807	26.679	45.282	2				11026
						58	20561	23.795	6.922	2				11043
						59	8754	27.112	6.778	2				11046
						60	11967	26.246	42.398	2				11051
						61	18845	21.343	6.345	2				11069
						62	10411	21.487	9.085	2				11071
						63	10959	22.353	3.028	2				11112
						64	35378	22.064	10.239	2				11116
						65	6461	21.632	4.759	2				11128
						66	11814	23.074	6.922	2				11136
						67	37659	20.766	6.922	2				11156
														11171
														11192
														11194
					6210 dsRED HDEl D GFP-Stt4 A green 3sec red1 sec 8-1	6 cells								11199
						1	26760	18.603	23.506	2				11231
						2	12452	21.92	25.525	2				11246
						3	12903	8.508	23.65	2				11258
						4	14129	30.573	5.047	2				11261
						5	19483	19.901	22.064	2				11270
						6	34230	10.095	26.246	2				11281
						7	16113	6.057	45.859	2				11289
						8	12325	5.336	48.599	2				11291
						9	17053	29.563	5.624	2				11312
						10	24382	10.383	22.785	2				11326
						11	17956	21.055	22.353	2				11338
						12	7199	8.508	25.669	2				11353
						13	34206	11.537	24.66	2				11362
						14	12996	5.336	43.407	2				11371
						15	6248	3.894	47.878	2				11375
						16	18049	19.036	22.497	2				11379
						17	10394	24.804	7.211	2				11383
						18	9691	2.884	45.426	2				11388
						19	12448	5.192	45.138	2				11396
						20	6881	6.057	46.724	2				11401
						21	8381	27.256	5.624	2				11426
						22	15657	5.913	48.022	2				11441
						23	13637	3.894	44.561	2				11451
						24	6810	25.093	9.229	2				11492
						25	5930	32.88	6.057	2				11498
						26	13314	10.239	20.622	2				11498
						27	29539	9.518	22.641	2				11500
						28	19307	18.892	24.804	2				11503
						29	13390	19.18	25.237	2				11512
						30	9871	26.102	10.239	2				11543
						31	7588	26.679	10.383	2				11548
						32	14543	29.852	7.211	2				11559
						33	15377	5.047	43.984	2				11575
						34	11845	28.554	0.865	2				11579
						35	12896	22.208	23.362	2				11596
						36	12190	31.726	5.336	2				11599
						37	31260	20.045	24.372	2				11604
						38	9951	6.057	44.417	2				11615
						39	14708	31.005	8.941	2				11616
						40	5730	30.284	1.442	2				11617
						41	6765	33.601	7.787	2				11620
						42	4344	27.544	4.038	2				11643
						43	4265	28.265	9.374	2				11667
						44	5856	29.13	8.076	2				11694
														11702
														11710
														11710
					6210 dsRED HDEl D GFP-Stt4 A green 3sec red1 sec 9-1	7 cells								11729
						1	28895	45.138	13.844	2				11732
						2	23673	30.14	12.546	2				11762
						3	12791	33.745	12.546	2				11775
						4	22294	33.024	9.518	2				11805
						5	28530	45.426	16.728	2				11809
						6	26499	31.582	14.709	2				11814
						7	15674	48.743	15.431	2				11820
						8	30050	6.489	8.508	2				11837
						9	21022	48.166	13.988	2				11845
						10	13746	10.816	11.681	2				11859
						11	8729	4.903	7.643	2				11863
						12	30179	31.726	11.393	2				11872
						13	13603	6.634	8.076	2				11897
						14	23889	44.128	15.142	2				11903
						15	16662	42.975	17.161	2				11905
						16	19615	8.653	6.489	2				11905
						17	20608	12.979	9.374	2				11906
						18	31564	8.508	5.913	2				11913
						19	17650	47.589	16.584	2				11919
						20	18591	3.894	5.336	2				11920
						21	24553	31.294	10.383	2				11922
						22	10844	41.244	15.431	2				11924
						23	41273	12.402	11.104	2				11930
						24	8412	46.003	21.487	2				11945
						25	15651	40.235	16.584	2				11945
						26	15443	32.447	7.211	2				11951
						27	17523	33.457	14.421	2				11958
						28	9348	41.821	16.873	2				11965
						29	26452	45.138	17.161	2				11967
						30	22732	33.024	14.421	2				11972
						31	23536	43.407	16.44	2				11974
						32	7985	32.88	8.076	2				11980
						33	26341	43.407	19.036	2				11997
						34	16445	4.615	4.038	2				12036
						35	10528	28.698	8.941	2				12036
						36	27133	44.561	16.44	2				12037
						37	10400	12.546	7.932	2				12082
						38	15343	40.956	17.738	2				12084
						39	19981	8.076	9.374	2				12087
						40	27379	6.634	3.894	2				12094
						41	23630	9.806	11.104	2				12098
						42	18769	11.537	7.066	2				12116
						43	7703	29.852	7.211	2				12126
						44	16301	8.653	8.22	2				12135
						45	26789	46.147	17.594	2				12144
						46	26652	12.979	10.095	2				12184
						47	16245	42.542	15.431	2				12190
						48	30107	7.643	4.326	2				12190
						49	20823	30.573	13.844	2				12195
						50	12820	30.717	6.634	2				12196
						51	28126	29.275	10.527	2				12197
						52	21042	43.552	21.199	2				12246
						53	16222	44.417	22.064	2				12255
						54	11945	47.445	19.18	2				12271
						55	7078	45.859	19.901	2				12281
						56	20645	31.87	7.932	2				12311
														12313
					6210 dsRED HDEl D GFP-Stt4 A green 3sec red1 sec 10-1	12 cells								12323
						1	8430	13.844	3.605	2				12325
						2	13288	26.39	52.493	2				12336
						3	16018	20.478	8.797	2				12337
						4	17767	29.707	38.937	2				12354
						5	25621	40.667	43.119	2				12356
						6	19048	44.994	41.821	2				12359
						7	38547	43.552	39.081	2				12365
						8	22645	31.726	34.466	2				12377
						9	28776	26.535	55.954	2				12386
						10	40655	41.821	45.715	2				12392
						11	14392	20.189	6.345	2				12412
						12	15445	25.814	52.493	2				12415
						13	34547	42.109	42.975	2				12420
						14	13719	20.045	55.233	2				12433
						15	17375	27.833	54.944	2				12443
						16	16336	32.159	38.648	2				12448
						17	15640	26.679	50.185	2				12452
						18	24640	39.946	39.658	2				12458
						19	24360	23.65	51.339	2				12482
						20	21869	19.901	54.223	2				12483
						21	20651	23.65	55.377	2				12487
						22	16112	39.369	42.542	2				12488
						23	34173	45.715	43.263	2				12497
						24	20228	2.596	32.447	2				12518
						25	9665	24.66	55.088	2				12537
						26	25453	24.227	50.185	2				12566
						27	20719	41.821	42.109	2				12572
						28	13990	41.965	40.667	2				12574
						29	26374	28.121	35.476	2				12582
						30	23634	25.093	49.32	2				12592
						31	26210	41.677	44.128	2				12605
						32	9988	39.081	41.533	2				12617
						33	20113	46.003	41.677	2				12625
						34	4855	17.305	8.22	2				12627
						35	26834	24.804	52.348	2				12630
						36	22341	41.677	39.946	2				12638
						37	16576	29.852	37.35	2				12654
						38	21168	44.705	47.157	2				12685
						39	21315	22.353	56.386	2				12686
						40	31226	6.489	35.476	2				12694
						41	26454	30.717	36.629	2				12707
						42	16307	26.967	52.781	2				12724
						43	5935	17.161	8.941	2				12779
						44	25789	7.787	36.918	2				12784
						45	23247	44.849	38.36	2				12791
						46	25896	11.537	36.197	2				12793
						47	28450	46.003	45.715	2				12797
						48	27438	42.686	40.09	2				12804
						49	39169	25.381	52.204	2				12820
						50	21930	38.937	40.667	2				12841
						51	5103	17.017	8.653	2				12841
						52	18914	31.726	32.447	2				12847
						53	27196	6.778	29.275	2				12851
						54	20390	46.147	44.417	2				12880
						55	19463	2.307	30.14	2				12887
						56	17493	15.142	2.452	2				12892
						57	6698	14.565	3.173	2				12896
						58	22495	11.969	35.332	2				12903
						59	9293	5.624	32.88	2				12914
						60	12625	20.478	4.759	2				12916
						61	47238	29.996	34.755	2				12920
						62	7365	47.013	39.369	2				12934
						63	17280	45.282	46.868	2				12945
						64	27215	7.211	31.438	2				12949
						65	10608	46.868	39.946	2				12955
						66	22319	9.085	31.582	2				12956
						67	25715	27.256	34.178	2				12960
						68	19286	11.537	32.303	2				12961
						69	15037	9.951	36.918	2				12974
						70	8145	30.428	31.726	2				12974
						71	29129	4.759	28.554	2				12975
						72	17054	43.263	41.965	2				12979
						73	22792	27.833	33.024	2				12996
						74	34255	5.624	28.409	2				13003
						75	17451	7.066	34.034	2				13023
						76	14669	7.066	36.341	2				13034
						77	12433	28.698	32.015	2				13043
						78	15499	24.083	52.637	2				13100
						79	30658	3.605	28.842	2				13143
						80	11859	18.747	3.461	2				13144
						81	7555	14.133	4.903	2				13152
						82	14921	19.468	5.768	2				13169
						83	10575	20.766	3.461	2				13171
						84	15072	17.882	4.326	2				13175
						85	21681	18.459	6.922	2				13200
						86	13931	19.324	2.884	2				13204
						87	28708	18.459	8.22	2				13222
						88	14324	15.575	6.634	2				13224
														13246
														13251
														13255
					6210 dsRED HDEl D GFP-Stt4 A green 3sec red1 sec 11-1	16 cells								13256
						1	22483	36.918	7.211	2				13264
						2	19583	37.783	5.48	2				13269
						3	16714	4.038	5.624	2				13285
						4	23452	37.35	8.22	2				13288
						5	26380	37.927	8.653	2				13289
						6	21303	40.235	6.922	2				13314
						7	15707	39.802	7.066	2				13315
						8	29598	43.84	23.939	2				13320
						9	20302	36.485	5.768	2				13333
						10	20504	39.802	8.22	2				13351
						11	41902	38.504	8.653	2				13366
						12	33084	17.449	22.208	2				13371
						13	20222	64.606	34.466	2				13390
						14	28175	39.658	6.057	2				13390
						15	27970	45.138	24.227	2				13402
						16	54554	51.339	10.816	2				13402
						17	13204	60.857	37.927	2				13406
						18	16151	58.982	35.476	2				13412
						19	23806	53.214	13.267	2				13417
						20	20331	65.327	34.466	2				13433
						21	27571	51.195	4.615	2				13441
						22	21804	7.211	9.085	2				13480
						23	22404	20.045	24.804	2				13489
						24	22655	35.908	4.615	2				13489
						25	20491	12.979	27.112	2				13490
						26	14346	49.176	8.653	2				13490
						27	14592	15.286	22.929	2				13511
						28	10693	36.197	7.211	2				13535
						29	38325	51.627	11.825	2				13550
						30	21289	5.047	12.546	2				13563
						31	20626	55.233	12.114	2				13575
						32	13269	28.554	29.275	2				13577
						33	16475	33.889	4.038	2				13581
						34	14567	14.565	29.707	2				13581
						35	16963	45.282	24.516	2				13590
						36	26610	16.152	29.275	2				13600
						37	5376	34.178	7.499	2				13602
						38	9524	66.769	37.927	2				13603
						39	17915	17.594	25.669	2				13610
						40	19125	12.835	27.833	2				13628
						41	10268	53.79	10.816	2				13632
						42	13917	13.412	22.641	2				13637
						43	17079	61.434	34.178	2				13640
						44	6814	41.533	30.14	2				13641
						45	14990	63.164	36.918	2				13645
						46	16386	32.88	5.047	2				13648
						47	6895	67.346	35.62	2				13650
						48	23300	33.168	4.471	2				13652
						49	8731	63.453	34.466	2				13694
						50	17772	7.499	10.816	2				13719
						51	27613	16.152	24.516	2				13729
						52	11426	6.057	14.421	2				13746
						53	14544	5.48	10.383	2				13746
						54	19774	29.707	36.918	2				13769
						55	26027	53.79	8.653	2				13769
						56	11604	32.736	35.62	2				13782
						57	22503	48.022	28.409	2				13787
						58	16018	28.986	36.197	2				13799
						59	20527	50.906	7.932	2				13811
						60	13246	44.417	25.814	2				13814
						61	11071	41.677	25.958	2				13822
						62	5044	4.471	5.768	2				13826
						63	6936	7.499	14.421	2				13831
						64	9854	17.305	28.121	2				13838
						65	19172	15.575	25.237	2				13838
						66	22440	32.88	34.034	2				13853
						67	11270	13.556	25.237	2				13893
						68	20579	3.749	9.518	2				13916
						69	13535	49.464	9.374	2				13917
						70	19305	59.415	34.755	2				13931
						71	19694	16.728	25.958	2				13933
						72	5762	62.155	36.629	2				13950
						73	12956	60.424	34.466	2				13960
						74	15649	33.024	31.294	2				13969
						75	12566	40.812	29.275	2				13977
						76	23703	50.329	6.345	2				13978
						77	13550	64.029	40.235	2				13983
						78	17142	60.857	41.677	2				13990
						79	21266	49.897	9.806	2				13997
						80	4067	3.461	8.508	2				14052
						81	18785	43.407	29.852	2				14066
						82	11498	47.013	25.814	2				14085
						83	9436	40.667	27.112	2				14092
						84	15485	5.192	13.556	2				14094
						85	12724	28.121	30.14	2				14107
						86	30431	28.265	30.573	2				14110
						87	10793	44.849	26.535	2				14113
						88	12630	53.79	4.903	2				14127
						89	15426	45.57	25.814	2				14129
						90	7090	33.024	33.024	2				14144
						91	15443	6.489	5.913	2				14171
						92	20136	44.128	27.833	2				14212
						93	6303	59.126	36.197	2				14215
						94	14786	31.294	28.409	2				14218
						95	20655	52.204	7.499	2				14259
						96	6241	60.136	37.35	2				14266
						97	11312	45.138	28.986	2				14316
						98	6187	65.183	37.927	2				14316
														14324
														14345
					6210 dsRED HDEl D GFP-Stt4 A green 3sec red1 sec 12-1	8 cells								14346
						1	26619	39.369	10.672	2				14358
						2	31207	26.39	25.525	2				14361
						3	32026	56.819	30.717	2				14392
						4	34477	22.929	30.284	2				14404
						5	14171	40.235	16.728	2				14440
						6	54383	18.747	30.14	2				14471
						7	22298	20.045	27.977	2				14472
						8	27848	40.523	12.546	2				14514
						9	17844	3.173	4.903	2				14543
						10	11616	6.201	9.229	2				14544
						11	17724	3.173	7.066	2				14553
						12	17407	4.038	5.624	2				14567
						13	31293	19.036	28.121	2				14592
						14	33018	38.937	13.412	2				14664
						15	12392	23.362	27.833	2				14669
						16	24462	40.523	11.393	2				14674
						17	22250	38.504	10.816	2				14674
						18	11194	25.669	29.275	2				14687
						19	46709	22.353	28.121	2				14692
						20	35932	53.79	33.313	2				14708
						21	9781	22.353	29.707	2				14710
						22	38041	20.189	31.438	2				14714
						23	13893	57.973	31.726	2				14731
						24	12359	19.757	31.149	2				14734
						25	16097	4.326	9.229	2				14786
						26	17926	5.624	8.653	2				14811
						27	9895	21.199	31.294	2				14833
						28	25601	40.09	13.267	2				14840
						29	21355	38.216	11.248	2				14851
						30	17281	9.518	8.508	2				14863
						31	7606	36.053	18.892	2				14867
						32	15792	40.667	16.584	2				14876
						33	21145	4.471	5.913	2				14895
						34	14964	8.797	6.778	2				14911
						35	25715	57.684	33.889	2				14921
						36	17529	2.74	8.364	2				14938
						37	39101	7.643	7.066	2				14945
						38	35400	22.929	29.563	2				14959
						39	32413	5.768	6.778	2				14964
						40	20279	38.36	16.44	2				14976
						41	23553	54.656	29.13	2				14990
						42	10478	56.242	31.294	2				14994
						43	17033	23.939	25.958	2				15032
						44	9061	36.774	18.892	2				15037
						45	15288	3.461	9.085	2				15042
						46	7773	35.187	18.315	2				15052
						47	16151	27.544	28.409	2				15055
						48	27646	53.358	32.159	2				15072
						49	43227	54.223	28.842	2				15098
						50	11026	40.812	14.565	2				15113
						51	18855	37.783	18.459	2				15131
						52	33579	37.639	15.575	2				15150
						53	36610	37.927	12.835	2				15158
						54	13787	27.688	27.544	2				15191
						55	20900	38.36	16.728	2				15214
						56	13433	4.326	6.922	2				15228
						57	31365	24.804	26.39	2				15239
						58	28971	54.944	34.322	2				15264
						59	7294	58.117	32.592	2				15288
						60	21613	41.677	15.431	2				15313
						61	13640	6.778	4.903	2				15343
						62	18291	5.192	4.759	2				15351
						63	4571	6.057	5.192	2				15356
						64	4350	56.098	34.61	2				15363
						65	21177	38.937	14.277	2				15365
						66	5422	4.471	2.452	2				15365
						67	4657	3.461	2.884	2				15369
						68	17764	35.476	14.854	2				15375
						69	16102	37.495	13.412	2				15377
						70	5452	28.265	31.149	2				15384
														15400
														15413
					6210 dsRED HDEl D GFP-Stt4 A green 3sec red1 sec 14-1	7 cells								15426
						1	10976	7.211	20.334	2				15429
						2	20607	45.715	6.057	2				15439
						3	22341	16.296	19.324	2				15443
						4	15239	7.643	19.757	2				15443
						5	14215	4.759	17.449	2				15445
						6	29239	42.83	6.634	2				15479
						7	29471	13.556	20.911	2				15485
						8	33428	41.533	9.806	2				15491
						9	15413	5.48	21.632	2				15499
						10	16357	1.875	23.218	2				15512
						11	23121	13.412	16.152	2				15512
						12	10048	7.499	17.305	2				15524
						13	17106	2.163	20.911	2				15538
						14	14066	14.421	14.277	2				15538
						15	21901	14.709	18.459	2				15541
						16	19254	15.286	13.844	2				15551
						17	30229	44.561	6.922	2				15561
						18	28688	16.584	22.064	2				15568
						19	24007	43.696	2.452	2				15570
						20	16098	4.615	18.892	2				15575
						21	10249	5.48	16.873	2				15584
						22	23674	13.844	17.305	2				15593
						23	23686	15.719	18.026	2				15640
						24	28841	43.84	10.816	2				15649
						25	19966	41.244	7.211	2				15651
						26	8864	16.584	14.565	2				15657
						27	21425	5.047	22.929	2				15674
						28	7018	7.499	18.315	2				15681
						29	17474	4.615	23.795	2				15693
						30	25440	6.634	22.497	2				15703
						31	6955	13.844	14.998	2				15707
						32	22151	38.648	6.489	2				15712
						33	9573	5.913	22.353	2				15737
						34	11543	5.913	20.478	2				15744
						35	34177	42.398	3.461	2				15760
						36	24872	4.903	19.757	2				15765
						37	17467	41.965	4.615	2				15768
						38	22317	46.003	4.615	2				15776
						39	16147	45.282	2.884	2				15790
						40	25554	2.884	24.083	2				15792
						41	51009	42.398	8.076	2				15796
						42	23342	39.946	7.787	2				15797
														15798
														15804
					6210 dsRED HDEl D GFP-Stt4 A green 3sec red1 sec 15-1	8 cells								15817
						1	41761	25.237	9.085	2				15829
						2	51578	58.982	39.369	2				15847
						3	28548	13.412	8.22	2				15847
						4	58563	58.838	40.09	2				15866
						5	53340	26.39	8.364	2				15867
						6	42813	55.088	41.533	2				15871
						7	38870	58.838	40.812	2				15876
						8	14811	23.074	9.374	2				15885
						9	20816	12.835	7.499	2				15906
						10	25673	20.478	2.019	2				15927
						11	16751	21.776	2.884	2				15931
						12	45798	13.988	4.182	2				15936
						13	29719	56.819	38.937	2				15943
						14	24905	12.691	5.48	2				15943
						15	34718	14.998	8.653	2				15950
						16	45397	23.939	8.941	2				15975
						17	20830	14.565	8.364	2				15978
						18	46760	24.227	5.624	2				15985
						19	45634	23.795	5.336	2				15992
						20	47226	15.431	3.894	2				16016
						21	19152	22.497	10.816	2				16018
						22	6968	21.776	10.96	2				16018
						23	20927	59.559	41.388	2				16030
						24	19098	10.383	32.303	2				16069
						25	21452	20.766	2.452	2				16077
						26	25951	17.594	5.624	2				16097
						27	31008	57.252	41.533	2				16098
						28	40741	16.584	7.932	2				16102
						29	14710	19.757	10.96	2				16110
						30	13402	55.088	39.802	2				16112
						31	34497	63.02	41.388	2				16113
						32	21544	63.597	40.235	2				16117
						33	26580	16.44	4.326	2				16130
						34	44186	62.732	41.965	2				16139
						35	9277	21.487	4.903	2				16141
						36	63879	55.233	40.667	2				16147
						37	57493	22.929	6.922	2				16151
						38	35334	17.161	4.471	2				16151
						39	32126	18.603	2.019	2				16157
						40	23053	25.958	5.768	2				16163
						41	51801	56.675	41.677	2				16189
						42	18473	1.442	29.275	2				16190
						43	24539	61.145	37.783	2				16197
						44	19152	62.299	38.36	2				16222
						45	16837	1.442	31.005	2				16233
						46	30006	19.613	4.615	2				16239
						47	21449	4.903	31.726	2				16244
						48	33633	63.453	38.793	2				16245
						49	23529	62.587	39.658	2				16253
						50	29402	25.237	5.192	2				16254
						51	16883	19.324	8.941	2				16266
						52	17452	9.374	33.889	2				16284
						53	12144	5.768	32.159	2				16297
						54	12412	10.239	31.149	2				16301
						55	12694	8.941	31.438	2				16307
						56	36494	5.48	30.14	2				16327
						57	17964	3.605	27.977	2				16330
						58	10252	2.884	32.159	2				16336
						59	8640	5.047	28.986	2				16338
						60	12420	6.634	30.573	2				16357
						61	12246	4.615	30.284	2				16361
						62	13933	6.201	33.024	2				16373
						63	13746	5.768	31.726	2				16380
														16386
														16392
					6210 dsRED HDEl D GFP-Stt4 A green 3sec red1 sec 18-1	21 cells								16402
						1	26100	39.514	42.254	2				16445
						2	18990	57.828	46.436	2				16465
						3	16492	49.608	60.424	2				16472
						4	26087	51.627	36.774	2				16475
						5	21288	35.764	45.282	2				16492
						6	37660	51.483	37.495	2				16518
						7	10033	48.599	63.308	2				16558
						8	17141	8.364	20.189	2				16570
						9	16069	33.889	48.022	2				16576
						10	12415	33.889	49.32	2				16583
						11	12914	52.204	36.197	2				16585
						12	7459	36.197	46.436	2				16601
						13	4140	58.982	34.899	2				16619
						14	20622	7.643	21.632	2				16620
						15	20549	37.639	42.254	2				16646
						16	19002	2.74	13.123	2				16649
						17	32407	69.509	54.944	2				16662
						18	19843	4.759	21.487	2				16678
						19	13826	44.561	64.318	2				16714
						20	21691	3.894	17.449	2				16721
						21	20673	48.743	61.145	2				16724
						22	10594	70.375	54.079	2				16726
						23	15365	34.178	49.897	2				16733
						24	24141	38.216	46.436	2				16751
						25	16781	58.405	38.937	2				16758
						26	15369	51.195	62.587	2				16781
						27	30026	5.047	13.7	2				16783
						28	4926	7.787	16.584	2				16795
						29	16724	35.764	44.417	2				16804
						30	12627	34.322	47.301	2				16837
						31	16601	37.35	50.041	2				16850
						32	23031	56.53	37.927	2				16871
						33	15561	40.235	45.57	2				16883
						34	16190	35.62	50.474	2				16883
						35	28862	50.906	33.313	2				16919
						36	5715	8.076	13.988	2				16925
						37	15131	54.656	36.197	2				16943
						38	13222	55.088	34.466	2				16946
						39	18852	51.483	34.61	2				16952
						40	17258	54.656	35.332	2				16963
						41	38089	64.75	56.386	2				16972
						42	20236	4.038	20.478	2				16998
						43	25401	55.809	37.495	2				16998
						44	15797	45.426	11.104	2				16999
						45	13417	9.806	16.007	2				17007
						46	12135	58.117	33.745	2				17015
[truncated: 931 more rows]
