# Supplementary material for: A heat-sensitive Osh protein controls PI4P polarity
Source: BMC Biol. 2020 Mar 13;18:28. doi: 10.1186/s12915-020-0758-x (PMC7071650; doi:10.1186/s12915-020-0758-x)
Supplement: Supplementary file 9 — Fig. 3b Dataset [file 12915_2020_758_MOESM9_ESM.xlsx]

## Sheet: Efr3 - Scs2
160816_3				selection based on 2nd channel dsREDHDEL							Split GFP (Barnard et al., 2008) signal intensity was measured using Fiji,
	Split GFP quantification			median radius 2.0							utilizing co-expressed DsRed-HDEL (ER marker, Figs 3A-B) or mCherry-2xPH
				Bernsen special parameter 1: 10							PLC (PM marker, Figures 3C-D) to select regions of interests.
					GFP intensity
	Efr3-GFPn - GFPc-Scs2 A dsRedHDEL			area	mean	Stdev	min	max	median
		A 2	1	121.743	3881.36	1044.3	2080	14409	3615
		A 3	1	128.648	3938.72	1139.67	2360	11495	3626
		A 4	1	142.207	3634.61	875.27	2117	12331	3447
		A 5	1	96.476	3812.32	1408.5	2209	16095	3432
		A 6	1	160.342	3627.11	849.547	2249	11570	3447
		A 7	1	132.828	4040.2	1604.56	2188	16732	3548
		A 8	1	161.964	4262.42	1373.03	2298	15003	3897
		A 9	1	101.155	3891.41	1250.33	2142	13763	3616
		A 10	1	175.482	3621.73	724.025	2274	9367	3490
		A	1	150.63	4230.79	1882.08	2256	23738	3717
		average		137.147	3894.06	1215.13	2217.3	14450.3	3583.5
		B 2	1	310.223	3675.71	916.639	2188	12520	3461
		B 3	1	253.22	4066.07	1224.37	2311	12747	3730
		B 4	1	199.086	3769.68	916.528	2239	10962	3528
		B 5	1	269.42	3818.82	1089.8	2276	15297	3549
		B 6	1	275.451	4125.01	1277.56	2283	13652	3759
		B 7	1	279.756	3635.51	851.578	2257	12936	3448
		B 8	1	291.07	3882.93	1120.99	2257	13711	3565
		B 9	1	230.801	3783.75	996.951	2288	11571	3524
		B 10	1	296.955	3887.65	983.845	2217	11910	3664
		B	1	311.513	3927.63	1123.96	2173	12475	3600
		average		271.75	3857.27	1050.22	2248.9	12778.1	3582.8
		C 2	1	85.973	4206.7	1402.64	2238	13161	3739
		C 3	1	330.334	4122.11	1302.39	2254	14917	3770
		C 4	1	270.897	4086.15	1190.33	2146	15241	3774
		C 5	1	219.966	4015.06	1145.26	2265	11631	3696
		C 6	1	172.966	3937.72	1082.99	2327	11948	3642
		C 7	1	160.321	3687.89	896.213	2283	13374	3481
		C 8	1	214.039	3776.75	852.392	2323	10562	3584
		C 9	1	205.304	4116.87	1364.68	2298	16884	3753
		C 10	1	211.231	3968.44	1098.76	2209	12007	3682
		C	1	163.212	3918.58	946.426	2218	13136	3725
		average		203.424	3983.63	1128.21	2256.1	13286.1	3684.6

## Sheet: Efr3dCT - Scs2
160816_3				selection based on 2nd channel dsREDHDEL							Split GFP (Barnard et al., 2008) signal intensity was measured using Fiji,
	Split GFP quantification			median radius 2.0							utilizing co-expressed DsRed-HDEL (ER marker, Figs 3A-B) or mCherry-2xPH
				Bernsen special parameter 1: 10							PLC (PM marker, Figures 3C-D) to select regions of interests.
					GFP intensity
	Efr3-dCT-GFPn A - GFPc-Scs2 A dsRedHDEL			area	mean	Stdev	min	max	median
		A 2	1	127.151	3396.12	700.548	2235	11139	3239
		A 3	1	85.287	3371.95	656.209	2199	8594	3221
		A 4	1	144.745	3405.89	621.186	2182	7501	3279
		A 5	1	176.106	3300.02	490.423	2216	6581	3223
		A 6	1	160.404	3281.47	503.829	2249	7921	3186
		A 7	1	162.151	3504.82	790.191	2173	10067	3337
		A 8	1	181.742	3342.83	537.393	2176	7841	3258
		A 9	1	271.999	3312.27	507.394	2119	7264	3231
		A 10	1	273.08	3501.35	878.219	2174	11273	3272
		A	1	49.309	3705.78	852.635	2372	9760	3508
	average			163.197	3412.25	653.803	2209.5	8794.1	3275.4
		B 2	1	196.861	3256.06	508.304	2228	7046	3168
		B 3	1	287.16	3540.46	619.12	2261	9083	3444
		B 4	1	438.455	3474.59	1107.72	2143	23359	3289
		B 5	1	265.032	3303.64	471.354	2134	5899	3245
		B 6	1	283.375	3503.11	840.096	2168	10774	3311
		B 7	1	263.119	3495.42	642.816	2236	8995	3378
		B 8	1	436.48	3582.96	776.246	2207	10185	3413
		B 9	1	195.987	3654.6	832.768	2235	10963	3459
		B 10	1	312.823	3525.26	1232.38	2269	14247	3287
		B	1	176.667	3439.68	530.83	2263	7487	3365
	average			285.596	3477.58	756.163	2214.4	10803.8	3335.9
		C 2	1	240.908	3324.83	984.31	2235	14631	3171
		C 3	1	204.452	3296.97	461.045	2199	6395	3238
		C 4	1	184.84	3323.75	469.46	2174	6394	3265
		C 5	1	204.68	3384.26	905.019	2151	12759	3211
		C 6	1	253.594	3313.75	441.112	2199	6535	3264
		C 7	1	182.969	3500.68	596.42	2142	8079	3405
		C 8	1	228.513	3348.84	622.601	2201	9840	3231
		C 9	1	320.601	3245.79	434.784	2152	5625	3197
		C 10	1	358.555	3540.05	870.061	2211	13148	3356
		C	1	241.178	3296.89	474.963	2174	6960	3231
				242.029	3357.58	625.977	2183.8	9036.6	3256.9

## Sheet: Summary
	Efr3-GFPn - GFPc-Scs2				Efr3-dCT-GFPn - GFPc-Scs2
	GFP intensity				GFP intensity
	mean				mean
	3881.36				3396.12
	3938.72				3371.95
	3634.61				3405.89
	3812.32				3300.02
	3627.11				3281.47
	4040.2				3504.82
	4262.42				3342.83
	3891.41				3312.27
	3621.73				3501.35
	4230.79				3705.78
	3675.71				3256.06
	4066.07				3540.46
	3769.68				3474.59
	3818.82				3303.64
	4125.01				3503.11
	3635.51				3495.42
	3882.93				3582.96
	3783.75				3654.6
	3887.65				3525.26
	3927.63				3439.68
	4206.7				3324.83
	4122.11				3296.97
	4086.15				3323.75
	4015.06				3384.26
	3937.72				3313.75
	3687.89				3500.68
	3776.75				3348.84
	4116.87				3245.79
	3968.44				3540.05
	3918.58				3296.89
	average				average
	3911.66				3415.8
