# Supplementary material for: A heat-sensitive Osh protein controls PI4P polarity
Source: BMC Biol. 2020 Mar 13;18:28. doi: 10.1186/s12915-020-0758-x (PMC7071650; doi:10.1186/s12915-020-0758-x)
Supplement: Supplementary file 10 — Fig. 3d Dataset [file 12915_2020_758_MOESM10_ESM.xlsx]

## Sheet: Efr3 - Efr3
160823				selection based on 2nd channel mCherry 2xPH PLC								Split GFP (Barnard et al., 2008) signal intensity was measured using Fiji,
	Split GFP quantification			median radius 2.0								utilizing co-expressed DsRed-HDEL (ER marker, Figs 3A-B) or mCherry-2xPH
				Bernsen special parameter 1: 10								PLC (PM marker, Figures 3C-D) to select regions of interests.
						GFP intensity
	EFr3-GFPn - Efr3-GFPc mCherry 2xPH PLC A				area	mean	Stdev	min	max	median
			A 2	1	238.745	4929.53	1660.3	2445	17153	4532
			A 3	1	336.011	4761.98	1592.09	2242	15726	4375
			A 4	1	293.482	4924.11	1762.76	2252	17086	4413
			A 5	1	215.203	4593.77	1449.07	2301	19050	4250
			A 6	1	543.187	4575.94	1336.96	2257	15766	4257
			A 7	1	257.733	4746.98	1490.89	2302	17087	4389
			A 8	1	281.233	4428.9	1186.58	2355	11520	4185
			A 9	1	359.012	5018.53	1505.68	2242	15622	4722
			A 10	1	172.591	4661.32	1200.2	2386	10566	4475
			A 1	1	266.925	4339.81	1253.79	2255	12608	4049
		average			296.412	4698.09	1443.83	2303.7	15218.4	4364.7
	EFr3-GFPn - Efr3-GFPc mCherry 2xPH PLC B
			B 2	1	172.966	4504.97	1314.82	2463	13852	4183
			B 3	1	230.884	5872.83	1804.96	2553	17068	5508
			B 4	1	194.157	5299.66	1466.04	2409	16595	5054
			B 5	1	292.13	5174.91	2295.8	2462	28286	4476
			B 6	1	283.728	4436.55	1146.42	2417	12371	4193
			B 7	1	347.262	4741.12	1270.96	2423	13156	4456
			B 8	1	248.395	4643.29	1427.31	2454	15229	4281
			B 9	1	387.836	4741.51	1454.44	2323	13009	4346
			B 10	1	437.103	4648.51	1278.61	2361	14223	4362
			B 11	1	505.878	4699.22	1326.52	2309	12885	4377
			B 12	1	459.501	4538.05	1192.4	2302	13962	4306
			B	1	228.929	4585.32	1359.81	2380	13831	4270
		average			315.731	4823.83	1444.84	2404.67	15372.2	4484.33
	EFr3-GFPn - Efr3-GFPc mCherry 2xPH PLC C
			C 2	1	473.768	4841.89	1532.89	2352	19426	4486
			C 3	1	538.3	4827.22	1703.95	2293	32792	4355
			C 4	1	772.075	4820.5	1598.39	2437	19987	4416
			C 5	1	486.059	4832.71	1618.27	2297	19368	4445
			C 6	1	712.056	4743.85	1540.03	2267	19168	4378
			C 7	1	271.188	4400.85	1392.07	2349	16013	4066
			C 8	1	401.541	4708.39	1335.84	2348	13758	4427
			C 9	1	345.765	4683.03	1443.16	2373	15880	4363
			C 10	1	230.905	4514.81	1292.21	2269	12476	4214
			C 11	1	248.79	4450.47	1184.18	2305	11637	4215
			C	1	416.764	4934.92	1604.78	2390	19839	4566
		average			445.201	4705.33	1476.89	2334.55	18213.1	4357.36

## Sheet: Efr3dCT - Efr3
160823				selection based on 2nd channel mCherry 2xPH PLC							Split GFP (Barnard et al., 2008) signal intensity was measured using Fiji,
	Split GFP quantification			median radius 2.0							utilizing co-expressed DsRed-HDEL (ER marker, Figs 3A-B) or mCherry-2xPH
				Bernsen special parameter 1: 10							PLC (PM marker, Figures 3C-D) to select regions of interests.
					GFP intensity
	EFr3-dCT-GFPn A - Efr3-GFPc mCherry 2xPH PLC A			area	mean	Stdev	min	max	median
		A 1	1	239.744	5131.46	1505.26	2471	15470	4866
		A 2	1	423.71	4876.14	1354.71	2321	13819	4608
		A 3	1	433.194	4581.53	1259.37	2211	12350	4300
		A 4	1	516.297	4764.89	1331.34	2367	14182	4458
		A 5	1	557.953	4525.54	1146.5	2337	12201	4295
		A 6	1	436.958	4507.22	1241.88	2282	15153	4231
		A 7	1	763.423	4686.74	1335.9	2429	20697	4392
		A 8	1	458.316	4587.1	1112.11	2348	12174	4357
		A 9	1	443.093	4608.22	1912.58	2334	24403	4207
		A 10	1	233.609	4761.33	1483.83	2494	13540	4345
			average	450.63	4703.02	1368.35	2359.4	15398.9	4405.9
	EFr3-dCT-GFPn A - Efr3-GFPc mCherry 2xPH PLC B
		B 2	1	193.575	4682.13	1155.5	2417	11932	4455
		B 3	1	337.384	4543.02	1332.52	2310	16669	4263
		B 4	1	179.246	4695.91	1300.39	2449	13214	4427
		B 5	1	205.076	4566.68	1424.85	2383	16550	4222
		B 6	1	445.173	4981.1	1755.88	2382	18787	4478
		B 7	1	211.959	5053.38	1721.76	2316	15697	4611
		B 8	1	169.7	4872.79	1747.39	2456	15307	4395
		B 9	1	216.139	4892.1	1518.47	2315	15590	4493
		B 10	1	384.987	4838.33	1591.94	2433	17667	4426
		B	1	413.167	4703.78	1426.22	2346	14083	4374
			average	275.641	4782.92	1497.49	2380.7	15549.6	4414.4
	EFr3-dCT-GFPn A - Efr3-GFPc mCherry 2xPH PLC C
		C 2	1	291.34	4589.19	1469.15	2112	15744	4215
		C 3	1	238.808	4682.21	1378.35	2259	13564	4353
		C 4	1	194.095	4722.15	1354.8	2370	12405	4441
		C 5	1	395.781	4760.94	1640.91	2367	15713	4314
		C 6	1	379.31	4547.9	1344.37	2288	13824	4260
		C 7	1	187.357	4540.32	1343.78	2327	12659	4228
		C 8	1	237.664	4676.51	1306.4	2340	12986	4457
		C 9	1	257.462	4721.34	1458.71	2355	14988	4352
		C 10	1	347.096	4869.78	1611.04	2346	15072	4463
		C 11	1	298.827	4513.5	1442.56	2323	15000	4139
		C	1	176.002	4611.21	1477.52	2105	15416	4259
			average	273.067	4657.73	1438.87	2290.18	14306.5	4316.45

## Sheet: Summary
	EFr3-GFPn - Efr3-GFPc				EFr3-dCT-GFPn A - Efr3-GFPc
	GFP intensity				GFP intensity
	mean				mean
A	4929.53			A	5131.46
	4761.98				4876.14
	4924.11				4581.53
	4593.77				4764.89
	4575.94				4525.54
	4746.98				4507.22
	4428.9				4686.74
	5018.53				4587.1
	4661.32				4608.22
	4339.81				4761.33
				B	4682.13
B	4504.97				4543.02
	5872.83				4695.91
	5299.66				4566.68
	5174.91				4981.1
	4436.55				5053.38
	4741.12				4872.79
	4643.29				4892.1
	4741.51				4838.33
	4648.51				4703.78
	4699.22
	4538.05
	4585.32
				C	4589.19
					4682.21
					4722.15
C	4841.89				4760.94
	4827.22				4547.9
	4820.5				4540.32
	4832.71				4676.51
	4743.85				4721.34
	4400.85				4869.78
	4708.39				4513.5
	4683.03				4611.21
	4514.81
	4450.47
	4934.92
	average				average
	4746.23				4712.72
