# Supplementary material for: A heat-sensitive Osh protein controls PI4P polarity
Source: BMC Biol. 2020 Mar 13;18:28. doi: 10.1186/s12915-020-0758-x (PMC7071650; doi:10.1186/s12915-020-0758-x)
Supplement: Supplementary file 12 — Fig. 4b Dataset [file 12915_2020_758_MOESM12_ESM.xlsx]

## Sheet: Sheet1
	Osh3-GFP signal									Summary
	intensity (GFP fluorescence intensity) was measured using Fiji, utilizing coexpressed
	mCherry-2xPH PLCδ (PM marker) to select regions of interests.									26C				10min 42
											mean	STDEV			mean	STDEV
	For analysis:									A	76.4117			A	41.2488
	median filter 1.0 pixel									B	72.7904			B	36.2186
	bernsen 50									C	64.7336			C	28.1101
	8 bit images									average	71.3119	5.97778		average	35.1925	6.62918
		26C												10min 42
	image	A clones	area	mean	STDEV	min	max						image	A clones	area	mean	STDEV	min	max
	33	1	104.753	86.853	30.639	11	255						1	1	75.617	36.954	18.411	5	147
	32	1	90.278	43.383	20.442	9	255						2	1	71.832	40.428	21.685	7	224
	31	1	58.979	75.105	29.075	13	210						3	1	55.589	51.435	21.649	13	190
	30	1	40.491	84.139	32.321	20	255						4	1	57.898	47.571	23.257	7	198
	29	1	110.451	87.748	32.364	13	255						5	1	68.525	53.049	26.454	8	199
	28	1	37.891	65.638	31.62	11	255						6	1	65.655	53.183	24.695	9	197
	26	1	94.999	86.991	29.792	17	255						7	1	47	42.916	19.416	8	147
	25	1	93.522	78.804	29.062	11	255						9	1	42.612	25.539	12.168	6	135
	24	1	53.78	62.698	26.35	8	255						10	1	89.613	35.39	17.731	5	195
	22	1	97.495	72.071	28.731	15	255						11	1	84.601	29.896	14.261	5	137
	21	1	39.368	80.158	34.755	17	255						13	1	160.3	31.837	15.326	4	177
	23	1	78.819	79.643	29.501	14	255						14	1	60.393	37.259	18.873	7	236
	20	1	56.629	83.046	35.175	13	255						15	1	82.043	50.777	23.764	7	214
	19	1	57.024	66.804	26.999	14	255								961.678	41.2488
	18	1	49.434	82.682	34.991	16	255
	17	1	59.354	84.378	33.15	19	255
	16	1	74.036	68.449	26.166	7	255
	15	1	44.817	79.19	32.571	20	255
	14	1	61.392	69.565	29.366	11	255
	13	1	22.211	71.656	28.729	12	212
	12	1	54.383	91.695	37.739	21	255
	11	1	89.904	76.02	33.391	13	255
			1470.01	76.4117	30.5877
		26C												10min 42
	image	B clones	area	mean	STDEV	min	max						image	B clones	area	mean	STDEV	min	max
	11	1	72.476	79.715	34.952	11	255						2	1	123.366	46.534	22.109	8	253
	26	1	78.674	101.388	33.297	17	255						1	1	157.576	37.663	18.941	4	173
	25	1	211.044	91.485	32.782	13	255						15	1	174.962	34.41	17.188	2	165
	24	1	79.776	84.912	32.468	15	233						14	1	143.351	24.667	11.426	4	100
	23	1	70.667	67.7	26.264	9	205						13	1	164.543	40.16	21.462	5	254
	22	1	142.977	72.054	28.202	15	253						12	1	72.684	42.703	22.343	5	214
	21	1	117.834	79.215	29.638	11	230						11	1	123.386	33.569	17.545	5	206
	20	1	80.629	58.099	24.06	11	255						10	1	115.754	28.212	15.367	5	255
	19	1	61.683	35.148	36.592	5	255						9	1	106.541	33.978	18.158	6	255
	18	1	52.407	69.254	32.546	12	255						8	1	110.555	31.495	16.646	5	248
	17	1	142.083	77.069	30.692	14	255						7	1	143.226	34.409	18.57	4	171
	16	1	67.88	61.01	24.317	12	255						6	1	148.509	41.236	20.26	4	211
	15	1	124.697	73.747	29.641	9	255						5	1	150.235	38.697	18.89	5	172
	14	1	114.631	68.449	25.868	11	255						4	1	115.4	32.207	16.478	5	221
	13	1	99.949	74.471	31.033	11	234						3	1	117.418	43.339	22.094	8	205
	12	1	234.898	70.931	30.143	10	245								1967.51	36.2186
		sum	1752.31	72.7904
		26C												10min 42
	image	C clones	area	mean	STDEV	min	max						image	C clones	area	mean	STDEV	min	max
	11	1	45.108	80.588	31.838	15	238						2	1	131.684	36.085	18.724	7	179
	20	1	43.86	98.769	34.012	26	255						1	1	184.133	37.864	28.991	3	192
	19	1	81.876	70.265	26.846	15	255						13	1	143.185	22.143	11.77	3	160
	18	1	43.257	55.088	21.052	12	144						12	1	133.14	27.644	14.516	5	150
	17	1	67.111	73.448	28.488	16	193						11	1	187.17	23.418	12.936	4	186
	16	1	95.207	47.389	23.42	8	255						10	1	98.368	28.306	15.023	5	173
	15	1	142.228	34.577	13.302	6	109						9	1	120.433	27.433	14.697	4	199
	14	1	93.003	76.437	28.465	16	255						8	1	117.293	27.534	15.199	5	196
	13	1	42.675	31.655	11.392	8	75						7	1	177.25	29.996	16.443	0	210
	12	1	85.37	79.12	36.606	11	255						6	1	131.414	22.103	13.434	4	143
			739.695	64.7336									5	1	106.25	31.359	16.327	6	142
													4	1	148.467	29.37	15.82	4	186
													3	1	94.541	22.176	11.716	4	150
															1773.33	28.1101
