# Supplementary material for: A heat-sensitive Osh protein controls PI4P polarity
Source: BMC Biol. 2020 Mar 13;18:28. doi: 10.1186/s12915-020-0758-x (PMC7071650; doi:10.1186/s12915-020-0758-x)
Supplement: Supplementary file 13 — Fig. 4d Dataset [file 12915_2020_758_MOESM13_ESM.xlsx]

## Sheet: Sheet1
To measure PI4P intensities at the PM of mother and daughter cells,
cells expressing GFP-P4C were analyzed at 26oC. Using Fiji, lines that														GFP-P4C(SidC) 26C		GFP-P4C(SidC) 26C
passed through the cells were drawn and the corresponding fluorescence														WT 6210		osh3d
intensity profiles were plotted. The two highest GFP-P4C intensity values,														average		average
in mother and daughter cells, were averaged and used to calculate Fd/Fm ratios for each cell.														5.41314		2.50067
	160518							160518
	GFP-P4C(SidC) 26C							GFP-P4C(SidC) 26C
	WT 6210							osh3d
	A							A
	minus background							minus background
	daughter cell		mother cell		daughter/mother			daughter cell		mother cell		daughter/mother
	GFP-SidC		GFP-SidC		GFP-SidC			GFP-SidC		GFP-SidC		GFP-SidC
	57589.5		15609		3.68951			44382	0	14942.2		2.97025
	33008		13536.2		2.4385			24706.3	0	8217.89		3.0064
	49262		5687.18		8.66194			16311.5	0	3215.25		5.07315
	36008.6		4030.42		8.93421			24099.2	0	12636.3		1.90715
	43191.4		6535.24		6.609			16582	0	6891.38		2.4062
	34929.6		6058.52		5.76537			40707.6	0	13648.2		2.98262
	10946.6		2929.53		3.73663			42181.2	0	17396.9		2.42464
	39015.5		15739		2.47891			16410.2	0	6484.8		2.53057
	27576.1		8514.64		3.23867			46135.7	0	10402.3		4.43515
	32520.1		5835.65		5.57266			57930.7	0	49894		1.16107
	55870.7		7436.84		7.5127			47700	0	15401.5		3.0971
	44960.7		9128.35		4.92539			42684.7	0	14410.4		2.96207
	21324.2		13506		1.57887			60335.8	0	44250.1		1.36352
	17512.2		3855.33		4.54234			16920.9	0	5652.34		2.9936
	27159.3		4683.59		5.79883			44127.8	0	13729.8		3.21401
	44427		8941.78		4.96847			59404.3	0	45834.9		1.29605
	15520		5818.26		2.66746			59341	0	46550.2		1.27477
	11943.4		2296.02		5.20179			39320.5	0	15275.8		2.57404
	17715.4		5574.56		3.1779			45159.7	0	24547.8		1.83967
	10631.8		6251.87		1.70059			42576.8	0	29471.9		1.44465
	14214.1		4226.38		3.3632			9563.33	0	2942.75		3.2498
	13311.2		2527.15		5.26728			33602.9	0	21059.7		1.5956
	48838.5		7926.77		6.16122			16528.1	0	5502.72		3.00363
	25111.3		2883.2		8.70952			27983.4	0	11142.8		2.51135
	35929.8		3902.99		9.20571			51417.4	0	11464.9		4.48476
	30226.8		8719.01		3.46677			26677.7	0	14199.3		1.87881
	28927.4		3908.9		7.40041			28307.5	0	16115.7		1.75651
	33879.1		4719.73		7.17817			49115.5	0	31967.5		1.53642
	24363.2		5509.59		4.42196			40896	0	19162.8		2.13414
	24697.3		12928.5		1.9103			54100.8	0	15901.2		3.4023
	41254.6		11346.7		3.63582			55455.1	0	38062		1.45697
	45423.5		13759.5		3.30126			39856.8	0	21246.1		1.87596
	16990.1		2068.79		8.21257			51305.9	0	26009		1.97262
	47340.8		5080.91		9.31738			17103.4	0	5272.71		3.24377
	57624		12232.5		4.71071			30048.9	0	11439.5		2.62677
	25747.2		5807.53		4.43342			61633	0	54671		1.12734
	17973.9		9825.08		1.82939			60774.1	0	45847.7		1.32556
	21966		8626.79		2.54626			14034	0	6749.24		2.07935
	26970.9		3697.13		7.29509			43474.6	0	40105.2		1.08401
	38632.3		9745.2		3.96424			10650.6	0	7046.82		1.5114
	38853.4		16930.2		2.29491			23293.7	0	13307.8		1.75038
	41063.9		4559.46		9.00632			22259	0	8572.45		2.59657
	12079.4		2227.7		5.42237
	19615.1		2934.45		6.68443
	12450.7		5737.61		2.17001
	42317.6		5571.17		7.59582
	31884.8		6651.04		4.79396			osh3d
	20214.2		4031.12		5.01455			B
	19785.4		1755.47		11.2707			minus background
	32688.6		3497		9.34762
	36106.6		5801.44		6.22373			daughter cell		mother cell		daughter/mother
								20071.6		5707.72		3.51658
								45866.8		23571.5		1.94586
								25123.3		14329.4		1.75327
								52546.2		20588.7		2.55218
	WT							18386.8		12602.8		1.45895
	B							11147.3		4904.22		2.273
	minus background							48123.1		30216.1		1.59263
								54112		17879		3.02656
	daughter cell		mother cell		daughter/mother			49998.1		14749.6		3.38979
	38630.7		9946.52		3.88384			38238.9		14982.5		2.55224
	21243.4		5910.79		3.59401			55646.4		19535.1		2.84853
	15156.6		2946.47		5.144			52014.4		25568.6		2.03431
	38904.7		9102.66		4.274			32264		17089		1.888
	32530		4469.93		7.27752			27209.3		8394.19		3.24145
	48833.6		6895.6		7.08185			16811.1		5489.22		3.06256
	27660.4		6401.68		4.32081			11855.8		6825.35		1.73702
	29119.2		2813.81		10.3487			60266.7		45401.6		1.32741
	45948.4		5793.97		7.93038			47240.5		18143.2		2.60376
	15299		5286.09		2.8942			48743.7		19834.6		2.45751
	14017.4		1788.33		7.83822			55652.8		30017.9		1.85399
	19056.2		6585.33		2.89374			37417.4		21758.2		1.71969
	15253.4		4348.44		3.50779			51743.9		15373.4		3.36581
	54669.3		12906.9		4.23567			51364.8		16474.4		3.11786
	54161.8		12390.4		4.37126			44970.8		14578.6		3.08471
	39537.8		4744.45		8.33349			38828.2		24207.4		1.60398
	47168.2		7785.08		6.0588			27243.1		6554.62		4.15631
	26160.8		5696.29		4.5926			61362.6		18708.9		3.27987
	37987		3877.85		9.7959			39586.3		14361.3		2.75645
	32058.4		2495.39		12.8471			22100.4		5990.99		3.68895
	46829.9		11797.6		3.96945			46633.4		13982.7		3.33507
	61800.7		8483.79		7.28456			58635.6		49821.6		1.17691
	55506.7		7995.94		6.94186			57246.1		33843.7		1.69149
	42900.5		7821.69		5.48481			58735.6		27518.6		2.13439
	52408		8439		6.21021			48047.9		23603.6		2.03562
	25354.3		7344.57		3.45211			60498.8		23145.6		2.61383
	30109.3		9617.49		3.13069			18314.8		5838.63		3.13683
	58355.3		11637.6		5.01438			61184.2		22960.2		2.66479
	32042.6		5986.25		5.3527			39391.7		28481		1.38309
	20270.2		5337.7		3.79756			57191.6		27581.7		2.07353
	46646.8		4948.06		9.42729			25911.5		18087.8		1.43254
	21885		5701.95		3.83816			53699		22988		2.33596
								30364		7500.79		4.04811
								51474		31362.1		1.64128
								34117.4		6740.75		5.06137
								42490		14293.3		2.97273
	WT 6210							16488.4		4655.58		3.54165
	C							19776.9		5743.6		3.44329
	minus background							33721.2		12315.7		2.73806
								21598.4		6846.6		3.15462
	daughter cell		mother cell		daughter/mother
	35404		6662.92		5.31358
	22735.3		4535.86		5.01234
	55934.2		6506.38		8.59683
	21958.1		6875.05		3.19389
	41622.2		10688.2		3.89422			osh3
	55211		14844.1		3.71939			C
	37366.1		6596.81		5.66426			minus background
	35897.9		7748.95		4.63262
	27169.1		4213.55		6.44802			daughter cell		mother cell		daughter/mother
	45101.4		12756.5		3.53557			59265.3		55556.6		1.06675
	31243.6		8376.1		3.73008			51446.9		14292		3.59971
	44465.3		5277.11		8.42606			43050.6		40962		1.05099
	53394.3		12448.4		4.28925			56227		23610.8		2.38141
	42159.8		5816.02		7.2489			29181.5		6586.65		4.43039
	31056.9		7174.7		4.32867			21247.4		7540.1		2.81792
	35841.7		5816.27		6.16233			62015		31668.8		1.95824
	30641.8		7466.41		4.10395			21560.8		12708.3		1.69659
	37899.6		9635.13		3.93348			42934		12823		3.34821
	22782.5		5093.16		4.47316			60759.5		27438.3		2.21441
	20679.3		2759.87		7.49288			53023.1		27631		1.91897
	20735.3		2708.42		7.65585			59536.8		22808.7		2.61027
	9445.82		4625.93		2.04193			40496.8		15734.2		2.57381
								46495.6		15510.5		2.99769
								29947.9		16712.1		1.79199
								54486.8		27485.5		1.98239
								41220.3		12881.1		3.20005
								44614.6		10728.7		4.15844
								50075.6		33690		1.48637
								33786.7		9432.34		3.58201
								26326.9		6960.84		3.78214
								27941.4		21473.7		1.30119
								22724.7		11958.2		1.90034
								45625.6		22533.7		2.02477
								49539.5		12997.5		3.81146
								30115.6		9332.65		3.22691
