# Supplementary material for: A heat-sensitive Osh protein controls PI4P polarity
Source: BMC Biol. 2020 Mar 13;18:28. doi: 10.1186/s12915-020-0758-x (PMC7071650; doi:10.1186/s12915-020-0758-x)
Supplement: Supplementary file 14 — Fig. 5b Dataset [file 12915_2020_758_MOESM14_ESM.xlsx]

## Sheet: Sheet1
							160513
To quantify the co-localization of Osh3-GFP and Hsp104-mCherry at 26°C and after								26C												42C
a 10 min heat shock at 42°C, the percent of pixel area with GFP fluorescence											Osh3-GFP	Hsp104-mCherry	Osh3-GFP AND Hsp104-mCherry									Osh3-GFP	Hsp104-mCherry	Osh3-GFP AND Hsp104-mCherry
(above a set threshold) that overlapped with mCherry signal (above a set							example	image	A2		C1	C2	C1 AND C2						example	image	A2	C1	C2	C1 AND C2
threshold) and vice versa was determined using Fiji										area	17.719	139.795	11.688								area	102.819	200.687	92.691
								used thresholds for signal intensities:			Osh3-GFP (C1)		3921-65535
											Hsp104-mCherrry (C2)		6588-65535
								26C									C1andC2/C2	C1andC2/C1		42C
								image A3		C1		C2		C1 AND C2		no of cells				A		C1		C2		C1 AND C2		no of cells	C1andC2/C2	C1andC2/C1
								area	3	37.122	2	211.023	1	23.355		22	0.110675	0.629142		area	1	56.296	2	175.357	3	53.655		15	0.305976	0.953087
								A4		C1		C2		C1 AND C2		no of cells				A2		C1		C2		C1 AND C2		no of cells
								area	1	32.131	2	302.549	3	20.776		29	0.0686699	0.646603		area	1	78.528	2	135.178	3	71.249		12	0.527075	0.907307
								A5		C1		C2		C1 AND C2		no of cells				A4		C1		C2		C1 AND C2		no of cells
								area	1	55.652	2	257.795	3	37.954		33	0.147226	0.681988		area	1	36.81	2	94.541	3	33.046		10	0.349541	0.897745
								A6		C1		C2		C1 AND C2		no of cells				A6		C1		C2		C1 AND C2		no of cells
								area	1	34.897	2	332.58	3	20.568		39	0.0618438	0.589392		area	1	71.166	2	117.792	3	52.428		17	0.44509	0.7367
								A7		C1		C2		C1 AND C2		no of cells				A7		C1		C2		C1 AND C2		no of cells
								area	1	68.483	2	270.273	3	58.106		24	0.21499	0.848473		area	1	94.105	2	171.156	3	73.766		20	0.430987	0.783869
								A8		C1		C2		C1 AND C2		no of cells				A8		C1		C2		C1 AND C2		no of cells
								area	1	53.343	2	341.813	3	38.183		43	0.111707	0.715802		area	1	61.121	2	129.75	3	51.409		15	0.396216	0.841102
								A9		C1		C2		C1 AND C2		no of cells				A9		C1		C2		C1 AND C2		no of cells
								area	1	41.489	2	248.353	3	27.306		33	0.109948	0.65815		area	1	77.322	2	149.881	3	54.737		22	0.365203	0.70791
								A10		C1		C2		C1 AND C2		no of cells				A10		C1		C2		C1 AND C2		no of cells
								area	1	51.68	2	377.001	3	37.767		42	0.100177	0.730786		area	1	64.969	2	227.785	3	58.605		23	0.257282	0.902046
								A11		C1		C2		C1 AND C2		no of cells				A11		C1		C2		C1 AND C2		no of cells
								area	1	25.268	2	208.507	3	19.278		30	0.0924573	0.762941		area	1	45.316	2	159.718	3	40.2		20	0.251694	0.887104
								A12		C1		C2		C1 AND C2		no of cells				A12		C1		C2		C1 AND C2		no of cells
								area	1	40.491	2	245.525	3	27.202		30	0.110791	0.671804		area	1	64.781	2	203.703	3	55.09		23	0.270443	0.850404
								A13		C1		C2		C1 AND C2		no of cells				A13		C1		C2		C1 AND C2		no of cells
								area	1	39.098	2	280.567	3	24.249		37	0.0864286	0.620211		area	1	41.614	2	145.868	3	37.351		20	0.25606	0.897559
								A14		C1		C2		C1 AND C2		no of cells				A14		C1		C2		C1 AND C2		no of cells
								area	1	49.704	2	300.366	3	34.522		37	0.114933	0.694552		area	1	40.657	2	103.089	3	32.048		14	0.310877	0.788253
								A15		C1		C2		C1 AND C2		no of cells				A15		C1		C2		C1 AND C2		no of cells
								area	1	54.716	2	146.72	3	31.652		22	0.215731	0.578478		area	1	32.193	2	166.29	3	27.056		20	0.162704	0.840431
																	0.118891	0.679102											0.333011	0.845655
																				42C
								26C									C1andC2/C2	C1andC2/C1		6210.1 Hsp104-mCherry Osh3-GFP B 10min 42C-1.tif
								B		C1		C2		C1 AND C2		no of cells				B		C1		C2		C1 AND C2		no of cells	C1andC2/C2	C1andC2/C1
								area	10	48.103	11	242.343	12	17.282		45	0.0713121	0.359271		area	1	98.576	2	150.027	3	63.658		28	0.42431	0.645776
							6210.1 Hsp104-mCherry Osh3-GFP B 26C 2.liff													6210.1 Hsp104-mCherry Osh3-GFP B 10min 42C 2-1.tif
								B2		C1		C2		C1 AND C2		no of cells				B2		C1		C2		C1 AND C2		no of cells
								area	1	78.216	2	278.612	3	26.703		44	0.095843	0.341401		area	1	129.521	2	175.898	3	77.904		38	0.442893	0.601478
							6210.1 Hsp104-mCherry Osh3-GFP B 26C 3-1.tif													6210.1 Hsp104-mCherry Osh3-GFP B 10min 42C 3-1.tif
								B3		C1		C2		C1 AND C2		no of cells				B3		C1		C2		C1 AND C2		no of cells
								area	1	80.109	2	275.223	3	43.361		46	0.157549	0.541275		area	1	175.44	2	315.277	3	133.473		39	0.423352	0.76079
							6210.1 Hsp104-mCherry Osh3-GFP B 26C 4-1.tif													6210.1 Hsp104-mCherry Osh3-GFP B 10min 42C 4-1.tif
								B4		C1		C2		C1 AND C2		no of cells				B4		C1		C2		C1 AND C2		no of cells
								area	1	7.508	2	152.127	3	2.537			0.0166769	0.337906		area	1	185.922	2	247.23	3	115.421		41	0.466857	0.620803
							6210.1 Hsp104-mCherry Osh3-GFP B 26C 5-1.tif													6210.1 Hsp104-mCherry Osh3-GFP B 10min 42C 5-1.tif
								B5		C1		C2		C1 AND C2		no of cells				B5		C1		C2		C1 AND C2		no of cells
								area	1	29.448	2	171.739	3	9.546		45	0.0555843	0.324165		area	1	132.974	2	209.297	3	85.1		36	0.406599	0.639975
							6210.1 Hsp104-mCherry Osh3-GFP B 26C 6-1.liff													6210.1 Hsp104-mCherry Osh3-GFP B 10min 42C 6-1.tif
								B6		C1		C2		C1 AND C2		no of cells				B6		C1		C2		C1 AND C2		no of cells
								area	1	52.033	2	238.309	3	20.651		49	0.0866564	0.396883		area	1	172.134	2	265.365	3	110.555		46	0.416615	0.642261
							6210.1 Hsp104-mCherry Osh3-GFP B 26C 8-1.tif													6210.1 Hsp104-mCherry Osh3-GFP B 10min 42C 7-1.tif
								B8		C1		C2		C1 AND C2		no of cells				B7		C1		C2		C1 AND C2		no of cells
								area	1	191.079	2	197.838	3	77.738		53	0.392938	0.406837		area	1	186.442	2	253.906	3	118.062		40	0.464983	0.633237
							6210.1 Hsp104-mCherry Osh3-GFP B 26C 9-1.tif													6210.1 Hsp104-mCherry Osh3-GFP B 10min 42C 8-1.tif
								B9		C1		C2		C1 AND C2		no of cells				B8		C1		C2		C1 AND C2		no of cells
								area	1	149.424	2	102.382	3	23.126		55	0.22588	0.154768		area	1	115.38	2	157.95	3	75.242		28	0.476366	0.652123
							6210.1 Hsp104-mCherry Osh3-GFP B 26C 10-1.tif													6210.1 Hsp104-mCherry Osh3-GFP B 10min 42C 9-1.tif
								B10		C1		C2		C1 AND C2		no of cells				B9		C1		C2		C1 AND C2		no of cells
								area	1	125.944	2	175.731	3	28.699			0.163312	0.227871		area	1	165.541	2	341.751	3	114.465		39	0.334937	0.69146
							6210.1 Hsp104-mCherry Osh3-GFP B 26C 11-1.tif													6210.1 Hsp104-mCherry Osh3-GFP B 10min 42C 10-1.tif
								B11		C1		C2		C1 AND C2		no of cells				B10		C1		C2		C1 AND C2		no of cells
								area	1	178.747	2	159.219	3	38.183		52	0.239814	0.213615		area	1	93.377	2	239.619	3	66.632		31	0.278075	0.71358
							6210.1 Hsp104-mCherry Osh3-GFP B 26C 12-1.tif													6210.1 Hsp104-mCherry Osh3-GFP B 10min 42C 11-1.tif
								B12		C1		C2		C1 AND C2		no of cells				B11		C1		C2		C1 AND C2		no of cells
								area	1	78.341	2	304.151	3	38.91		54	0.12793	0.496675		area	1	48.331	2	94.271	3	20.214		26	0.214424	0.418241
							6210.1 Hsp104-mCherry Osh3-GFP B 26C 13-1.tif													6210.1 Hsp104-mCherry Osh3-GFP B 10min 42C 12-1.liff
								B13		C1		C2		C1 AND C2		no of cells				B12		C1		C2		C1 AND C2		no of cells
								area	1	81.772	2	255.133	3	36.041		59	0.141264	0.44075		area	1	31.964	2	90.86	3	19.528		19	0.214924	0.610937
																	0.147897	0.353451											0.380361	0.635889
								26C												42C
							6210.1 Hsp104-mCherry Osh3-GFP C 26C-1.tif										C1andC2/C2	C1andC2/C1		6210.1 Hsp104-mCherry Osh3-GFP C 10min 42C-1.tif									C1andC2/C2	C1andC2/C1
								C		C1		C2		C1 AND C2		no of cells				C		C1		C2		C1 AND C2		no of cells
								area	1	37.767	2	293.399	3	21.254		37	0.0724406	0.562766		area	1	56.546	2	60.976	3	29.49		21	0.483633	0.521522
							6210.1 Hsp104-mCherry Osh3-GFP C 26C 2-1.tif													6210.1 Hsp104-mCherry Osh3-GFP C 10min 42C 2-1.tif
								C2		C1		C2		C1 AND C2		no of cells				C2		C1		C2		C1 AND C2		no of cells
								area	1	45.649	2	225.29	3	13.414		42	0.059541	0.293851		area	1	166.893	2	259.48	3	125.82		31	0.484893	0.753896
							6210.1 Hsp104-mCherry Osh3-GFP C 26C 3-1.tif													6210.1 Hsp104-mCherry Osh3-GFP C 10min 42C 3-1.tif
								C3		C1		C2		C1 AND C2		no of cells				C3		C1		C2		C1 AND C2		no of cells
								area	1	71.644	2	264.658	3	39.264		39	0.148358	0.548043		area	1	118.125	2	190.144	3	89.966		25	0.473147	0.761617
							6210.1 Hsp104-mCherry Osh3-GFP C 26C 4-1.tif													6210.1 Hsp104-mCherry Osh3-GFP C 10min 42C 4-1.tif
								C4		C1		C2		C1 AND C2		no of cells				C4		C1		C2		C1 AND C2		no of cells
								area	1	123.407	2	571.367	3	65.53		71	0.11469	0.531007		area	1	69.357	2	207.675	3	62.785		24	0.302323	0.905244
							6210.1 Hsp104-mCherry Osh3-GFP C 26C 5-1.tif													6210.1 Hsp104-mCherry Osh3-GFP C 10min 42C 5-1.tif
								C5		C1		C2		C1 AND C2		no of cells				C5		C1		C2		C1 AND C2		no of cells
								area	1	58.314	2	131.04	3	17.49		35	0.133471	0.299928		area	1	153.25	2	287.825	3	118.104		45	0.410333	0.770662
							6210.1 Hsp104-mCherry Osh3-GFP C 26C 6-1.tif													6210.1 Hsp104-mCherry Osh3-GFP C 10min 42C 6-1.tif
								C6		C1		C2		C1 AND C2		no of cells				C6		C1		C2		C1 AND C2		no of cells
								area	1	25.829	2	227.266	3	10.606		38	0.0466678	0.410624		area	1	184.653	2	277.51	3	126.36		44	0.455335	0.684311
							6210.1 Hsp104-mCherry Osh3-GFP C 26C 7-1.tif													6210.1 Hsp104-mCherry Osh3-GFP C 10min 42C 7-1.tif
								C7		C1		C2		C1 AND C2		no of cells				C7		C1		C2		C1 AND C2		no of cells
								area	1	59.25	2	268.88	3	37.891		44	0.140922	0.639511		area	1	107.727	2	193.679	3	66.258		27	0.342102	0.615055
							6210.1 Hsp104-mCherry Osh3-GFP C 26C 8-1.tif													6210.1 Hsp104-mCherry Osh3-GFP C 10min 42C 8-1.tif
								C8		C1		C2		C1 AND C2		no of cells				C8		C1		C2		C1 AND C2		no of cells
								area	1	75.242	2	372.301	3	58.605		44	0.157413	0.778887		area	1	78.403	2	162.151	3	44.671		33	0.27549	0.569761
							6210.1 Hsp104-mCherry Osh3-GFP C 26C 9-1.liff													6210.1 Hsp104-mCherry Osh3-GFP C 10min 42C 9-1.tif
								C9		C1		C2		C1 AND C2		no of cells				C9		C1		C2		C1 AND C2		no of cells
								area	1	138.256	2	387.878	3	80.504		53	0.20755	0.582282		area	1	82.043	2	246.128	3	64.241		34	0.261006	0.783016
							6210.1 Hsp104-mCherry Osh3-GFP C 26C 10-1.tif													6210.1 Hsp104-mCherry Osh3-GFP C 10min 42C 10-1.tif
								C10		C1		C2		C1 AND C2		no of cells				C10		C1		C2		C1 AND C2		no of cells
								area	1	56.13	2	385.715	3	27.743		51	0.0719262	0.494263		area	1	106.333	2	351.733	3	77.592		49	0.220599	0.729708
							6210.1 Hsp104-mCherry Osh3-GFP C 26C 11-1.tif													6210.1 Hsp104-mCherry Osh3-GFP C 10min 42C 11-1.tif
								C11		C1		C2		C1 AND C2		no of cells				C11		C1		C2		C1 AND C2		no of cells
								area	1	46.584	2	327.651	3	24.998		40	0.0762946	0.536622		area	1	48.789	2	208.257	3	38.869		37	0.18664	0.796675
																	0.111752	0.516162											0.354136	0.717406

## Sheet: Summary
	average
	%Hsp104-mCherry co-loc with Osh3-GFP						C1andC2/C2				C1andC2/C2						C1andC2/C1				C1andC2/C1
	26C	12.6378				26C	A	%Hsp104-mCherry co-loc with Osh3-GFP		42C	A	%Hsp104-mCherry co-loc with Osh3-GFP				26C	A	%Osh3-GFP co-loc with Hsp104-mCherrry		42C	A	%Osh3-GFP co-loc with Hsp104-mCherrry
	42C	35.525					0.110675	11.0675			0.305976	30.5976					0.629142	62.9142			0.953087	95.3087
							0.0686699	6.86699			0.527075	52.7075					0.646603	64.6603			0.907307	90.7307
	average						0.147226	14.7226			0.349541	34.9541					0.681988	68.1988			0.897745	89.7745
	%Osh3-GFP co-loc with Hsp104-mCherrry						0.0618438	6.18438			0.44509	44.509					0.589392	58.9392			0.7367	73.67
	26C	52.0764					0.21499	21.499			0.430987	43.0987					0.848473	84.8473			0.783869	78.3869
	42C	73.6546					0.111707	11.1707			0.396216	39.6216					0.715802	71.5802			0.841102	84.1102
							0.109948	10.9948			0.365203	36.5203					0.65815	65.815			0.70791	70.791
							0.100177	10.0177			0.257282	25.7282					0.730786	73.0786			0.902046	90.2046
							0.0924573	9.24573			0.251694	25.1694					0.762941	76.2941			0.887104	88.7104
							0.110791	11.0791			0.270443	27.0443					0.671804	67.1804			0.850404	85.0404
							0.0864286	8.64286			0.25606	25.606					0.620211	62.0211			0.897559	89.7559
							0.114933	11.4933			0.310877	31.0877					0.694552	69.4552			0.788253	78.8253
							0.215731	21.5731			0.162704	16.2704					0.578478	57.8478			0.840431	84.0431
							C1andC2/C2				C1andC2/C2						C1andC2/C1				C1andC2/C1
							B				B						B				B
							0.0713121	7.13121			0.42431	42.431					0.359271	35.9271			0.645776	64.5776
							0.095843	9.5843			0.442893	44.2893					0.341401	34.1401			0.601478	60.1478
							0.157549	15.7549			0.423352	42.3352					0.541275	54.1275			0.76079	76.079
							0.0166769	1.66769			0.466857	46.6857					0.337906	33.7906			0.620803	62.0803
							0.0555843	5.55843			0.406599	40.6599					0.324165	32.4165			0.639975	63.9975
							0.0866564	8.66564			0.416615	41.6615					0.396883	39.6883			0.642261	64.2261
							0.392938	39.2938			0.464983	46.4983					0.406837	40.6837			0.633237	63.3237
							0.22588	22.588			0.476366	47.6366					0.154768	15.4768			0.652123	65.2123
							0.163312	16.3312			0.334937	33.4937					0.227871	22.7871			0.69146	69.146
							0.239814	23.9814			0.278075	27.8075					0.213615	21.3615			0.71358	71.358
							0.12793	12.793			0.214424	21.4424					0.496675	49.6675			0.418241	41.8241
							0.141264	14.1264			0.214924	21.4924					0.44075	44.075			0.610937	61.0937
							C1andC2/C2				C1andC2/C2						C1andC2/C1				C1andC2/C1
							C				C						C				C
							0.0724406	7.24406			0.483633	48.3633					0.562766	56.2766			0.521522	52.1522
							0.059541	5.9541			0.484893	48.4893					0.293851	29.3851			0.753896	75.3896
							0.148358	14.8358			0.473147	47.3147					0.548043	54.8043			0.761617	76.1617
							0.11469	11.469			0.302323	30.2323					0.531007	53.1007			0.905244	90.5244
							0.133471	13.3471			0.410333	41.0333					0.299928	29.9928			0.770662	77.0662
							0.0466678	4.66678			0.455335	45.5335					0.410624	41.0624			0.684311	68.4311
							0.140922	14.0922			0.342102	34.2102					0.639511	63.9511			0.615055	61.5055
							0.157413	15.7413			0.27549	27.549					0.778887	77.8887			0.569761	56.9761
							0.20755	20.755			0.261006	26.1006					0.582282	58.2282			0.783016	78.3016
							0.0719262	7.19262			0.220599	22.0599					0.494263	49.4263			0.729708	72.9708
							0.0762946	7.62946			0.18664	18.664					0.536622	53.6622			0.796675	79.6675
								%Hsp104-mCherry co-loc with Osh3-GFP				%Hsp104-mCherry co-loc with Osh3-GFP						%Osh3-GFP co-loc with Hsp104-mCherrry				%Osh3-GFP co-loc with Hsp104-mCherrry
							26C	12.6378			42C	35.525					26C	52.0764			42C	73.6546
