# Supplementary material for: A heat-sensitive Osh protein controls PI4P polarity
Source: BMC Biol. 2020 Mar 13;18:28. doi: 10.1186/s12915-020-0758-x (PMC7071650; doi:10.1186/s12915-020-0758-x)
Supplement: Supplementary file 16 — Fig. 6a Dataset [file 12915_2020_758_MOESM16_ESM.xlsx]

## Sheet: Sheet1
	exp1 number of cells:
	without cytosolic aggregates	with cytosolic aggregates
26˚C	211	4
42˚C, 10min	0	200
42˚C, 10min_26˚C, 30min	0	200
42˚C, 10min_26˚C, 60min	28	286
42˚C, 10min_26˚C, 90min	104	128
42˚C, 10min_26˚C, 120min	194	63
	exp2 number of cells:
	without cytosolic aggregates	with cytosolic aggregates
26˚C	176	5
42˚C, 10min	0	200
42˚C, 10min_26˚C, 30min	0	200
42˚C, 10min_26˚C, 60min	14	184
42˚C, 10min_26˚C, 90min	76	89
42˚C, 10min_26˚C, 120min	153	58
exp1%	without cytosolic aggregates	with cytosolic aggregates			%	without cytosolic aggregates	with cytosolic aggregates
26˚C	98.1395	1.86047			26˚C	97.6886	2.31145
42˚C, 10min	0	100			42˚C, 10min	0	100
42˚C, 10min_26˚C, 30min	0	100			42˚C, 10min_26˚C, 30min	0	100
42˚C, 10min_26˚C, 60min	8.9172	91.0828			42˚C, 10min_26˚C, 60min	7.99395	92.006
42˚C, 10min_26˚C, 90min	44.8276	55.1724			42˚C, 10min_26˚C, 90min	45.4441	54.5559
42˚C, 10min_26˚C, 120min	75.4864	24.5136			42˚C, 10min_26˚C, 120min	73.9991	26.0009
Exp2%	without cytosolic aggregates	with cytosolic aggregates			StdD	no cytosolic agreagates	with cytosolic agregates
26˚C	97.2376	2.76243			26˚C	0.637786	0.637786
42˚C, 10min	0	100			42˚C, 10min	0	0
42˚C, 10min_26˚C, 30min	0	100			42˚C, 10min_26˚C, 30min	0	0
42˚C, 10min_26˚C, 60min	7.07071	92.9293			42˚C, 10min_26˚C, 60min	1.30567	1.30567
42˚C, 10min_26˚C, 90min	46.0606	53.9394			42˚C, 10min_26˚C, 90min	0.871877	0.871877
42˚C, 10min_26˚C, 120min	72.5118	27.4882			42˚C, 10min_26˚C, 120min	2.10331	2.10331
