# Supplementary material for: A heat-sensitive Osh protein controls PI4P polarity
Source: BMC Biol. 2020 Mar 13;18:28. doi: 10.1186/s12915-020-0758-x (PMC7071650; doi:10.1186/s12915-020-0758-x)
Supplement: Supplementary file 17 — Fig. 6c Dataset [file 12915_2020_758_MOESM17_ESM.xlsx]

## Sheet: Figure 6c data
Expt01																							Expt02
Timepoint	ROI Raw Intensity						Correction		Time (s)	Corrected ROI Intensity						Time (s)	Mean Bleached ROI Intensity	Standard Deviation	SD divided by 2	Positive SD	Negative SD		Timepoint	ROI Raw Intensity																Correction		Time (s)	Corrected ROI Intensity
	Mean1	Mean2	Mean3	Mean4	Mean5	Mean6				ROI1	ROI2	ROI3	ROI4	ROI5	ROI6									Mean1	Mean2	Mean3	Mean4	Mean5	Mean6	Mean7	Mean8	Mean9	Mean10	Mean11	Mean12	Mean13	Mean14	Mean15	Mean16				ROI1	ROI2	ROI3	ROI4	ROI5	ROI6	ROI7
1	1758	2446.72	3515.76	3380	2356.48	2793.32	1		-3.774	1758	2446.72	3515.76	3380	2356.48	2793.32	-3.774	2708.38	664.18	332.09	3040.47	2376.29		1	1586.4	1856.68	1746.36	1228.12	1277.64	1652.52	1445.68	743.4	1130.2	2207.16	1304.28	1318	1583	1140.16	1351.4	3025.52	1		-6.572	1586.4	1856.68	1746.36	1228.12	1277.64	1652.52	1445.68
2	1630.48	2069.36	3180.04	3261.4	2373.72	2676.68	1.04702		-2.938	1707.14	2166.65	3329.55	3414.74	2485.32	2802.53	-2.938	2650.99	666.274	333.137	2984.12	2317.85		2	1637.88	1801.35	1803.35	1293.8	1183.99	1538.52	1310.08	673.869	1189.18	2172.42	1217.98	1298.06	1332.31	1075.85	1266.71	2512.89	1.05571		-5.737	1729.12	1901.71	1903.81	1365.87	1249.95	1624.22	1383.06
3	264.2	371.56	728.72	711	542.84	632.72	1.43073		0	377.998	531.601	1042.6	1017.25	776.655	905.249	0	775.225	269.857	134.928	910.153	640.296		3	110.341	223.033	249.384	118.279	142.405	181.536	176.666	159.869	263.038	214.636	132.547	185.881	33.114	159.978	303.768	283.715	1.03052		0	113.709	229.84	256.995	121.889	146.751	187.077	182.058
4	339.68	664.64	1188.56	1158.36	978.12	1124.76	1.25539		30.81	426.432	834.384	1492.11	1454.2	1227.92	1412.01	30.81	1141.18	425.91	212.955	1354.13	928.222		4	272.025	394.343	460.931	267.374	292.43	445.999	287.396	308.356	432.059	553.849	332.969	290.439	218.756	382.717	531.833	670.783	0.869355		30.992	236.486	342.824	400.713	232.443	254.226	387.732	249.849
5	294.04	555.52	1132.72	1095.48	949.88	855.48	1.26033		60.242	370.589	700.141	1427.61	1380.67	1197.17	1078.19	60.242	1025.73	413.485	206.742	1232.47	818.985		5	283.665	434.349	458.231	287.785	323.069	517.923	410.13	368.785	607.948	582.5	328.078	381.072	311.144	391.621	614.812	685.188	0.862257		60.519	244.592	374.521	395.113	248.145	278.569	446.583	353.638
6	235.76	644.8	1154.4	1182.72	923.32	951.24	1.29474		90.431	305.248	834.85	1494.65	1531.32	1195.46	1231.61	90.431	1098.86	462.633	231.316	1330.17	867.54		6	340.901	344.341	458.06	254.359	332.116	719.33	353.607	534.365	470.775	585.901	356.292	322.694	375.56	445.625	664.681	784.788	0.855942		90.509	291.791	294.736	392.073	217.716	284.272	615.704	302.667
7	278.84	581.76	1179	1338.08	935.72	1018.92	1.3		120.248	362.492	756.288	1532.7	1739.5	1216.44	1324.6	120.248	1155.34	510.662	255.331	1410.67	900.005		7	445.317	376.772	669.096	285.215	301.467	521.724	303.788	453.283	504.729	536.534	365.951	280.601	443.01	358.687	968.489	662.98	0.842708		120.532	375.272	317.509	563.852	240.353	254.049	439.661	256.004
8	229.76	569.24	1116.16	1373.12	1029.52	1090.44	1.26657		150.247	291.007	720.981	1413.69	1739.15	1303.96	1381.12	150.247	1141.65	532.026	266.013	1407.66	875.638		8	451.202	375.373	548.554	321.501	434.999	433.366	292.022	448.712	478.408	616.65	333.788	304.138	376.791	439.481	691.846	754.625	0.854163		150.59	385.4	320.63	468.554	274.614	371.56	370.165	249.434
9	314.16	594.8	1145.92	1351.4	969.08	1042.12	1.26096		180.248	396.142	750.016	1444.95	1704.05	1221.97	1314.07	180.248	1138.53	480.327	240.164	1378.7	898.37		9	338.358	390.14	439.597	273.475	448.049	713.13	319.77	432.667	569.39	531.964	339.643	363.805	390.336	579.297	740.282	734.868	0.845032		180.648	285.924	329.681	371.474	231.095	378.616	602.618	270.216
10	205.44	573.28	1046.6	1303.04	959.4	1092.88	1.24684		210.249	256.15	714.786	1304.94	1624.68	1196.21	1362.64	210.249	1076.57	500.54	250.27	1326.84	826.298		10	387.302	459.541	428.774	256.852	469.3	522.125	322.074	330.455	520.881	486.266	428.689	276.779	374.679	457.477	827.089	777.693	0.859029		210.689	332.704	394.759	368.329	220.643	403.142	448.521	276.671
11	269.44	481.16	1285.12	1374.36	1002.44	1140.6	1.26719		240.248	341.433	609.723	1628.5	1741.58	1270.29	1445.36	240.248	1172.81	569.771	284.885	1457.7	887.929		11	440.381	387.689	558.004	354.821	408.953	476.844	369.285	399.241	531.843	483.944	423.283	326.26	424.563	613.565	775.03	666.49	0.884798		240.726	389.648	343.026	493.721	313.945	361.841	421.911	326.743
12	260.76	587.2	1105.52	1284.88	991.32	1173.04	1.28823		270.248	335.919	756.448	1424.16	1655.22	1277.05	1511.14	270.248	1159.99	508.722	254.361	1414.35	905.629		12	392.09	420.624	595.24	289.338	381.827	572.48	326.722	523.455	630.914	497.266	392.693	268.54	459.448	539.252	564.849	657.491	0.874264		270.765	342.79	367.736	520.397	252.958	333.818	500.499	285.641
13	208.44	460.72	1181.6	1422.88	1032.44	1121.72	1.29409		300.242	269.74	596.212	1529.09	1841.33	1336.07	1451.6	300.242	1170.68	604.353	302.177	1472.85	868.499		13	277.135	540.685	380.29	296.333	433.035	508.796	324.348	514.97	656.597	650.282	445.058	268.958	441.816	562.027	679.484	607.527	0.903644		300.761	250.431	488.587	343.647	267.78	391.31	459.771	293.095
14	223.96	548.44	1247.4	1304.44	1117.76	1215.76	1.28178		330.242	287.068	702.98	1598.89	1672.01	1432.72	1558.34	330.242	1208.67	573.498	286.749	1495.42	921.92		14	442.29	456.189	537.285	291.564	361.6	570.645	367.885	475.004	676.656	488.321	422.226	286.707	508.652	515.255	639.231	739.791	0.903799		330.723	399.741	412.303	485.598	263.515	326.814	515.748	332.494
15	216.64	633.72	1022.76	1410.24	1025.32	1373.04	1.30663		360.242	283.069	828.039	1336.37	1842.67	1339.72	1794.06	360.242	1237.32	595.786	297.893	1535.21	939.427		15	354.98	446.884	508.524	299.237	364.931	551.859	351.067	494.083	632.238	398.01	338.36	374.997	399.263	539.9	566.265	682.216	0.884507		360.716	313.982	395.272	449.793	264.677	322.784	488.123	310.521
16	267.44	585.04	1187.52	1387.04	1083.32	981.48	1.29671		390.242	346.792	758.627	1539.87	1798.59	1404.75	1272.69	390.242	1186.89	537.172	268.586	1455.47	918.3		16	386.733	643.368	468.386	415.894	432.438	644.866	293.569	434.396	500.79	440.087	346.947	382.036	399.356	455.819	604.178	740.124	0.87553		390.718	338.596	563.288	410.086	364.128	378.613	564.6	257.029
17	204.64	654.76	1262.64	1323.72	1030.12	1285.52	1.28693		420.242	263.358	842.633	1624.94	1703.54	1325.7	1654.38	420.242	1235.76	575.104	287.552	1523.31	948.206		17	291.476	599.679	451.561	332.856	378.564	578.427	267.407	518.104	614.281	539.868	390.148	321.51	366.74	549.023	615.389	757.186	0.865693		420.719	252.329	519.138	390.913	288.151	327.72	500.74	231.492
18	367.08	522.24	1135.36	1415.92	1052.72	1264.32	1.28693		450.242	472.408	672.089	1461.13	1822.2	1354.78	1627.1	450.242	1234.95	540.822	270.411	1505.36	964.54		18	332.383	416.641	418.787	330.649	487.351	524.456	374.521	550.179	730.139	429.594	333.962	331.94	496.679	562.672	562.188	764.692	0.870558		450.721	289.359	362.71	364.578	287.849	424.267	456.569	326.042
19	225.96	726.88	1172.08	1379.72	1046.44	1145.88	1.28693		480.242	290.796	935.447	1508.39	1775.61	1346.7	1474.67	480.242	1221.94	532.382	266.191	1488.13	955.745		19	457.875	424.717	464.719	328.341	421.902	630.09	283.024	575.032	577.07	531.848	418.077	398.324	455.063	367.08	681.979	697.055	0.873167		480.723	399.801	370.849	405.777	286.697	368.391	550.174	247.127
20	253.32	662.84	1231.96	1400.2	904.32	1100.52	1.25478		510.242	317.86	831.716	1545.84	1756.94	1134.72	1380.91	510.242	1161.33	523.756	261.878	1423.21	899.452		20	338.632	671.06	490.405	361.056	428.534	512.547	294.314	464.079	726.992	464.26	395.332	329.535	630.931	591.657	588.823	641.347	0.875966		510.725	296.63	587.825	429.578	316.273	375.381	448.974	257.809
21	307.56	528.2	1207.16	1313.68	897.12	1053.56	1.26282		540.242	388.393	667.022	1524.43	1658.94	1132.9	1330.46	540.242	1117.02	497.768	248.884	1365.91	868.14		21	343.395	611.081	355.031	336.889	352.2	525.727	295.728	586.435	658.723	423.943	400.811	396.106	509.426	527.871	557.458	788.799	0.883128		540.726	303.262	539.663	313.538	297.516	311.038	464.284	261.166
22	236.24	602.56	1228.12	1317.44	880.2	1291	1.24805		570.241	294.839	752.025	1532.76	1644.23	1098.53	1611.23	570.241	1155.6	546.927	273.464	1429.07	882.14		22	338.581	485.838	373.883	283.158	277.836	520.48	306.866	547.531	632.061	494.633	341.719	319.718	590.372	526.56	622.996	781.567	0.885143		570.728	299.693	430.036	330.94	250.635	245.925	460.699	271.62
23	218.04	608	1169.56	1227.72	922.24	1145.64	1.29409		600.242	282.163	786.805	1513.51	1588.78	1193.46	1482.56	600.242	1141.21	514.148	257.074	1398.29	884.139		23	481.224	566.3	418.959	352.126	363.93	497.457	336.826	520.437	710.299	450.126	387.879	313.021	436.412	622.645	561.698	786.589	0.862546		600.73	415.078	488.46	361.371	303.725	313.906	429.079	290.528
24	246.36	640.92	1139	1308.8	1030.6	1067.56	1.28242		630.241	315.938	821.931	1460.68	1678.44	1321.67	1369.06	630.241	1161.29	501.149	250.574	1411.86	910.712		24	447.812	589.222	347.123	372.587	382.563	536.063	308.149	513.519	648.887	357.361	409.487	385.058	603.009	549.921	552.547	711.84	0.887332		630.731	397.358	522.835	308.013	330.608	339.46	475.666	273.43
25	300.68	669.36	1144.44	1253.32	948.8	1232.56	1.2805		660.24	385.021	857.115	1465.46	1604.88	1214.94	1578.29	660.24	1184.28	481.248	240.624	1424.91	943.659		25	375.418	467.57	429.726	312.735	330.504	727.59	274.241	510.307	542.89	345.308	370.905	411.214	668.272	519.395	660.357	569.523	0.873398		660.733	327.889	408.375	375.322	273.142	288.661	635.475	239.521
26	202.32	670.12	1204.44	1373.36	921.2	1229.72	1.26532		690.242	255.999	847.914	1524	1737.73	1165.61	1555.98	690.242	1181.21	554.08	277.04	1458.25	904.166		26	364.759	614.311	417.319	306.824	409.745	633.098	279.597	467.499	731.374	455.699	444.915	355.619	852.59	536.33	525.319	678.028	0.868588		690.735	316.825	533.583	362.478	266.504	355.899	549.901	242.855
27	267.52	703.36	1210.56	1360.2	911.04	1227.48	1.29278		720.241	345.845	909.291	1564.99	1758.44	1177.78	1586.86	720.241	1223.87	530.265	265.133	1489	958.735		27	403.225	621.056	436.724	331.031	467.392	577.542	265.744	511.893	772.128	414.495	339.746	344.896	751.186	654.89	589.178	694.38	0.848376		720.737	342.086	526.889	370.506	280.839	396.524	489.973	225.451
28	206.4	608.04	1309.08	1337.56	921.72	1230.16	1.3073		750.242	269.827	794.89	1711.36	1748.59	1204.96	1608.19	750.242	1222.97	592.495	296.248	1519.22	926.722		28	325.821	616.971	401.143	261.558	326.549	519.884	219.734	517.052	620.522	387.341	419.688	330.431	681.851	525.854	493.631	764.094	0.861528		750.737	280.704	531.538	345.596	225.339	281.331	447.895	189.307
29	319.72	647.36	1079.92	1274	934.72	1196.36	1.2754		780.242	407.77	825.642	1377.33	1624.86	1192.14	1525.84	780.242	1158.93	463.86	231.93	1390.86	926.999		29	361.428	742.854	510.565	331.949	398.686	546.983	313.786	447.247	593.298	466.479	330.457	362.408	324.405	563.129	701.931	753.384	0.886696		780.74	320.477	658.686	452.716	294.338	353.513	485.008	278.233
30	307.44	597.04	1063.2	1275.28	847	1168.6	1.34506		810.242	413.526	803.056	1430.07	1715.33	1139.27	1571.84	810.242	1178.85	496.764	248.382	1427.23	930.467		30	351.335	792.408	434.095	372.991	359.595	503.241	236.022	556.898	647.463	395.33	470.082	284.326	504.461	702.776	715.144	949.633	0.897614		810.742	315.363	711.276	389.65	334.802	322.777	451.716	211.857
31	314.88	663.68	1169.8	1272.36	859.84	1146.4	1.31942		840.242	415.46	875.675	1543.46	1678.78	1134.49	1512.59	840.242	1193.41	483.659	241.829	1435.24	951.58		31	246.397	741.394	397.213	267.862	345.117	667.908	272.057	472.702	692.756	495.673	422.15	361.091	500.682	541.41	569.413	864.942	0.8992		840.749	221.56	666.662	357.174	240.862	310.329	600.583	244.634
32	303.84	719.04	1084.16	1397.84	801	1100.24	1.30132		870.243	395.393	935.702	1410.84	1819.04	1042.36	1431.77	870.243	1172.52	493.749	246.875	1419.39	925.642		32	351.901	618.839	459.253	494.758	315.645	608.706	297.061	614.777	539.797	446.786	284.937	360.829	499.827	569.703	640.663	768.145	0.872048		870.744	306.875	539.657	400.491	431.453	275.258	530.821	259.051
33	351.04	656.96	1145.28	1384.68	909.52	1052.92	1.30331		900.242	457.513	856.221	1492.65	1804.66	1185.38	1372.28	900.242	1194.79	479.68	239.84	1434.63	954.946		33	361.093	666.789	498.65	308.975	367.194	588.295	360.339	573.274	620.134	483.143	397.662	375.351	541.626	523.842	558.041	653.47	0.897103		900.746	323.938	598.179	447.341	277.183	329.411	527.761	323.261
34	277.28	682.64	1082	1312.04	895.64	1075.16	1.32351		930.241	366.984	903.484	1432.04	1736.5	1185.39	1422.99	930.241	1174.57	483.647	241.824	1416.39	932.742		34	271.44	509.311	392.351	406.652	362.624	532.425	272.023	532.589	689.531	384.641	474.689	312.112	470.502	544.797	526.576	645.928	0.902876		930.748	245.077	459.845	354.244	367.157	327.405	480.714	245.603
35	239.12	697.96	1001.88	1272.96	877.04	1026.92	1.30797		960.242	312.761	912.909	1310.43	1664.99	1147.14	1343.18	960.242	1115.23	464.372	232.186	1347.42	883.048		35	376.973	603.802	557.661	341.217	392.795	477.196	308.413	551.34	695.482	351.092	403.743	336.943	431.177	557.721	579.722	743.365	0.913244		960.749	344.268	551.419	509.281	311.615	358.718	435.797	281.656
36	214.68	770.16	1037.68	1353.28	904.4	1105.8	1.34789		990.242	289.366	1038.09	1398.68	1824.08	1219.04	1490.5	990.242	1209.96	523.178	261.589	1471.55	948.371		36	294.541	626.872	493.183	402.703	432.646	534.507	340.894	468.973	710.325	402.481	309.146	495.75	405.422	719.999	489.762	736.042	0.938283		990.751	276.363	588.184	462.745	377.85	405.945	501.519	319.855
37	311.8	756.48	1174.16	1338.6	922.76	1175.8	1.32488		1020.25	413.099	1002.25	1555.63	1773.49	1222.55	1557.8	1020.25	1254.13	494.899	247.449	1501.58	1006.69		37	256.187	606.494	440.239	233.907	392.317	607.471	432.74	531.845	686.341	399.174	330.005	402.433	474.637	478.496	543.036	724.33	0.949555		1020.75	243.264	575.9	418.031	222.108	372.527	576.827	410.911
38	407.68	734.04	1074.16	1345.28	875.68	1133.6	1.32901		1050.76	541.81	975.546	1427.57	1787.89	1163.79	1506.56	1050.76	1233.86	440.32	220.16	1454.02	1013.7		38	386.507	669.524	513.809	359.684	368.061	511.796	234.28	539.851	632.987	437.458	343.977	399.622	390.9	715.242	536.658	626.136	0.943022		1050.76	364.484	631.376	484.533	339.19	347.089	482.635	220.931
39	208.36	755.4	1125.36	1242.76	945.28	1186.56	1.30198		1080.24	271.281	983.518	1465.2	1618.05	1230.74	1544.88	1080.24	1185.61	504.604	252.302	1437.91	933.309		39	390.33	587.335	508.352	308.059	335.486	354.863	286.596	537.036	719.102	476.678	398.551	440.027	445.096	712.173	611.906	792.254	0.921171		1080.76	359.561	541.036	468.279	283.775	309.04	326.89	264.004
40	303	666.76	1173.52	1209.76	914.84	1180.16	1.34719		1110.24	408.197	898.25	1580.95	1629.77	1232.46	1589.89	1110.24	1223.25	489.42	244.71	1467.96	978.544		40	297.65	560.265	466.378	371.596	438.389	447.578	244.294	415.045	538.27	469.691	442.389	260.773	398.03	644.608	681.124	708.242	0.943112		1110.76	280.717	528.392	439.847	350.457	413.45	422.116	230.397
41	253.4	631.52	1195.84	1286.2	888.8	1113.12	1.34295		1140.24	340.303	848.098	1605.95	1727.3	1193.61	1494.86	1140.24	1201.69	527.773	263.886	1465.57	937.801		41	331.345	598.787	551.157	309.912	385.78	573.729	216.772	478.608	636.702	458.475	339.832	458.968	592.274	654.082	495.594	718.173	0.918937		1140.76	304.485	550.248	506.479	284.79	354.508	527.221	199.2
42	302.32	623.76	1150.76	1103.56	947.6	1020.28	1.3964		1170.24	422.16	871.019	1606.92	1541.01	1323.23	1424.72	1170.24	1198.18	460.609	230.305	1428.48	967.873		42	304.454	530.145	435.866	329.157	440.453	449.014	269.239	571.671	638.688	462.287	340.433	469.023	532.929	548.498	511.788	684.194	0.933482		1170.76	284.202	494.881	406.873	307.262	411.155	419.147	251.33
43	257.68	772.84	1147.4	1003.24	896	1097.92	1.36151		1200.24	350.834	1052.23	1562.2	1365.92	1219.91	1494.83	1200.24	1174.32	443.847	221.923	1396.24	952.397		43	352.708	502.465	426.465	340.332	529.479	625.005	316.921	518.024	653.541	521.728	391.743	431.178	430.568	593.916	588.491	890.067	0.92837		1200.76	327.444	466.473	395.917	315.954	491.552	580.236	294.22
[truncated: 15 more columns]
