# Supplementary material for: A heat-sensitive Osh protein controls PI4P polarity
Source: BMC Biol. 2020 Mar 13;18:28. doi: 10.1186/s12915-020-0758-x (PMC7071650; doi:10.1186/s12915-020-0758-x)
Supplement: Supplementary file 20 — Fig. 7c Dataset [file 12915_2020_758_MOESM20_ESM.xlsx]

## Sheet: Figure 7c Dataset
EXPT01																		EXPT02
Timepoint	Raw ROI Intensity				Correction		Time (s)	Corrected ROI Intensity				Time (s)	Mean Bleached ROI Intensity	Standard Deviation	Positive SD	Negative SD		Timepoint	Raw ROI Intensity				Correction		Time (s)	Corrected ROI Intensity				Time (s)	Mean Bleached ROI Intensity	Standard Deviation	Positive SD	Negative SD
	Mean1	Mean2	Mean3	Mean4				ROI1	ROI2	ROI3	ROI4								Mean1	Mean2	Mean3	Mean4				ROI1	ROI2	ROI3	ROI4
1	3504.64	2623.24	2987.44	2266.08	1		-6.212	3504.64	2623.24	2987.44	2266.08	-6.212	2845.35	529.068	3374.42	2316.28		1	1733.12	2610.56	1869.28	2153.28	1		-6.212	1733.12	2610.56	1869.28	2153.28	-6.212	2091.56	387.753	2479.31	1703.81
2	3145.84	2645.88	3090.76	2270.88	1.01008		-5.377	3177.55	2672.55	3121.92	2293.77	-5.377	2816.45	415.373	3231.82	2401.08		2	1601.08	2585.72	1955.6	2080.52	1.02646		-5.377	1617.22	2611.79	1975.31	2101.49	-5.377	2076.45	411.636	2488.09	1664.82
3	685.04	461.76	695.48	677.88	1.18313		0	810.488	546.32	822.84	802.017	0	745.416	133.006	878.423	612.41		3	363.48	593.84	474.92	471.44	1.0801		0	430.043	702.587	561.89	557.773	0	563.073	111.342	674.415	451.732
4	1180.56	810.04	1298.88	1238.04	1.0492		30.798	1238.65	849.896	1362.79	1298.95	30.798	1187.57	230.753	1418.32	956.819		4	612.12	988.08	779	779.96	1.02792		30.242	642.238	1036.7	817.329	818.336	30.242	828.65	161.521	990.171	667.129
5	1176.24	1050.6	1461.96	1215.56	1.0335		60.249	1215.64	1085.79	1510.93	1256.28	60.249	1267.16	178.037	1445.2	1089.12		5	714.64	1011.72	968.12	889.36	1.02592		60.488	738.578	1045.61	1000.55	919.151	60.488	925.972	135.447	1061.42	790.525
6	1355.8	995.68	1622.12	1339.92	1.04411		90.002	1415.6	1039.6	1693.67	1399.02	90.002	1386.97	268.14	1655.11	1118.83		6	549.84	1068.28	801.08	913.92	1.04153		90.243	574.093	1115.4	836.415	954.232	90.243	870.035	228.039	1098.07	641.996
7	1315.52	978.32	1471.24	1215.32	1.01701		120.735	1337.9	994.964	1496.27	1236	120.735	1266.28	210.202	1476.49	1056.08		7	610.2	1040.76	1032.4	1065.84	1.0395		120.247	620.582	1058.47	1049.96	1083.97	120.247	953.247	222.247	1175.49	731
8	1268.44	927.32	1537.56	1180.8	1.07257		150.621	1360.49	994.613	1649.14	1266.49	150.621	1317.68	269.993	1587.67	1047.69		8	624.52	1185.88	870.84	1157.28	1.05139		150.248	669.84	1271.94	934.034	1241.26	150.248	1029.27	284.07	1313.34	745.198
9	1182.36	941.76	1639.88	1210.32	1.04829		180.513	1239.46	987.24	1719.07	1268.77	180.513	1303.64	304.428	1608.06	999.208		9	664.6	1022.84	973.08	1025.56	1.03639		180.248	696.696	1072.24	1020.07	1075.09	180.248	966.023	181.324	1147.35	784.699
10	1447.48	1024.96	1516.4	1378.52	1.03689		210.394	1500.88	1062.77	1572.34	1429.37	210.394	1391.34	226.689	1618.03	1164.65		10	633.32	1043.36	858.92	965.92	1.06777		210.247	656.683	1081.85	890.605	1001.55	210.247	907.672	184.786	1092.46	722.886
11	1388.64	1101.8	1717.8	1262.52	1.05532		240.25	1465.46	1162.75	1812.83	1332.36	240.25	1443.35	275.716	1719.07	1167.64		11	734.76	1061.88	1096.8	1009.44	1.03815		240.246	775.408	1120.62	1157.48	1065.28	240.246	1029.7	173.709	1203.41	855.989
12	1382.52	881	1628.8	1321.08	1.08226		270.98	1496.25	953.475	1762.79	1429.76	270.98	1410.57	337	1747.57	1073.57		12	745.28	1098.12	1091.12	1064.72	1.10769		270.242	806.59	1188.46	1180.88	1152.31	270.242	1082.06	184.304	1266.36	897.755
13	1342.36	984.6	1816.64	1233.92	1.05956		300.866	1422.31	1043.24	1924.83	1307.41	300.866	1424.45	369.418	1793.86	1055.03		13	811.12	1164.56	1143.92	1022.28	1.09826		300.241	859.427	1233.92	1212.05	1083.16	300.241	1097.14	171.867	1269.01	925.272
14	1370.28	1006.64	1638.32	1330.88	1.08151		330.738	1481.98	1088.7	1771.87	1439.37	330.738	1445.48	279.996	1725.47	1165.48		14	775.56	1119.76	905.84	1026.52	1.1177		330.24	838.78	1211.04	979.679	1110.2	330.24	1034.92	161.458	1196.38	873.465
15	1400.8	994.92	1710.12	1345	1.09533		360.62	1534.34	1089.77	1873.15	1473.22	360.62	1492.62	321.045	1813.66	1171.57		15	732.88	1273.08	1082.48	1009.52	1.02357		360.243	802.746	1394.44	1185.67	1105.76	360.243	1122.16	245.266	1367.42	876.89
16	1338.52	971.84	1630.12	1378.56	1.07241		390.47	1435.44	1042.21	1748.16	1478.38	390.47	1426.05	290.925	1716.97	1135.12		16	803.92	1069.68	993.68	1092.48	1.08789		390.243	862.131	1147.13	1065.63	1171.59	390.243	1061.62	140.496	1202.12	921.125
17	1483.64	979.96	1672.64	1090.4	1.07271		420.32	1591.51	1051.21	1794.25	1169.68	420.32	1401.66	349.668	1751.33	1052		17	753.2	1007.68	962.84	1104.32	1.10134		420.242	807.963	1080.95	1032.85	1184.61	420.242	1026.59	158.915	1185.51	867.676
18	1439.44	1038.88	1652.96	1269.84	1.10907		451.054	1596.44	1152.19	1833.25	1408.34	451.054	1497.56	288.504	1786.06	1209.05		18	786.92	1076.12	1251.64	1264.88	1.09756		450.468	872.75	1193.49	1388.16	1402.84	450.468	1214.31	246.89	1461.2	967.421
19	1509.24	891.12	1691.4	1404.56	1.0744		480.918	1621.53	957.42	1817.24	1509.06	480.918	1476.31	368.62	1844.93	1107.69		19	711.6	1101.8	1106.96	1317.6	1.13723		480.478	764.543	1183.77	1189.32	1415.63	480.478	1138.32	271.586	1409.9	866.73
20	1376.96	1022.84	1945.36	1387.96	1.10642		510.777	1523.49	1131.69	2152.38	1535.66	510.777	1585.8	421.752	2007.55	1164.05		20	722.88	1131.08	1085.08	1134.88	1.14164		510.472	799.805	1251.44	1200.55	1255.65	510.472	1126.86	219.471	1346.33	907.391
21	1367.44	1071	1913.08	1268	1.11011		540.686	1518.01	1188.93	2123.73	1407.62	540.686	1559.57	400.196	1959.77	1159.38		21	696.72	1177.12	1073.48	1127.64	1.15364		540.475	773.438	1306.74	1191.68	1251.81	540.475	1130.92	242.907	1373.82	888.01
22	1460.28	1060.64	1620.36	1215.16	1.10826		570.568	1618.37	1175.47	1795.78	1346.72	570.568	1484.09	276.469	1760.55	1207.62		22	742.36	1207.88	1084	1076.2	1.15273		570.476	822.73	1338.65	1201.36	1192.71	570.476	1138.86	221.103	1359.96	917.759
23	1485.8	1140.24	1848.6	1299.84	1.08839		600.443	1617.13	1241.02	2011.99	1414.73	600.443	1571.22	331.616	1902.84	1239.6		23	701.12	1159.28	1055.64	993.16	1.16871		600.479	763.091	1261.75	1148.95	1080.94	600.479	1063.68	213.817	1277.5	849.865
