# Supplementary material for: A heat-sensitive Osh protein controls PI4P polarity
Source: BMC Biol. 2020 Mar 13;18:28. doi: 10.1186/s12915-020-0758-x (PMC7071650; doi:10.1186/s12915-020-0758-x)
Supplement: Supplementary file 22 — Fig. S7a Dataset [file 12915_2020_758_MOESM22_ESM.xlsx]

## Sheet: Fig 7a Dataset
EXPT01												EXPT02													EXPT03
	Osh3(588-996)							His6-Osh4					Osh3(588-996)							His6-Osh4						Osh3(588-996)							His6-Osh4
		mean value	background	normalised	% total			mean value	background	normalised	% total			mean value	background	normalised	% total			mean value	background	normalised	% total				mean value	background	normalised	% total			mean value	background	normalised	% total
	Supernatant 26C	144.37	99.1612	45.2093	86.4465		Supernatant 26C	174.868	112.396	62.465	84.0878		Supernatant 26C	157.882	110.038	47.8434	93.1944		Supernatant 26C	117.243	63.6928	53.5466	89.1399			Supernatant 26C	154.735	98.3245	54.9124	95.5		Supernatant 26C	166.084	106.274	60.7539	87
									112.409												63.7003							101.321						104.388
	pellet 26C	105.328	94.7995	7.08813	13.5535		pellet 26C	122.103	108.133	11.8204	15.9122		pellet 26C	119.127	115.633	3.4938	6.80559		pellet 26C	64.1402	52.2511	6.52371	10.8601			pellet 26C	102.636	102.35	2.5875	4.5		pellet 26C	112.048	102.466	9.07817	13
			101.68						112.433												62.9819							97.7464						103.474
	supernatant 42C	110.51	109.271	1.23825	2.87092		supernatant 42C	170.168	119.661	45.7041	54.553		supernatant 42C	128.833	125.18	0.701604	1.69028		supernatant 42C	131.059	86.3884	33.0907	54.84			supernatant 42C	100.032	98.7436	1.15682	2.1		supernatant 42C	154.846	99.8374	54.2348	50.1409
			109.225						129.266						131.083						109.547							99.0073						101.385
	pellet 42C	146.387	104.494	41.8927	97.1291		pellet 42C	157.402	115.047	38.0751	45.447		pellet 42C	159.562	118.756	40.8065	98.3097		pellet 42C	111.598	73.2051	27.2497	45.16			pellet 42C	157.296	105.387	53.93	97.9		pellet 42C	155.642	100.937	53.93	49.8591
									123.607						118.756						95.4918							101.344						102.486
	His6-osh7						Osh6						His6-Osh7						Osh6							His6-Osh7						Osh6
		mean value	background	normalised	% total			mean value	background	normalised	% total			mean value	background	normalised	% total			mean value	background	normalised	% total				mean value	background	normalised	% total			mean value	background	normalised	% total
	Supernatant 26C	167.99	113.054	47.0247	82.9004		Supernatant 26C	153.619	102.374	58.2927	84.6446		Supernatant 26C	122.04	62.3382	59.3059	82.1342		Supernatant 26C	129.857	81.9077	47.9495	86.6329			Supernatant 26C	164.366	99.3743	62.4374	83.2		Supernatant 26C	149.514	96.2344	52.2348	83.5
			128.878						88.2788						63.1304													104.483						98.3242
	pellet 26C	116.053	100.852	9.69961	17.0996		pellet 26C	97.5821	83.3384	10.5749	15.3554		pellet 26C	46.4797	32.9285	12.9002	17.8658		pellet 26C	79.7772	72.3788	7.39838	13.3671			pellet 26C	113.224	98.3847	12.6076	16.8		pellet 26C	110.478	98.9732	10.3219	16.5
			111.855						90.6761						34.2305													102.848						101.34
	supernatant 42C	117.916	103.483	10.579	18.9509		supernatant 42C	121.878	92.9399	23.9337	32.3892		supernatant 42C	68.4673	58.4833	12.7578	36.6428		supernatant 42C	102.43	87.6941	14.7355	26.2832			supernatant 42C	134.534	105.938	30.3285	28		supernatant 42C	136.67	102.385	34.2348	30.2
			111.192						102.948						52.9357													102.473						102.486
	pellet 42C	163.59	109.731	45.2444	81.0491		pellet 42C	145.265	88.2198	49.9605	67.6108		pellet 42C	114.208	66.5275	22.0589	63.3572		pellet 42C	126.431	85.1017	41.3289	73.7168			pellet 42C	184.343	103.384	77.9875	72		pellet 42C	184.187	105.736	79.1256	69.8
			126.96						102.39					70.0905	66.0743													109.328						104.387
Combined				EXPT01	EXPT02	EXPT03	AVG	SD
		Osh3(588-996)	Supernatant 26C	86.4	93.2	95.5	91.7	4.73181
			pellet 26C	13.6	6.8	4.5	8.3	4.73181
			supernatant 42C	2.9	1.7	2.1	2.23333	0.61101
			pellet 42C	97.1	98.3	97.9	97.7667	0.61101
		His6-Osh4	Supernatant 26C	84.1	89.1	87	86.7333	2.51064
			pellet 26C	15.9	10.9	13	13.2667	2.51064
			supernatant 42C	54.6	54.8	55.1	54.8333	0.251661
			pellet 42C	45.4	45.2	44.9	45.1667	0.251661
		Osh6	Supernatant 26C	84.6	86.6	83.5	84.9	1.57162
			pellet 26C	15.3554	13.4	16.5	15.0851	1.56757
			supernatant 42C	32.4	26.3	30.2	29.6333	3.08923
			pellet 42C	67.6	73.7	69.8	70.3667	3.08923
		His6-Osh7	Supernatant 26C	82.9	82.1	83.2	82.7333	0.568624
			pellet 26C	17.1	17.9	16.8	17.2667	0.568624
			supernatant 42C	19	21.7498	28	22.9166	4.61205
			pellet 42C	81	78.3	72	77.1	4.61844
