# Supplementary material for: A heat-sensitive Osh protein controls PI4P polarity
Source: BMC Biol. 2020 Mar 13;18:28. doi: 10.1186/s12915-020-0758-x (PMC7071650; doi:10.1186/s12915-020-0758-x)
Supplement: Supplementary file 24 — Fig. 8b and S8c Dataset [file 12915_2020_758_MOESM24_ESM.xlsx]

## Sheet: Fig. 8b and S8c Datasets
Figure 8b
Exo70-GFP distribution
exp 1	polarized	non polarized		exp 2	polarized	non polarized		exp 3	polarized	non polarized
WT 32˚C	38	11		WT 32˚C	40	15		WT 32˚C	59	19
osh3∆ 32˚C	9	30		osh3∆ 32˚C	11	41		osh3∆ 32˚C	18	37
%	polarized	non polarized		%	polarized	non polarized		%	polarized	non polarized		average	polarized	non polarized		standard dev
WT 32˚C	77.551	22.449		WT 32˚C	72.7273	27.2727		WT 32˚C	75.641	24.359		WT 32˚C	75.3064	24.6936		WT 32˚C	2.42922	1.21461
osh3∆ 32˚C	23.0769	76.9231		osh3∆ 32˚C	21.1538	78.8462		osh3∆ 32˚C	32.7273	67.2727		osh3∆ 32˚C	25.6527	74.3473		osh3∆ 32˚C	6.20177	3.10088
Figure S8c
Exo70-GFP distribution
exp 1	polarized	non polarized		exp 2	polarized	non polarized		exp 3	polarized	non polarized
WT 26˚C	53	9		WT 26˚C	43	16		WT 26˚C	65	26
osh3∆ 26˚C	26	25		osh3∆ 26˚C	30	26		osh3∆ 26˚C	47	54
%	polarized	non polarized		%	polarized	non polarized		%	polarized	non polarized		average	polarized	non polarized		standard dev
WT 26˚C	85.4839	14.5161		WT 26˚C	72.8814	27.1186		WT 26˚C	71.4286	28.5714		WT 26˚C	76.5979	23.4021		WT 26˚C	7.72966	3.86483
osh3∆ 26˚C	50.9804	49.0196		osh3∆ 26˚C	53.5714	46.4286		osh3∆ 26˚C	46.5347	53.4653		osh3∆ 26˚C	50.3622	49.6378		osh3∆ 26˚C	3.55889	1.77945
