# Supplementary material for: A heat-sensitive Osh protein controls PI4P polarity
Source: BMC Biol. 2020 Mar 13;18:28. doi: 10.1186/s12915-020-0758-x (PMC7071650; doi:10.1186/s12915-020-0758-x)
Supplement: Supplementary file 25 — Fig. 8d Dataset [file 12915_2020_758_MOESM25_ESM.xlsx]

## Sheet: Sheet1
	exp1 no. cells:						exp2 no. cells:						exp3 no. cells:
	no PM (internal vesicles only)	polarized at PM	depolarized at PM	pol/(pol+depol)			no PM (internal vesicles only)	polarized at PM	depolarized at PM	pol/(pol+depol)			no PM (internal vesicles only)	polarized at PM	depolarized at PM	pol/(pol+depol)
WT, 26˚C	69	24	1	0.96		WT, 26˚C	158	24	3	0.888889		WT, 26˚C	143	28	2	0.933333
osh3∆, 26˚C	123	40	39	0.506329		osh3∆, 26˚C	130	28	25	0.528302		osh3∆, 26˚C	145	34	18	0.653846
WT, 32˚C 10min	81	17	8	0.68		WT, 32˚C 10min	93	20	2	0.909091		WT, 32˚C 10min	163	23	5	0.821429
osh3∆, 32˚C 10min	113	19	42	0.311475		osh3∆, 32˚C 10min	154	18	29	0.382979		osh3∆, 32˚C 10min	157	22	14	0.611111
exp1%	no PM (internal vesicles only)	polarized at PM	depolarized at PM			exp2%	no PM (internal vesicles only)	polarized at PM	depolarized at PM			exp3%	no PM (internal vesicles only)	polarized at PM	depolarized at PM
WT, 26˚C	73.4043	25.5319	1.06383			WT, 26˚C	85.4054	12.973	1.62162			WT, 26˚C	82.659	16.185	1.15607
osh3∆, 26˚C	60.8911	19.802	19.3069			osh3∆, 26˚C	71.0383	15.3005	13.6612			osh3∆, 26˚C	73.6041	17.2589	9.13706
WT, 32˚C 10min	76.4151	16.0377	7.54717			WT, 32˚C 10min	80.8696	17.3913	1.73913			WT, 32˚C 10min	85.3403	12.0419	2.6178
osh3∆, 32˚C 10min	64.9425	10.9195	24.1379			osh3∆, 32˚C 10min	76.6169	8.95522	14.4279			osh3∆, 32˚C 10min	81.3472	11.399	7.25389
	average % of total:
	no PM (internal vesicles only)	polarized at PM	depolarized at PM	depolarized relative to WT
WT, 26˚C	80.4854	18.23	1.28051	1
osh3∆, 26˚C	68.5111	17.4538	14.0351	10.9606
WT, 32˚C 10min	80.875	15.157	3.96803	1
osh3∆, 32˚C 10min	74.3022	10.4246	18.6066	4.68911
	StdD
	no PM (internal vesicles only)	polarized at PM	depolarized at PM				Fig 8d
WT, 26˚C	6.28782	6.52443	0.298992					Chs3-GFP PM distribution:					Chs3-GFP PM distribution:
osh3∆, 26˚C	6.7227	2.25704	5.09523				average pol/(pol+depol)	polarized at PM	depolarized at PM	StdDev			% pol	% depol	StdDev
WT, 32˚C 10min	4.46261	2.78134	3.1306				WT, 26˚C	0.927407	0.0725926	0.035924		WT, 26˚C	93	7	3.6	n=82 cells		Fig 8d	Chs3-GFP PM distribution:
osh3∆, 32˚C 10min	8.44372	1.29488	4.99436				osh3∆, 26˚C	0.562826	0.437174	0.0795879		osh3∆, 26˚C	56	44	8	n=184 cells			% pol	% depol	StdDev
							WT, 32˚C 10min	0.803506	0.196494	0.115592		WT, 32˚C 10min	80	20	12	n=75 cells		WT, 32˚C 10min	80	20	12	n=75 cells
							osh3∆, 32˚C 10min	0.435188	0.564812	0.156492		osh3∆, 32˚C 10min	44	56	16	n=144 cells		osh3∆, 32˚C 10min	44	56	16	n=144 cells
